# Supplementary material for: Identification of Mild Freezing Shock Response Pathways in Barley Based on Transcriptome Profiling
Source: Front Plant Sci. 2016 Feb 8;7:106. doi: 10.3389/fpls.2016.00106 (PMC4744895; doi:10.3389/fpls.2016.00106)
Supplement: Table S3 — Annotations and expression values of the 6474 differentially expressed genes (DEGs). [file Table3.XLSX]

## Sheet: Table S3
Table S3. Annotations and expression values of the 6474 differentially expressed genes (DEGs).
Barley_gene_id	Locus	Nure_C_FPKM	Nure_T_FPKM	Tremois_C_FPKM	Tremois_T_FPKM	FPKMs_change	Barley_gene_name	Barley_gene_description	Arabidopsis_homology	Arabidopsis_gene_name	Arabidopsis_description	Blast2go_description	GOs
MLOC_1000	1H:26128100-26128312	1.79566	2.58996	19.8021	4.52058	Tremois_D		Uncharacterized protein [Source:UniProtKB/TrEMBL;Acc:M0UDD5]				retrotransposon unclassified	P:biological_process; F:ion binding; F:kinase activity; P:transport; F:molecular_function
MLOC_10001	3:48052199-48056813	7.0324	6.04846	16.636	3.00437	Tremois_D		Uncharacterized protein [Source:UniProtKB/TrEMBL;Acc:M0UDD6]				extracellular ribonuclease	F:nuclease activity; P:cellular nitrogen compound metabolic process; C:plastid
MLOC_10028	2:585203679-585205754	45.9978	53.9209	92.7423	34.7095	Tremois_D		Uncharacterized protein [Source:UniProtKB/TrEMBL;Acc:M0UDJ3]	AT3G47860	CHL	chloroplastic lipocalin [Source:TAIR_LOCUS;Acc:AT3G47860]	chloroplast lipocalin	C:plastid; F:molecular_function; P:response to stress; C:thylakoid
MLOC_10032	7:598973151-598978182	9.98182	18.7059	13.9431	34.4598	Tremois_U		Predicted protein; Uncharacterized protein [Source:UniProtKB/TrEMBL;Acc:F2DXH4]	AT3G14470	RPPL1	NB-ARC domain-containing disease resistance protein [Source:TAIR_LOCUS;Acc:AT3G14470]	disease resistance rpp13-like protein 1	F:ion binding
MLOC_10050	1:284528350-284530176	24.1674	0.583767	12.5416	1.89859	Nure_D|Tremois_D		Predicted protein; Uncharacterized protein [Source:UniProtKB/TrEMBL;Acc:F2DDY1]	AT1G65680	ATEXPB2	expansin B2 [Source:TAIR_LOCUS;Acc:AT1G65680]	beta-expansin 1a precursor	C:extracellular region; P:reproduction
MLOC_10051	1:427819336-427827002	32.7169	60.745	30.861	63.8736	Tremois_U		Uncharacterized protein [Source:UniProtKB/TrEMBL;Acc:M0UDQ4]	AT4G14350	DL3215C	AGC (cAMP-dependent, cGMP-dependent and protein kinase C) kinase family protein [Source:TAIR_LOCUS;Acc:AT4G14350]	protein kinase	F:ion binding; P:cellular protein modification process; F:kinase activity
MLOC_10056	1:428281851-428288910	6.96962	1.12576	9.48477	1.768	Nure_D|Tremois_D		Uncharacterized protein [Source:UniProtKB/TrEMBL;Acc:M0UDR4]	AT3G23270		Regulator of chromosome condensation (RCC1) family with FYVE zinc finger domain [Source:TAIR_LOCUS;Acc:AT3G23270]	e3 ubiquitin-protein ligase herc1	P:biological_process; C:mitochondrion; F:ion binding; F:ligase activity
MLOC_10070	5:478045952-478048579	236.399	111.418	166.141	125.772	Nure_D		Uncharacterized protein [Source:UniProtKB/TrEMBL;Acc:M0UDV2]	AT3G21690	AT3G21690	MATE efflux family protein [Source:TAIR_LOCUS;Acc:AT3G21690]	transparent testa 12 protein	P:transmembrane transport; F:transmembrane transporter activity; C:cellular_component
MLOC_10080	2:589648870-589652174	0.597042	2.14283	0.222377	3.25296	Tremois_U		Serine/threonine-protein kinase [Source:UniProtKB/TrEMBL;Acc:M0UDY0]	AT4G21390	B120	S-locus lectin protein kinase family protein [Source:TAIR_LOCUS;Acc:AT4G21390]	g-type lectin s-receptor-like serine threonine-protein kinase b120 isoform x2	P:biological_process; F:ion binding; P:cellular protein modification process; C:cytoplasmic membrane-bounded vesicle; C:cellular_component; F:kinase activity
MLOC_10096	4:9205965-9206578	62.2183	20.0917	97.4888	25.4072	Nure_D|Tremois_D		Uncharacterized protein [Source:UniProtKB/TrEMBL;Acc:M0UE20]	AT1G48320	F11A17.13	Thioesterase superfamily protein [Source:TAIR_LOCUS;Acc:AT1G48320]	thioesterase family protein	-
MLOC_10110	2:611527538-611530535	26.9065	32.7744	129.162	24.1068	Tremois_D		Uncharacterized protein [Source:UniProtKB/TrEMBL;Acc:M0UE36]	AT1G12740	CYP87A2	cytochrome P450, family 87, subfamily A, polypeptide 2 [Source:TAIR_LOCUS;Acc:AT1G12740]	cytochrome p450 87a3-like	P:biological_process; F:oxidoreductase activity; F:ion binding; C:cytoplasmic membrane-bounded vesicle; F:molecular_function
MLOC_1013	2:558010004-558010871	0	4.52377	5.19267	0	Nure_U|Tremois_D		Uncharacterized protein [Source:UniProtKB/TrEMBL;Acc:M0UE64]	AT2G15490	UGT73B4	UDP-glycosyltransferase 73B4 [Source:TAIR_LOCUS;Acc:AT2G15490]	cis-zeatin o-glucosyltransferase	P:biological_process; F:transferase activity, transferring glycosyl groups
MLOC_10153	2:568462598-568468407	5.98662	32.4987	5.8777	26.6149	Nure_U|Tremois_U		Uncharacterized protein [Source:UniProtKB/TrEMBL;Acc:M0UE95]	AT1G79620	AT1G79620/F20B17_5	Leucine-rich repeat protein kinase family protein [Source:TAIR_LOCUS;Acc:AT1G79620]	probable leucine-rich repeat receptor-like protein kinase at5g49770	P:biological_process; C:cytoplasm; F:ion binding; P:cellular protein modification process; P:ribosome biogenesis; F:methyltransferase activity; P:cell wall organization or biogenesis; P:cellular nitrogen compound metabolic process; C:cellular_component; F:kinase activity
MLOC_10155	3:29108939-29114225	148.757	58.4756	144.229	25.3853	Nure_D|Tremois_D		Predicted protein; Uncharacterized protein [Source:UniProtKB/TrEMBL;Acc:F2D0K6]	AT2G37540		NAD(P)-binding Rossmann-fold superfamily protein [Source:TAIR_LOCUS;Acc:AT2G37540]	short-chain dehydrogenase tic chloroplastic-like	P:biological_process; F:oxidoreductase activity
MLOC_10168	1:288582630-288586061	0	2.50088	0.0271771	1.96949	Nure_U		Uncharacterized protein [Source:UniProtKB/TrEMBL;Acc:M0UEC3]	AT2G35340	MEE29	helicase domain-containing protein [Source:TAIR_LOCUS;Acc:AT2G35340]	pre-mrna-splicing factor atp-dependent rna helicase dhx16	F:ATPase activity; C:nucleus; F:RNA binding; C:mitochondrion; F:ion binding; F:helicase activity; P:cellular nitrogen compound metabolic process
MLOC_10184	2:436208966-436212402	9.87038	5.16672	12.0608	2.74256	Tremois_D		Uncharacterized protein [Source:UniProtKB/TrEMBL;Acc:M0UEF3]	AT1G67440	emb1688	Minichromosome maintenance (MCM2/3/5) family protein [Source:TAIR_LOCUS;Acc:AT1G67440]	ribosome biogenesis gtpase	P:biological_process; F:GTPase activity; F:ion binding
MLOC_10203	1:444529358-444533515	12.9041	14.9669	36.2495	4.7558	Tremois_D		Predicted protein; Uncharacterized protein [Source:UniProtKB/TrEMBL;Acc:F2E4T9]	AT2G22670	IAA8	indoleacetic acid-induced protein 8 [Source:TAIR_LOCUS;Acc:AT2G22670]	iaa19 - auxin-responsive aux iaa family member	C:nucleus; P:signal transduction; P:cellular nitrogen compound metabolic process; P:biosynthetic process; C:plastid; F:molecular_function; P:translation
MLOC_10204	2:525414988-525420995	163.232	47.7386	124.074	57.4434	Nure_D|Tremois_D		Uncharacterized protein [Source:UniProtKB/TrEMBL;Acc:M0UEH1]	AT1G21760	ATFBP7	F-box protein 7 [Source:TAIR_LOCUS;Acc:AT1G21760]	f-box only protein 9	C:cell; P:response to stress; P:translation
MLOC_10208	4HS:698654-701687	11.0261	44.9972	21.9186	20.4149	Nure_U		Uncharacterized protein [Source:UniProtKB/TrEMBL;Acc:M0UEI5]	AT3G08740	F17O14.21	elongation factor P (EF-P) family protein [Source:TAIR_LOCUS;Acc:AT3G08740]	elongation factor p	P:embryo development; P:protein targeting; C:mitochondrion; P:cellular component assembly; F:translation factor activity, RNA binding; P:biosynthetic process; P:cellular nitrogen compound metabolic process; C:plastid; P:translation
MLOC_1021	5:505550247-505553071	1.23171	15.5307	0.544784	11.0656	Nure_U|Tremois_U		Uncharacterized protein [Source:UniProtKB/TrEMBL;Acc:M0UEI8]	AT4G30830	F6I18.260	Protein of unknown function, DUF593 [Source:TAIR_LOCUS;Acc:AT4G30830]	duf593 domain containing family protein isoform 1	-
MLOC_10214	2:490720242-490723598	1.0089	1.47465	0.586775	4.07259	Tremois_U		Predicted protein; Uncharacterized protein [Source:UniProtKB/TrEMBL;Acc:F2E2H7]	AT4G18390	TCP2	TEOSINTE BRANCHED 1, cycloidea and PCF transcription factor 2 [Source:TAIR_LOCUS;Acc:AT4G18390]	transcription factor tcp2-like	P:biological_process; P:anatomical structure development
MLOC_10218	3:516177066-516180979	27.116	70.5048	22.9315	32.7409	Nure_U		Uncharacterized protein [Source:UniProtKB/TrEMBL;Acc:M0UEJ7]	AT3G24503	ALDH2C4	aldehyde dehydrogenase 2C4 [Source:TAIR_LOCUS;Acc:AT3G24503]	aldehyde dehydrogenase family 2 member c4-like	P:biological_process; F:oxidoreductase activity
MLOC_10219	5:300995763-300999615	30.5191	5.6065	32.4068	8.3022	Nure_D|Tremois_D		Uncharacterized protein [Source:UniProtKB/TrEMBL;Acc:M0UEK0]	AT2G29970	AT2G29970	Double Clp-N motif-containing P-loop nucleoside triphosphate hydrolases superfamily protein [Source:TAIR_LOCUS;Acc:AT2G29970]	atp-dependent clp protease atp-binding subunit	P:biological_process; C:mitochondrion; F:ion binding; F:peptidase activity
MLOC_10234	7:8160115-8164697	15.3922	41.0085	12.5631	58.2114	Nure_U|Tremois_U		Uncharacterized protein [Source:UniProtKB/TrEMBL;Acc:M0UEM8]	AT1G31930	XLG3	extra-large GTP-binding protein 3 [Source:TAIR_LOCUS;Acc:AT1G31930]	guanine nucleotide-binding protein alpha-2 subunit	P:biological_process; P:signal transduction; F:GTPase activity; F:ion binding; F:signal transducer activity; F:molecular_function
MLOC_10242	6:52543319-52546001	0	4.52427	3.98485	0	Nure_U|Tremois_D		Uncharacterized protein [Source:UniProtKB/TrEMBL;Acc:M0UEM9]	AT3G14470	RPPL1	NB-ARC domain-containing disease resistance protein [Source:TAIR_LOCUS;Acc:AT3G14470]	nb-arc domain containing expressed	C:cytoplasm; F:ion binding; C:organelle; C:intracellular
MLOC_10262	2:39994830-39998165	165.095	16.4446	147.069	23.1517	Nure_D|Tremois_D		Uncharacterized protein [Source:UniProtKB/TrEMBL;Acc:M0UEP2]	AT5G58380	CIPK10	SOS3-interacting protein 1 [Source:TAIR_LOCUS;Acc:AT5G58380]	cbl-interacting protein kinase 2	P:signal transduction; F:ion binding; P:cellular protein modification process; F:kinase activity
MLOC_10264	1:431189951-431191398	2.20138	52.5368	0.479228	84.2251	Nure_U|Tremois_U		Predicted protein; Uncharacterized protein; WRKY transcription factor 19 [Source:UniProtKB/TrEMBL;Acc:F2CRY4]	AT5G64810	WRKY51	WRKY DNA-binding protein 51 [Source:TAIR_LOCUS;Acc:AT5G64810]	wrky transcription factor partial	F:DNA binding; F:nucleic acid binding transcription factor activity; P:cellular nitrogen compound metabolic process; P:biosynthetic process; C:plastid
MLOC_10272	3:3973887-3981083	2.7552	8.3364	20.7444	2.9911	Tremois_D		Uncharacterized protein [Source:UniProtKB/TrEMBL;Acc:M0UER3]	AT1G66930		Protein kinase superfamily protein [Source:TAIR_LOCUS;Acc:AT1G66930]	rust resistance kinase lr10	P:signal transduction; F:ion binding; P:cellular protein modification process; C:cytoplasmic membrane-bounded vesicle; C:cellular_component; F:signal transducer activity; F:kinase activity; C:plasma membrane; F:enzyme binding
MLOC_10279	5:24155600-24158869	32.7563	33.1281	41.5863	14.858	Tremois_D		Uncharacterized protein [Source:UniProtKB/TrEMBL;Acc:M0UES3]	AT4G21190	emb1417	Pentatricopeptide repeat (PPR) superfamily protein [Source:TAIR_LOCUS;Acc:AT4G21190]	pentatricopeptide repeat-containing protein at4g21190	F:molecular_function
MLOC_10282	7:457405265-457406772	176.813	310.058	374.025	151.692	Tremois_D		Uncharacterized protein [Source:UniProtKB/TrEMBL;Acc:M0UET0]	AT2G38140	PSRP4	plastid-specific ribosomal protein 4 [Source:TAIR_LOCUS;Acc:AT2G38140]	30s ribosomal protein chloroplastic	C:ribosome; C:plastid; P:translation
MLOC_10292	2:555161640-555165136	0.351406	2.86413	0.488851	1.04475	Nure_U		Uncharacterized protein [Source:UniProtKB/TrEMBL;Acc:M0UET8]	AT3G61060	AtPP2-A13	phloem protein 2-A13 [Source:TAIR_LOCUS;Acc:AT3G61060]	f-box protein pp2-a13-like	-
MLOC_10312	4:383751545-383752978	11.5126	1.88436	18.8504	2.32167	Nure_D|Tremois_D		Uncharacterized protein [Source:UniProtKB/TrEMBL;Acc:M0UEW6]	AT5G01340	SFC1	Mitochondrial substrate carrier family protein [Source:TAIR_LOCUS;Acc:AT5G01340]	mitochondrial succinate-fumarate transporter 1-like	P:transmembrane transport; F:transmembrane transporter activity; C:cellular_component; C:plastid
MLOC_10314	6:518136163-518139545	0.0428162	1.98168	0	2.51294	Tremois_U		Uncharacterized protein [Source:UniProtKB/TrEMBL;Acc:M0UEW9]	AT2G07690	MCM5	Minichromosome maintenance (MCM2/3/5) family protein [Source:TAIR_LOCUS;Acc:AT2G07690]	minichromosome maintenance 5 partial	P:cell proliferation; F:ion binding; P:anatomical structure development; P:cellular protein modification process; F:helicase activity; C:protein complex; P:biosynthetic process; P:DNA metabolic process; F:molecular_function; P:cell cycle; P:cell division; C:nucleus; F:DNA binding; C:cytoplasm; P:chromosome organization
MLOC_10315	7:186801878-186805296	5.78728	2.44169	9.16319	1.22253	Tremois_D		Predicted protein; Uncharacterized protein [Source:UniProtKB/TrEMBL;Acc:F2E4L4]	AT1G73730	EIL3	ETHYLENE-INSENSITIVE3-like 3 [Source:TAIR_LOCUS;Acc:AT1G73730]	ethylene insensitive 3-like 3 protein	C:nucleus; P:biological_process; P:signal transduction; F:nucleic acid binding transcription factor activity; P:cellular nitrogen compound metabolic process; P:biosynthetic process; P:response to stress
MLOC_10319	6:516046712-516050252	2.10954	1.74943	13.578	0.489368	Tremois_D		Predicted protein; Uncharacterized protein [Source:UniProtKB/TrEMBL;Acc:F2DH21]	AT2G16430	PAP10	purple acid phosphatase 10 [Source:TAIR_LOCUS;Acc:AT2G16430]	purple acid phosphatase 2-like	P:biological_process; F:phosphatase activity; F:ion binding; C:cytoplasmic membrane-bounded vesicle
MLOC_10332	4:7081379-7084747	7.52116	1.60065	10.6756	3.91445	Nure_D		Uncharacterized protein [Source:UniProtKB/TrEMBL;Acc:M0UEZ6]	AT1G58520	RXW8	lipases;hydrolases, acting on ester bonds [Source:TAIR_LOCUS;Acc:AT1G58520]	hyperosmolality-gated ca2+ permeable channel	C:cytoplasmic membrane-bounded vesicle; C:cellular_component
MLOC_1034	3HL:3460907-3462413	11.6179	2.95285	13.521	3.17393	Tremois_D		Uncharacterized protein [Source:UniProtKB/TrEMBL;Acc:M0UF03]				---NA---	-
MLOC_10343	6:168668759-168670049	229.621	374.618	394.122	179.467	Tremois_D		Uncharacterized protein [Source:UniProtKB/TrEMBL;Acc:M0UF06]	AT3G27160	GHS1	Ribosomal protein S21 family protein [Source:TAIR_LOCUS;Acc:AT3G27160]	ribosome-like protein	F:structural constituent of ribosome; C:ribosome; P:translation
MLOC_10347	1:362575561-362577555	144.475	71.97	184.325	50.9784	Nure_D|Tremois_D		Uncharacterized protein [Source:UniProtKB/TrEMBL;Acc:M0UF10]	AT5G38520		alpha/beta-Hydrolases superfamily protein [Source:TAIR_LOCUS;Acc:AT5G38520]	chloroplastic isoform x2	P:secondary metabolic process; P:biological_process; P:generation of precursor metabolites and energy; P:sulfur compound metabolic process; P:protein complex assembly; P:ribosome biogenesis; P:biosynthetic process; C:plastid; F:molecular_function; C:thylakoid; P:small molecule metabolic process; P:photosynthesis; P:cellular nitrogen compound metabolic process
MLOC_10362	4:447592630-447596164	6.00664	1.43449	4.42912	3.50879	Nure_D		Uncharacterized protein [Source:UniProtKB/TrEMBL;Acc:M0UF37]	AT1G12530		unknown protein; BEST Arabidopsis thaliana protein match is: unknown protein (TAIR:AT1G56420.1); Has 54 Blast hits to 53 proteins in 13 species: Archae - 0; Bacteria - 0; Metazoa - 0; Fungi - 0; Plants - 54; Viruses - 0; Other Eukaryotes - 0 (source /.../ BLink). [Source:TAIR_LOCUS;Acc:AT1G12530]	predicted protein	P:biological_process
MLOC_10364	7:469512370-469514498	139.032	2.05928	137.305	1.84247	Nure_D|Tremois_D		Uncharacterized protein [Source:UniProtKB/TrEMBL;Acc:M0UF38]	AT5G56860	GNC	GATA type zinc finger transcription factor family protein [Source:TAIR_LOCUS;Acc:AT5G56860]	gata transcription factor 22-like	F:DNA binding; F:nucleic acid binding transcription factor activity; F:ion binding; P:cellular nitrogen compound metabolic process; P:biosynthetic process
MLOC_10369	7:188957636-188958720	102.245	10.0475	57.0834	110.726	Nure_D		Uncharacterized protein [Source:UniProtKB/TrEMBL;Acc:M0UF39]	AT5G56010	HSP81-3	heat shock protein 81-3 [Source:TAIR_LOCUS;Acc:AT5G56010]	heat shock cognate protein 80- partial	F:ion binding; F:unfolded protein binding; P:protein folding; P:response to stress
MLOC_10376	1:419372577-419378979	31.3163	68.9481	23.5388	82.8094	Nure_U|Tremois_U		Uncharacterized protein [Source:UniProtKB/TrEMBL;Acc:M0UF60]	AT5G19690	STT3A	staurosporin and temperature sensitive 3-like A [Source:TAIR_LOCUS;Acc:AT5G19690]	dolichyl-diphosphooligosaccharide--protein glycosyltransferase subunit stt3a	P:carbohydrate metabolic process; F:transferase activity, transferring glycosyl groups; C:cytoplasm; P:cellular protein modification process; P:ribosome biogenesis; C:endoplasmic reticulum; P:cellular nitrogen compound metabolic process; P:biosynthetic process; C:cellular_component; C:plasma membrane; P:response to stress; P:immune system process
MLOC_10377	6:532894539-532895690	0.64207	0	0	3.34522	Tremois_U		Uncharacterized protein [Source:UniProtKB/TrEMBL;Acc:M0UF67]	AT2G34930		disease resistance family protein / LRR family protein [Source:TAIR_LOCUS;Acc:AT2G34930]	lrr receptor-like serine threonine-protein kinase fls2	P:biological_process; C:cytoplasm; F:kinase activity; F:molecular_function
MLOC_10389	4:24127236-24133557	4.9088	21.1103	3.77918	35.0933	Nure_U|Tremois_U		Uncharacterized protein [Source:UniProtKB/TrEMBL;Acc:M0UF73]	AT3G10050	OMR1	L-O-methylthreonine resistant 1 [Source:TAIR_LOCUS;Acc:AT3G10050]	threonine dehydratase chloroplastic-like	P:carbohydrate metabolic process; P:cytoskeleton organization; P:catabolic process; F:nucleic acid binding transcription factor activity; F:lyase activity; F:ion binding; P:cellular amino acid metabolic process; P:biosynthetic process; P:cellular nitrogen compound metabolic process; C:plastid
MLOC_10392	2:29135631-29144795	9.05755	3.75193	8.5997	0.858022	Tremois_D		Uncharacterized protein [Source:UniProtKB/TrEMBL;Acc:M0UF83]	AT3G08840	AT3G08840/T16O11_23	D-alanine--D-alanine ligase family [Source:TAIR_LOCUS;Acc:AT3G08840]	d-alanine--d-alanine ligase	P:biological_process; F:ion binding; C:plastid; F:ligase activity
MLOC_10397	1:65134974-65143504	4.34979	1.07035	4.73605	2.52728	Nure_D		Uncharacterized protein [Source:UniProtKB/TrEMBL;Acc:M0UF93]	AT3G62160	T17J13.120	HXXXD-type acyl-transferase family protein [Source:TAIR_LOCUS;Acc:AT3G62160]	3 -n-debenzoyl-2 -deoxytaxol n-benzoyltransferase-like	P:biological_process; F:transferase activity, transferring acyl groups
MLOC_10398	5:498933397-498939646	120.625	51.5038	173.882	48.8829	Nure_D|Tremois_D		Uncharacterized protein [Source:UniProtKB/TrEMBL;Acc:M0UF97]	AT5G39040	ALS1	transporter associated with antigen processing protein 2 [Source:TAIR_LOCUS;Acc:AT5G39040]	abc transporter b family member 25	F:ATPase activity; P:biological_process; P:transmembrane transport; F:transmembrane transporter activity; F:ion binding; P:cellular protein modification process; C:protein complex; C:vacuole; F:kinase activity; C:plasma membrane
MLOC_10399	2:579954835-579955861	20.8135	2.93598	24.1657	2.32603	Nure_D|Tremois_D		Predicted protein; Uncharacterized protein [Source:UniProtKB/TrEMBL;Acc:F2D7U6]	AT3G56850	AREB3	ABA-responsive element binding protein 3 [Source:TAIR_LOCUS;Acc:AT3G56850]	bzip transcription factor superfamily protein	F:DNA binding; F:nucleic acid binding transcription factor activity; P:cellular nitrogen compound metabolic process; P:biosynthetic process
MLOC_10400	2:41775569-41777656	25.5239	70.8185	23.9196	59.9701	Nure_U|Tremois_U		60S ribosomal protein L18 [Source:UniProtKB/TrEMBL;Acc:M0UFA2]	AT3G05590	RPL18	ribosomal protein L18 [Source:TAIR_LOCUS;Acc:AT3G05590]	60s ribosomal protein l18-3-like	F:structural constituent of ribosome; C:ribosome; P:translation
MLOC_10405	5:303816624-303822367	20.1322	76.926	12.395	125.146	Nure_U|Tremois_U		Predicted protein; Uncharacterized protein [Source:UniProtKB/TrEMBL;Acc:F2CR56]	AT1G53310	ATPPC1	phosphoenolpyruvate carboxylase 1 [Source:TAIR_LOCUS;Acc:AT1G53310]	phosphoenolpyruvate carboxylase 2	P:small molecule metabolic process; P:biological_process; P:generation of precursor metabolites and energy; C:cytoplasm; F:oxidoreductase activity; F:lyase activity; P:photosynthesis
MLOC_10412	2:558586521-558587066	61.1664	64.8027	46.0064	119.816	Tremois_U		Uncharacterized protein [Source:UniProtKB/TrEMBL;Acc:M0UFB4]	AT1G01230	F6F3.4	ORMDL family protein [Source:TAIR_LOCUS;Acc:AT1G01230]	orm1-like protein 3	C:cytoplasm; C:endoplasmic reticulum; C:cellular_component
MLOC_10420	1:242224091-242233575	43.0355	11.1687	40.2734	6.02342	Nure_D|Tremois_D		Uncharacterized protein [Source:UniProtKB/TrEMBL;Acc:M0UFC1]	AT3G14460		LRR and NB-ARC domains-containing disease resistance protein [Source:TAIR_LOCUS;Acc:AT3G14460]
MLOC_10423	5:544407116-544408148	178.049	70.0238	247.302	29.2112	Nure_D|Tremois_D		Uncharacterized protein [Source:UniProtKB/TrEMBL;Acc:M0UFC7]	AT4G09620	AT4G09620	Mitochondrial transcription termination factor family protein [Source:TAIR_LOCUS;Acc:AT4G09620]	mitochondrial transcription termination factor family protein isoform 2	F:DNA binding; C:mitochondrion; F:ion binding; P:cellular nitrogen compound metabolic process; P:biosynthetic process; C:plastid
MLOC_10428	1:147291628-147294115	82.9673	88.3674	113.649	54.7224	Tremois_D		Uncharacterized protein [Source:UniProtKB/TrEMBL;Acc:M0UFE1]	AT2G21385	AT2G21385/F3K23.12	unknown protein; FUNCTIONS IN: molecular_function unknown; INVOLVED IN: biological_process unknown; LOCATED IN: chloroplast, chloroplast envelope; EXPRESSED IN: 22 plant structures; EXPRESSED DURING: 13 growth stages; Has 49 Blast hits to 49 protein /.../0 species: Archae - 0; Bacteria - 0; Metazoa - 0; Fungi - 0; Plants - 44; Viruses - 0; Other Eukaryotes - 5 (source: NCBI BLink). [Source:TAIR_L…	predicted protein	C:plastid
MLOC_10431	7:120071096-120073616	56.5491	63.1177	143.307	29.0416	Tremois_D		Predicted protein; Uncharacterized protein [Source:UniProtKB/TrEMBL;Acc:F2CYA3]	AT3G62760	ATGSTF13	Glutathione S-transferase family protein [Source:TAIR_LOCUS;Acc:AT3G62760]	glutathione transferase	P:biological_process; F:transferase activity, transferring alkyl or aryl (other than methyl) groups
MLOC_10432	2:61085938-61094821	24.4216	31.3039	25.2679	59.584	Tremois_U		Uncharacterized protein [Source:UniProtKB/TrEMBL;Acc:M0UFE4]	AT3G63460	MAA21_90	transducin family protein / WD-40 repeat family protein [Source:TAIR_LOCUS;Acc:AT3G63460]	protein transport protein sec31a-like isoform x2	-
MLOC_10437	4:536888868-536891675	0.114515	2.13523	0.204345	0.911094	Nure_U		Uncharacterized protein [Source:UniProtKB/TrEMBL;Acc:M0UFF5]	AT4G17610	DL4840C	tRNA/rRNA methyltransferase (SpoU) family protein [Source:TAIR_LOCUS;Acc:AT4G17610]	methyltransferase tarbp1	F:RNA binding; F:methyltransferase activity; P:cellular nitrogen compound metabolic process
MLOC_10438	5:84197102-84199674	125.442	77.7825	127.834	61.6915	Tremois_D		Uncharacterized protein [Source:UniProtKB/TrEMBL;Acc:M0UFF6]	AT5G16110	T21H19_30	unknown protein; FUNCTIONS IN: molecular_function unknown; INVOLVED IN: biological_process unknown; LOCATED IN: chloroplast; EXPRESSED IN: 24 plant structures; EXPRESSED DURING: 15 growth stages; BEST Arabidopsis thaliana protein match is: unknown p /.../ (TAIR:AT3G02555.1); Has 133 Blast hits to 133 proteins in 18 species: Archae - 0; Bacteria - 0; Metazoa - 0; Fungi - 0; Plants - 133; Viruses -…	tpa: cytochrome p450 superfamily protein	-
MLOC_10439	2:6244375-6247780	0	3.74136	5.43121	0	Nure_U|Tremois_D		Uncharacterized protein [Source:UniProtKB/TrEMBL;Acc:M0UFF8]	AT3G07040	RPM1	NB-ARC domain-containing disease resistance protein [Source:TAIR_LOCUS;Acc:AT3G07040]	disease resistance protein rpp13	F:ion binding
MLOC_10464	6:522582300-522586819	36.6405	88.2383	40.3828	42.3292	Nure_U		Uncharacterized protein [Source:UniProtKB/TrEMBL;Acc:M0UFJ1]	AT1G15730	F7H2.7	Cobalamin biosynthesis CobW-like protein [Source:TAIR_LOCUS;Acc:AT1G15730]	cobw domain-containing protein 1-like	C:plastid
MLOC_10465	6:522587353-522590137	64.8125	61.3471	38.2311	91.7388	Tremois_U		Predicted protein; Uncharacterized protein [Source:UniProtKB/TrEMBL;Acc:F2CQM0]	AT5G38650		Proteasome maturation factor UMP1 [Source:TAIR_LOCUS;Acc:AT5G38650]	proteasome maturation factor ump1 family protein	P:cell division; C:nucleus; C:cytoplasm; P:protein complex assembly; C:protein complex; C:intracellular; P:cell cycle
MLOC_10472	5:412465872-412471083	24.1307	21.1429	39.8293	14.2769	Tremois_D		Uncharacterized protein [Source:UniProtKB/TrEMBL;Acc:M0UFK3]				membrane peptidase ydil	P:biological_process; C:cytoplasmic membrane-bounded vesicle; F:peptidase activity; C:cellular_component
MLOC_10482	1:45413205-45430863	2.10347	7.1534	0.474117	3.9673	Tremois_U		Uncharacterized protein [Source:UniProtKB/TrEMBL;Acc:M0UFL2]	AT3G11964		RNA binding;RNA binding [Source:TAIR_LOCUS;Acc:AT3G11964]	protein rrp5 homolog	P:nucleocytoplasmic transport; P:protein targeting; F:RNA binding; P:anatomical structure development; P:ribosome biogenesis; P:cellular nitrogen compound metabolic process; P:mRNA processing; C:nucleolus; C:plasma membrane; C:intracellular
MLOC_10485	2:540391565-540392747	0.240215	0.184974	0.146464	2.50229	Tremois_U		Uncharacterized protein [Source:UniProtKB/TrEMBL;Acc:M0UFM5]	AT4G27270	AT4G27270	Quinone reductase family protein [Source:TAIR_LOCUS;Acc:AT4G27270]	flavoprotein wrba	P:biological_process; F:oxidoreductase activity; F:ion binding; P:cellular nitrogen compound metabolic process; P:biosynthetic process
MLOC_10489	6:365213383-365214293	209.662	52.2672	252.412	26.3938	Nure_D|Tremois_D		Uncharacterized protein [Source:UniProtKB/TrEMBL;Acc:M0UFM6]				cytochrome b561	P:biological_process; F:oxidoreductase activity; C:mitochondrion; F:ion binding; C:cytoplasmic membrane-bounded vesicle; C:cellular_component
MLOC_10533	3:18416231-18418478	2.92306	4.79857	1.78282	8.12392	Tremois_U		Uncharacterized protein [Source:UniProtKB/TrEMBL;Acc:M0UFQ5]	AT5G22540		Plant protein of unknown function (DUF247) [Source:TAIR_LOCUS;Acc:AT5G22540]	upf0481 protein at3g47200-like	-
MLOC_10540	3:166101685-166110432	0.351661	16.2427	0.48758	6.7366	Nure_U|Tremois_U		Uncharacterized protein [Source:UniProtKB/TrEMBL;Acc:M0UFR6]	AT2G47680		zinc finger (CCCH type) helicase family protein [Source:TAIR_LOCUS;Acc:AT2G47680]	zinc finger ccch domain-containing protein 4	F:ATPase activity; P:small molecule metabolic process; F:DNA binding; F:RNA binding; P:catabolic process; F:ion binding; P:nucleobase-containing compound catabolic process; F:helicase activity; P:cellular nitrogen compound metabolic process; C:plastid
MLOC_10541	1:430066453-430069564	59.328	19.8414	96.6556	22.7943	Nure_D|Tremois_D		Uncharacterized protein [Source:UniProtKB/TrEMBL;Acc:M0UFR8]	AT3G13062		Polyketide cyclase/dehydrase and lipid transport superfamily protein [Source:TAIR_LOCUS;Acc:AT3G13062]	polyketide cyclase dehydrase and lipid transport superfamily protein	C:mitochondrion; F:lipid binding
MLOC_10563	2:561107720-561112238	9.62122	0.749685	12.1699	0.641831	Nure_D|Tremois_D		Uncharacterized protein [Source:UniProtKB/TrEMBL;Acc:M0UFS8]	AT1G79460	GA2	Terpenoid cyclases/Protein prenyltransferases superfamily protein [Source:TAIR_LOCUS;Acc:AT1G79460]	ent-kaurene synthase b	P:biological_process; F:ion binding; F:lyase activity; C:plastid; P:response to stress
MLOC_10564	1:431270647-431271147	6.0368	97.5453	3.96263	65.4856	Nure_U|Tremois_U		Uncharacterized protein [Source:UniProtKB/TrEMBL;Acc:M0UFT0]	AT4G15800	RALFL33	ralf-like 33 [Source:TAIR_LOCUS;Acc:AT4G15800]	rapid alkalinization factor 1 precursor	C:cytoplasmic membrane-bounded vesicle
MLOC_10581	2:609127226-609129033	0.199707	18.8458	7.46599	0.0678027	Nure_U|Tremois_D		Uncharacterized protein [Source:UniProtKB/TrEMBL;Acc:M0UFV6]	AT5G50380	ATEXO70F1	exocyst subunit exo70 family protein F1 [Source:TAIR_LOCUS;Acc:AT5G50380]	exocyst complex component exo70a1-like	P:vesicle-mediated transport; C:cytoplasm; C:protein complex
MLOC_10585	6HL:83622-90861	62.4177	16.1868	86.2999	23.2722	Nure_D|Tremois_D		Uncharacterized protein [Source:UniProtKB/TrEMBL;Acc:M0UFW3]	AT5G35970	AT5G35970	P-loop containing nucleoside triphosphate hydrolases superfamily protein [Source:TAIR_LOCUS;Acc:AT5G35970]	dna-binding protein smubp-2	F:DNA binding; P:catabolic process; P:cofactor metabolic process; F:ion binding; F:helicase activity; P:cellular nitrogen compound metabolic process; C:plastid
MLOC_10588	3:50974746-50977057	63.4936	156.9	55.1498	106.483	Nure_U		Uncharacterized protein [Source:UniProtKB/TrEMBL;Acc:M0UFX2]	AT2G42740	RPL16A	ribosomal protein large subunit 16A [Source:TAIR_LOCUS;Acc:AT2G42740]	60s ribosomal protein l11	C:nucleus; F:structural constituent of ribosome; P:biosynthetic process; C:ribosome; F:rRNA binding; P:DNA metabolic process; P:translation
MLOC_10606	7:534472593-534474887	65.099	57.4373	89.1707	23.3089	Tremois_D		Uncharacterized protein [Source:UniProtKB/TrEMBL;Acc:M0UFZ3]	AT4G34190	2015-09-01	stress enhanced protein 1 [Source:TAIR_LOCUS;Acc:AT4G34190]	stress enhanced protein chloroplastic-like	C:plastid
MLOC_10609	5:546188674-546192277	146.976	64.334	239.167	34.0213	Nure_D|Tremois_D		Uncharacterized protein [Source:UniProtKB/TrEMBL;Acc:M0UFZ8]	AT3G23700		Nucleic acid-binding proteins superfamily [Source:TAIR_LOCUS;Acc:AT3G23700]	30s ribosomal protein chloroplastic	P:biological_process; P:membrane organization; P:generation of precursor metabolites and energy; P:ribosome biogenesis; P:biosynthetic process; C:ribosome; C:plastid; F:molecular_function; P:response to stress; P:small molecule metabolic process; C:nucleus; P:cofactor metabolic process; P:lipid metabolic process; P:photosynthesis; P:cellular nitrogen compound metabolic process
MLOC_10613	1:171552981-171555310	11.1063	45.7206	7.37096	30.9504	Nure_U|Tremois_U		Uncharacterized protein [Source:UniProtKB/TrEMBL;Acc:M0UG07]	AT1G02680	TAF13	TBP-associated factor 13 [Source:TAIR_LOCUS;Acc:AT1G02680]	transcription initiation factor tfiid subunit 13	P:embryo development; C:nucleus; P:anatomical structure development; F:translation factor activity, RNA binding; P:cellular nitrogen compound metabolic process; P:biosynthetic process; C:plastid; F:molecular_function; P:translation
MLOC_10614	5:120839575-120841281	4.35705	8.53207	3.24819	21.0979	Tremois_U		Uncharacterized protein [Source:UniProtKB/TrEMBL;Acc:M0UG09]	AT3G50520	T20E23_120	Phosphoglycerate mutase family protein [Source:TAIR_LOCUS;Acc:AT3G50520]	phosphoglycerate mutase-like	P:biological_process; F:molecular_function
MLOC_10622	5:507124644-507130657	38.8586	37.6697	22.2931	63.6054	Tremois_U		Citrate synthase [Source:UniProtKB/TrEMBL;Acc:M0UG18]	AT3G58750	CSY2	citrate synthase 2 [Source:TAIR_LOCUS;Acc:AT3G58750]	citrate glyoxysomal-like	P:small molecule metabolic process; P:carbohydrate metabolic process; F:transferase activity, transferring acyl groups; P:generation of precursor metabolites and energy; C:plastid
MLOC_10647	5:465735192-465739286	19.2182	65.0246	16.6045	45.3873	Nure_U|Tremois_U		Predicted protein; Uncharacterized protein [Source:UniProtKB/TrEMBL;Acc:F2ECG8]	AT3G10330	TFIIB2	Cyclin-like family protein [Source:TAIR_LOCUS;Acc:AT3G10330]	transcription initiation factor iib	C:nucleus; F:ion binding; F:translation factor activity, RNA binding; F:transcription factor binding; P:cellular nitrogen compound metabolic process; P:biosynthetic process; P:translation
MLOC_10651	2:600624316-600626569	25.6523	59.417	14.5744	65.04	Nure_U|Tremois_U		Uncharacterized protein [Source:UniProtKB/TrEMBL;Acc:M0UG47]	AT3G43520	T18D12_90	Transmembrane proteins 14C [Source:TAIR_LOCUS;Acc:AT3G43520]	upf0136 membrane protein at2g26240-like	C:cellular_component; C:plastid
MLOC_10653	2:600626925-600632370	52.4495	141.663	50.2841	80.817	Nure_U		Uncharacterized protein [Source:UniProtKB/TrEMBL;Acc:M0UG49]	AT3G17860	JAZ3	jasmonate-zim-domain protein 3 [Source:TAIR_LOCUS;Acc:AT3G17860]	---NA---	-
MLOC_10658	5:117138816-117142143	53.1166	21.0813	54.2012	12.5084	Nure_D|Tremois_D		Predicted protein; Uncharacterized protein [Source:UniProtKB/TrEMBL;Acc:F2E2Y8]	AT5G05690	CPD	Cytochrome P450 superfamily protein [Source:TAIR_LOCUS;Acc:AT5G05690]	cytochrome p450 90a1-like	P:biological_process; P:cell morphogenesis; P:cellular component assembly; F:ion binding; P:anatomical structure development; P:anatomical structure formation involved in morphogenesis; P:developmental maturation; P:biosynthetic process; F:molecular_function; P:growth; P:small molecule metabolic process; P:carbohydrate metabolic process; F:oxidoreductase activity; P:pigmentation; P:lipid metaboli…
MLOC_10662	4:429676252-429679174	0.633794	15.474	0.17187	8.29954	Nure_U|Tremois_U		Uncharacterized protein [Source:UniProtKB/TrEMBL;Acc:M0UG55]	AT1G20030	T20H2.19	Pathogenesis-related thaumatin superfamily protein [Source:TAIR_LOCUS;Acc:AT1G20030]	thaumatin-like protein 1b	C:cytoplasmic membrane-bounded vesicle
MLOC_10669	1:458584315-458586870	0.218524	5.12905	0.0636659	61.2845	Nure_U|Tremois_U		Predicted protein; Uncharacterized protein [Source:UniProtKB/TrEMBL;Acc:F2DBG5]	AT2G05790	AT2G05790	O-Glycosyl hydrolases family 17 protein [Source:TAIR_LOCUS;Acc:AT2G05790]	glucan endo- -beta-glucosidase 13	P:carbohydrate metabolic process; C:cytoplasmic membrane-bounded vesicle; F:hydrolase activity, acting on glycosyl bonds
MLOC_10676	1:455319716-455322994	83.5063	173.471	120.095	58.0859	Nure_U|Tremois_D		Uncharacterized protein [Source:UniProtKB/TrEMBL;Acc:M0UG79]	AT3G58610	AT3G58610	ketol-acid reductoisomerase [Source:TAIR_LOCUS;Acc:AT3G58610]	ketol-acid chloroplastic	P:biological_process; P:generation of precursor metabolites and energy; P:catabolic process; F:ion binding; P:cellular amino acid metabolic process; P:biosynthetic process; C:extracellular region; C:plastid; F:molecular_function; P:response to stress; P:small molecule metabolic process; P:carbohydrate metabolic process; F:oxidoreductase activity; C:cell wall; C:mitochondrion; P:cofactor metabolic…
MLOC_10689	1:351105437-351108525	0.505781	9.35735	0.208454	1.67194	Nure_U		Uncharacterized protein [Source:UniProtKB/TrEMBL;Acc:M0UGB2]				protein nrt1 ptr family -like	C:cellular_component; P:transport; F:molecular_function
MLOC_1069	2:15771497-15773250	0.985708	6.53263	2.63155	5.92847	Nure_U		Uncharacterized protein [Source:UniProtKB/TrEMBL;Acc:M0UGB5]	AT2G03200	AT2G03200	Eukaryotic aspartyl protease family protein [Source:TAIR_LOCUS;Acc:AT2G03200]	aspartic proteinase nepenthesin-1-like	P:biological_process; F:peptidase activity
MLOC_10699	2:27786779-27787288	23.5176	80.2812	27.0655	46.1004	Nure_U		Uncharacterized protein [Source:UniProtKB/TrEMBL;Acc:M0UGC5]				---NA---	-
MLOC_10701	1:157701751-157707375	165.765	84.3586	208.663	68.5318	Tremois_D		Sodium/hydrogen exchanger [Source:UniProtKB/TrEMBL;Acc:M0UGC6]	AT3G05030	NHX2	sodium hydrogen exchanger 2 [Source:TAIR_LOCUS;Acc:AT3G05030]	sodium hydrogen exchanger 2-like	P:transmembrane transport; F:transmembrane transporter activity; P:homeostatic process; C:vacuole; C:cellular_component; C:plasma membrane; P:response to stress
MLOC_10729	2:592574091-592577708	288.695	94.435	303.681	33.915	Nure_D|Tremois_D		Uncharacterized protein [Source:UniProtKB/TrEMBL;Acc:M0UGF6]	AT5G47770	FPS1	farnesyl diphosphate synthase 1 [Source:TAIR_LOCUS;Acc:AT5G47770]	farnesyl pyrophosphate synthase	P:lipid metabolic process; P:biosynthetic process; F:transferase activity, transferring alkyl or aryl (other than methyl) groups
MLOC_10743	7:164546640-164549657	35.9231	2.27585	19.7443	0.993519	Nure_D|Tremois_D		Uncharacterized protein [Source:UniProtKB/TrEMBL;Acc:M0UGG8]	AT5G04370	NAMT1	S-adenosyl-L-methionine-dependent methyltransferases superfamily protein [Source:TAIR_LOCUS;Acc:AT5G04370]	salicylate o-methyltransferase-like	P:biological_process; F:methyltransferase activity
MLOC_10748	3:431946657-431952829	43.213	199.211	16.7912	425.378	Nure_U|Tremois_U		Uncharacterized protein [Source:UniProtKB/TrEMBL;Acc:M0UGH3]	AT1G15520	PDR12	pleiotropic drug resistance 12 [Source:TAIR_LOCUS;Acc:AT1G15520]	pleiotropic drug resistance protein 4	F:ATPase activity; P:biological_process; F:ion binding; C:cellular_component; P:transport
MLOC_10755	5:380771380-380776693	30.1435	6.70801	37.7129	7.22467	Nure_D|Tremois_D		Uncharacterized protein [Source:UniProtKB/TrEMBL;Acc:M0UGH9]	AT5G62890	NAT6	Xanthine/uracil permease family protein [Source:TAIR_LOCUS;Acc:AT5G62890]	nucleobase-ascorbate transporter 6-like	P:transmembrane transport; C:cellular_component; F:molecular_function
MLOC_10758	3:526733396-526738899	3.54421	4.44068	0.364505	10.2481	Tremois_U		Uncharacterized protein [Source:UniProtKB/TrEMBL;Acc:M0UGI7]	AT4G13420	HAK5	high affinity K+ transporter 5 [Source:TAIR_LOCUS;Acc:AT4G13420]	potassium transporter 5-like	P:transmembrane transport; F:transmembrane transporter activity; C:cellular_component
MLOC_10762	1:285044756-285047588	430.722	229.204	477.461	215.5	Tremois_D		Thioredoxin [Source:UniProtKB/TrEMBL;Acc:A6YT25]	AT3G08710	ATH9	thioredoxin H-type 9 [Source:TAIR_LOCUS;Acc:AT3G08710]	thioredoxin-like protein	P:biological_process; P:generation of precursor metabolites and energy; P:sulfur compound metabolic process; P:protein folding; C:plasma membrane; C:plastid; F:molecular_function; P:response to stress; P:small molecule metabolic process; C:nucleus; F:oxidoreductase activity; P:homeostatic process; C:cytosol
MLOC_10763	6:436898809-436901894	15.5362	40.5508	10.4281	27.928	Nure_U		Predicted protein; Uncharacterized protein [Source:UniProtKB/TrEMBL;Acc:F2DY55]	AT5G17060	ATARFB1B	ADP-ribosylation factor B1B [Source:TAIR_LOCUS;Acc:AT5G17060]	adp-ribosylation factor	P:biological_process; P:signal transduction; F:ion binding; P:transport; C:intracellular; F:molecular_function
MLOC_10769	1:403409296-403411094	2.92537	4.7908	1.40323	11.8335	Tremois_U		Predicted protein; Uncharacterized protein [Source:UniProtKB/TrEMBL;Acc:F2DC79]				chitinase 1	P:carbohydrate metabolic process; F:hydrolase activity, acting on glycosyl bonds
MLOC_10776	5:429025293-429036833	20.2691	7.92988	25.3169	5.9251	Tremois_D		Uncharacterized protein [Source:UniProtKB/TrEMBL;Acc:M0UGN2]	AT4G09020	ATISA3	isoamylase 3 [Source:TAIR_LOCUS;Acc:AT4G09020]	isoamylase chloroplastic-like	P:carbohydrate metabolic process; P:generation of precursor metabolites and energy; P:catabolic process; F:ion binding; P:cell wall organization or biogenesis; P:biosynthetic process; C:plastid; F:hydrolase activity, acting on glycosyl bonds
MLOC_10778	7HL:188761-189522	41.7159	36.469	53.5219	26.1378	Tremois_D		Uncharacterized protein [Source:UniProtKB/TrEMBL;Acc:M0UGP3]	AT5G27290		unknown protein; LOCATED IN: chloroplast; EXPRESSED IN: 22 plant structures; EXPRESSED DURING: 13 growth stages; BEST Arabidopsis thaliana protein match is: unknown protein (TAIR:AT1G54680.3); Has 30201 Blast hits to 17322 proteins in 780 species: A /.../- 12; Bacteria - 1396; Metazoa - 17338; Fungi - 3422; Plants - 5037; Viruses - 0; Other Eukaryotes - 2996 (source: NCBI BLink). [Source:TAIR_LOC…	synechococcus pcc7942 chromosomal region used as basis of neutral siteii recombinational cloning vector (pid:g1174192)	P:biological_process; P:homeostatic process; C:mitochondrion; F:peptidase activity; P:transport; C:plastid
MLOC_10780	1:431300948-431303401	42.3078	14.8031	31.3184	9.32633	Nure_D|Tremois_D		Uncharacterized protein [Source:UniProtKB/TrEMBL;Acc:M0UGP6]	AT3G61770	F15G16.160	Acid phosphatase/vanadium-dependent haloperoxidase-related protein [Source:TAIR_LOCUS;Acc:AT3G61770]	uncharacterized membrane	C:plastid
MLOC_10787	3:547098646-547099430	0.241149	254.07	0	962.405	Nure_U|Tremois_U		Uncharacterized protein [Source:UniProtKB/TrEMBL;Acc:M0UGQ4]	AT1G76640	CML39	Calcium-binding EF-hand family protein [Source:TAIR_LOCUS;Acc:AT1G76640]	calcium-binding protein cml31	F:ion binding
MLOC_10789	1:437670276-437672885	4.45492	0.552677	7.11348	0.598693	Nure_D|Tremois_D		Predicted protein; Uncharacterized protein [Source:UniProtKB/TrEMBL;Acc:F2DXI4]	AT3G61750	F15G16.140	Cytochrome b561/ferric reductase transmembrane with DOMON related domain [Source:TAIR_LOCUS;Acc:AT3G61750]	ferric-chelate reductase 1-like	P:biological_process; F:oxidoreductase activity; C:cytoplasmic membrane-bounded vesicle; C:cellular_component
MLOC_1081	1:461190401-461192381	0.759416	3.44687	0.142208	4.37873	Nure_U|Tremois_U		Uncharacterized protein [Source:UniProtKB/TrEMBL;Acc:M0UGS3]	AT3G50930	BCS1	cytochrome BC1 synthesis [Source:TAIR_LOCUS;Acc:AT3G50930]	mitochondrial chaperone bcs1-b	F:ion binding
MLOC_10812	6:238216589-238217521	42.1552	6.46854	32.3588	13.5786	Nure_D		Uncharacterized protein [Source:UniProtKB/TrEMBL;Acc:M0UGS6]	AT4G34180		Cyclase family protein [Source:TAIR_LOCUS;Acc:AT4G34180]	metal-dependent hydrolase-like protein	F:hydrolase activity, acting on carbon-nitrogen (but not peptide) bonds; P:catabolic process; P:cellular amino acid metabolic process; C:cytoplasmic membrane-bounded vesicle; P:cellular nitrogen compound metabolic process
MLOC_10823	5:444806623-444809588	17.8122	20.6734	37.0971	11.4598	Tremois_D		Predicted protein; Uncharacterized protein [Source:UniProtKB/TrEMBL;Acc:F2DJW9]	AT1G73730	EIL3	ETHYLENE-INSENSITIVE3-like 3 [Source:TAIR_LOCUS;Acc:AT1G73730]	ethylene insensitive 3-like 3 protein	P:membrane organization; P:biological_process; P:sulfur compound metabolic process; P:signal transduction; P:cellular protein modification process; P:biosynthetic process; F:molecular_function; P:response to stress; P:immune system process; C:nucleus; P:protein targeting; P:cell death; F:nucleic acid binding transcription factor activity; P:cellular nitrogen compound metabolic process
MLOC_10833	3:352047588-352050977	8.25077	3.10936	6.92598	1.4187	Tremois_D		Uncharacterized protein [Source:UniProtKB/TrEMBL;Acc:M0UGW1]	AT4G05420	DDB1A	damaged DNA binding protein 1A [Source:TAIR_LOCUS;Acc:AT4G05420]	dna damage-binding protein 1a-like	C:nucleus; F:molecular_function
MLOC_10851	3:11000388-11002820	53.915	43.7942	27.7114	113.752	Tremois_U		Uncharacterized protein [Source:UniProtKB/TrEMBL;Acc:M0UGY1]	AT3G16565		alanine-tRNA ligases;nucleic acid binding;ligases, forming aminoacyl-tRNA and related compounds;nucleotide binding;ATP binding [Source:TAIR_LOCUS;Acc:AT3G16565]	alanine-trna acid forming aminoacyl-trna and related binding isoform 1	P:embryo development; P:biological_process; P:membrane organization; P:cellular component assembly; F:ion binding; P:anatomical structure development; P:ribosome biogenesis; P:tRNA metabolic process; P:cellular amino acid metabolic process; P:biosynthetic process; C:plastid; F:molecular_function; P:translation; C:mitochondrion; P:cellular nitrogen compound metabolic process; F:ligase activity
MLOC_10854	3:366084747-366091521	274.915	78.2808	204.672	73.3368	Nure_D|Tremois_D		Uncharacterized protein [Source:UniProtKB/TrEMBL;Acc:M0UGY6]	AT2G26900	BASS2	Sodium Bile acid symporter family [Source:TAIR_LOCUS;Acc:AT2G26900]	sodium-dependent transporter yocs	P:small molecule metabolic process; P:secondary metabolic process; P:carbohydrate metabolic process; P:biological_process; P:transmembrane transport; F:transmembrane transporter activity; P:sulfur compound metabolic process; P:biosynthetic process; C:cellular_component; C:plastid; C:thylakoid
MLOC_10877	1:49018283-49020640	275.005	96.031	444.333	41.9841	Nure_D|Tremois_D		Uncharacterized protein [Source:UniProtKB/TrEMBL;Acc:M0UH27]	AT1G48030	mtLPD1	mitochondrial lipoamide dehydrogenase 1 [Source:TAIR_LOCUS;Acc:AT1G48030]	dihydrolipoyl mitochondrial	P:generation of precursor metabolites and energy; F:oxidoreductase activity; P:homeostatic process; C:mitochondrion; F:ion binding
MLOC_10879	4:400451375-400454411	53.9809	14.4581	55.1255	38.4388	Nure_D		Uncharacterized protein [Source:UniProtKB/TrEMBL;Acc:M0UH32]	AT2G37570	SLT1	HSP20-like chaperones superfamily protein [Source:TAIR_LOCUS;Acc:AT2G37570]	slt1 expressed	-
MLOC_10884	7:542421856-542425333	6.88954	18.8979	3.91775	23.3691	Tremois_U		Uncharacterized protein [Source:UniProtKB/TrEMBL;Acc:M0UH45]	AT4G23280	CRK20	cysteine-rich RLK (RECEPTOR-like protein kinase) 20 [Source:TAIR_LOCUS;Acc:AT4G23280]	cysteine-rich receptor-like protein kinase 20	P:signal transduction; F:ion binding; P:cellular protein modification process; P:DNA metabolic process; C:cellular_component; F:signal transducer activity; F:kinase activity; C:plasma membrane; F:molecular_function; F:enzyme binding
MLOC_10890	3:439048565-439054715	10.0786	2.37796	13.1285	1.13148	Nure_D|Tremois_D		Uncharacterized protein [Source:UniProtKB/TrEMBL;Acc:M0UH50]	AT5G44740	POLH	Y-family DNA polymerase H [Source:TAIR_LOCUS;Acc:AT5G44740]	dna polymerase eta isoform x1	F:DNA binding; P:biological_process; P:carbohydrate metabolic process; F:nucleotidyltransferase activity; P:biosynthetic process; P:DNA metabolic process; P:response to stress
MLOC_10893	7:544589803-544591297	11.5314	0.54377	1.94503	0.239428	Nure_D		Predicted protein; Uncharacterized protein [Source:UniProtKB/TrEMBL;Acc:F2DSK9]	AT3G21550	DMP2	DUF679 domain membrane protein 2 [Source:TAIR_LOCUS;Acc:AT3G21550]	predicted protein	C:cytoplasm; C:organelle; C:cellular_component; C:intracellular
MLOC_1091	6:503374837-503377818	58.1521	52.8147	71.4486	20.4097	Tremois_D		Uncharacterized protein [Source:UniProtKB/TrEMBL;Acc:M0UH79]	AT1G45230	F2G19.1	Protein of unknown function (DUF3223) [Source:TAIR_LOCUS;Acc:AT1G45230]	protein chloroplastic	P:biological_process; F:ion binding; C:plastid; F:molecular_function
MLOC_10911	5:360583101-360587019	1.84779	28.0878	4.99789	17.0928	Nure_U		Uncharacterized protein [Source:UniProtKB/TrEMBL;Acc:M0UH80]	AT1G19230	RBOHE	Riboflavin synthase-like superfamily protein [Source:TAIR_LOCUS;Acc:AT1G19230]	respiratory burst oxidase homolog protein e-like	P:biological_process; F:oxidoreductase activity; C:mitochondrion; F:ion binding; C:cellular_component
MLOC_10926	2:578931500-578934278	10.5615	39.8535	36.2406	28.6812	Nure_U		Uncharacterized protein [Source:UniProtKB/TrEMBL;Acc:M0UH97]	AT3G05550	F18C1.18	Hypoxia-responsive family protein [Source:TAIR_LOCUS;Acc:AT3G05550]	hypoxia induced protein conserved region containing protein	C:cellular_component
MLOC_10934	6:519596297-519601279	24.3583	7.00669	31.9711	3.00921	Tremois_D		Uncharacterized protein [Source:UniProtKB/TrEMBL;Acc:M0UHA4]	AT2G12400	AT2G12400	unknown protein; FUNCTIONS IN: molecular_function unknown; INVOLVED IN: biological_process unknown; LOCATED IN: endomembrane system; EXPRESSED IN: 25 plant structures; EXPRESSED DURING: 13 growth stages; BEST Arabidopsis thaliana protein match is: u /.../ protein (TAIR:AT2G25270.1); Has 177 Blast hits to 172 proteins in 23 species: Archae - 0; Bacteria - 2; Metazoa - 3; Fungi - 0; Plants - 164; V…	hypothetical protein F775_26974	C:cellular_component
MLOC_10939	1:457587550-457593622	21.404	35.9577	23.4242	52.6277	Tremois_U		Uncharacterized protein [Source:UniProtKB/TrEMBL;Acc:M0UHA9]	AT1G29350	F15D2.27	Kinase-related protein of unknown function (DUF1296) [Source:TAIR_LOCUS;Acc:AT1G29350]	duf1296 domain containing family protein	C:mitochondrion
MLOC_10950	3:477574485-477577613	10.8938	188.029	8.70457	107.758	Nure_U|Tremois_U		Uncharacterized protein [Source:UniProtKB/TrEMBL;Acc:M0UHB7]	AT1G22882		Galactose-binding protein [Source:TAIR_LOCUS;Acc:AT1G22882]	membrane protein ch1-like	C:mitochondrion; C:cellular_component
MLOC_10954	3:3947404-3949679	13.5087	24.5181	63.5063	9.77247	Tremois_D		Uncharacterized protein [Source:UniProtKB/TrEMBL;Acc:M0UHC2]	AT3G03440	T21P5.14	ARM repeat superfamily protein [Source:TAIR_LOCUS;Acc:AT3G03440]	u-box domain-containing protein 4-like	C:cytoplasm; P:cellular protein modification process; F:molecular_function; F:ligase activity
MLOC_10956	7:162575328-162577101	46.037	5.66639	65.8631	7.03783	Nure_D|Tremois_D		Uncharacterized protein [Source:UniProtKB/TrEMBL;Acc:M0UHC7]	AT3G16520	UGT88A1	UDP-glucosyl transferase 88A1 [Source:TAIR_LOCUS;Acc:AT3G16520]	udp-glycosyltransferase-like protein	P:biological_process; F:transferase activity, transferring glycosyl groups
MLOC_10957	6:529453353-529455387	998.908	1995.77	402.033	1491.51	Tremois_U		Uncharacterized protein [Source:UniProtKB/TrEMBL;Acc:M0UHC8]	AT4G36910	LEJ2	Cystathionine beta-synthase (CBS) family protein [Source:TAIR_LOCUS;Acc:AT4G36910]	brown planthopper-induced resistance protein 1	P:biological_process; F:molecular_function
MLOC_10974	4HL:430115-436000	20.255	3.81628	24.7073	2.40906	Nure_D|Tremois_D		Uncharacterized protein [Source:UniProtKB/TrEMBL;Acc:M0UHE4]	AT2G16230		O-Glycosyl hydrolases family 17 protein [Source:TAIR_LOCUS;Acc:AT2G16230]	glucan endo- -beta-glucosidase 7-like	P:carbohydrate metabolic process; F:hydrolase activity, acting on glycosyl bonds
MLOC_10989	2:87517565-87524398	0.945361	4.21696	0.677066	2.23594	Nure_U		Uncharacterized protein [Source:UniProtKB/TrEMBL;Acc:M0UHH5]	AT2G06990	HEN2	RNA helicase, ATP-dependent, SK12/DOB1 protein [Source:TAIR_LOCUS;Acc:AT2G06990]	superkiller viralicidic activity 2-like 2	P:embryo development; P:biological_process; P:cytoskeleton organization; P:signal transduction; P:protein complex assembly; P:cell morphogenesis; F:ion binding; P:anatomical structure development; P:cellular protein modification process; P:anatomical structure formation involved in morphogenesis; F:helicase activity; P:cell adhesion; P:developmental maturation; P:mRNA processing; P:biosynthetic p…
MLOC_10990	6:237984257-237985595	13.9484	0.831117	14.091	2.09048	Nure_D|Tremois_D		Uncharacterized protein [Source:UniProtKB/TrEMBL;Acc:M0UHI0]	AT4G28570	FAO4B	Long-chain fatty alcohol dehydrogenase family protein [Source:TAIR_LOCUS;Acc:AT4G28570]	long-chain-alcohol oxidase fao2-like	P:biological_process; F:oxidoreductase activity; C:mitochondrion; F:ion binding; C:cellular_component
MLOC_11008	5:506032496-506038649	7.11844	14.6582	6.5817	26.5471	Tremois_U		Uncharacterized protein [Source:UniProtKB/TrEMBL;Acc:M0UHJ4]	AT3G49650	T9C5.240	P-loop containing nucleoside triphosphate hydrolases superfamily protein [Source:TAIR_LOCUS;Acc:AT3G49650]	kinesin-like protein kif19	F:ATPase activity; P:biological_process; C:cytoskeleton; P:cytoskeleton organization; P:chromosome organization; F:ion binding; P:chromosome segregation; P:mitotic nuclear division; C:protein complex; F:cytoskeletal protein binding
MLOC_11021	1:309081672-309088503	3.42741	0.225782	1.93171	0.394798	Nure_D		Cytokinin oxidase/dehydrogenase; Uncharacterized protein [Source:UniProtKB/TrEMBL;Acc:I3VIX5]	AT2G41510	ATCKX1	cytokinin oxidase/dehydrogenase 1 [Source:TAIR_LOCUS;Acc:AT2G41510]	cytokinin dehydrogenase 9-like	P:biological_process; F:oxidoreductase activity; F:ion binding
MLOC_11028	1H:191005-196637	13.9568	22.1444	10.7902	31.4126	Tremois_U		Uncharacterized protein [Source:UniProtKB/TrEMBL;Acc:M0UHP2]	AT1G15020	ATQSOX1	quiescin-sulfhydryl oxidase 1 [Source:TAIR_LOCUS;Acc:AT1G15020]	sulfhydryl oxidase 1-like isoform x1	P:biological_process; F:oxidoreductase activity; P:homeostatic process; C:cytoplasmic membrane-bounded vesicle; C:extracellular region
MLOC_11043	1H:5446323-5447858	1.52027	3.01672	0.704051	3.03602	Tremois_U		Uncharacterized protein [Source:UniProtKB/TrEMBL;Acc:M0UHS5]	AT1G30810	T17H7.10	Transcription factor jumonji (jmj) family protein / zinc finger (C5HC2 type) family protein [Source:TAIR_LOCUS;Acc:AT1G30810]	lysine-specific demethylase jmj15-like isoform x1	C:nucleus; P:biological_process; F:methyltransferase activity; C:plastid
MLOC_11059	4:495845979-495848825	29.3048	31.0541	9.01751	95.1833	Tremois_U		Uncharacterized protein [Source:UniProtKB/TrEMBL;Acc:M0UHT8]	AT1G13990		unknown protein; FUNCTIONS IN: molecular_function unknown; INVOLVED IN: biological_process unknown; LOCATED IN: chloroplast; EXPRESSED IN: 23 plant structures; EXPRESSED DURING: 13 growth stages; CONTAINS InterPro DOMAIN/s: Protein of unknown functi /.../3110 (InterPro:IPR021503); Has 25 Blast hits to 25 proteins in 8 species: Archae - 0; Bacteria - 0; Metazoa - 0; Fungi - 0; Plants - 25; Viruses…	predicted protein	P:biological_process; C:plastid
MLOC_11060	4:495849178-495850885	7.06089	3.84335	0.872607	14.2025	Tremois_U		Uncharacterized protein [Source:UniProtKB/TrEMBL;Acc:M0UHU5]	AT5G39530	AT5G39530/MUL8_210	Protein of unknown function (DUF1997) [Source:TAIR_LOCUS;Acc:AT5G39530]	predicted protein	C:plastid
MLOC_11063	2:494483593-494486617	12.6097	1.48806	3.14857	5.56384	Nure_D		Predicted protein; Uncharacterized protein [Source:UniProtKB/TrEMBL;Acc:F2DKA5]	AT1G30540	F26G16.16	Actin-like ATPase superfamily protein [Source:TAIR_LOCUS;Acc:AT1G30540]	n-acetyl-d-glucosamine kinase-like isoform x1	P:biological_process; F:kinase activity
MLOC_11064	1:36822508-36826108	10.618	24.7967	7.2794	54.2627	Tremois_U		Uncharacterized protein [Source:UniProtKB/TrEMBL;Acc:M0UHV3]	AT2G36310	URH1	uridine-ribohydrolase 1 [Source:TAIR_LOCUS;Acc:AT2G36310]	probable uridine nucleosidase 1	P:biological_process; C:cytoplasm; F:ion binding; F:hydrolase activity, acting on glycosyl bonds
MLOC_11065	2:561389710-561396436	10.2692	48.2672	16.7331	34.5283	Nure_U		Uncharacterized protein [Source:UniProtKB/TrEMBL;Acc:M0UHV4]	AT1G56130		Leucine-rich repeat transmembrane protein kinase [Source:TAIR_LOCUS;Acc:AT1G56130]	probable lrr receptor-like serine threonine-protein kinase at1g56140-like	P:signal transduction; F:ion binding; P:cellular protein modification process; C:cytoplasmic membrane-bounded vesicle; C:cellular_component; F:signal transducer activity; F:kinase activity; C:plasma membrane; F:enzyme binding
MLOC_11066	6:282269377-282270134	0.35821	52.9776	0.429363	46.5132	Nure_U|Tremois_U		Uncharacterized protein [Source:UniProtKB/TrEMBL;Acc:M0UHV8]	AT2G46690		SAUR-like auxin-responsive protein family [Source:TAIR_LOCUS;Acc:AT2G46690]	auxin-induced protein 15a-like	F:molecular_function
MLOC_11082	1:460897796-460900576	3.44059	28.8042	5.20631	26.9629	Nure_U|Tremois_U		Uncharacterized protein [Source:UniProtKB/TrEMBL;Acc:M0UHW5]	AT1G22790		unknown protein; FUNCTIONS IN: molecular_function unknown; INVOLVED IN: biological_process unknown; LOCATED IN: plasma membrane; EXPRESSED IN: 22 plant structures; EXPRESSED DURING: 13 growth stages; BEST Arabidopsis thaliana protein match is: unkno /.../tein (TAIR:AT1G34010.1); Has 67 Blast hits to 67 proteins in 12 species: Archae - 0; Bacteria - 0; Metazoa - 0; Fungi - 0; Plants - 67; Viruses …	hypothetical protein F775_24371	-
MLOC_111	morex_contig_1006774:21-279	0	9.77036	0	5.30541	Nure_U|Tremois_U		Uncharacterized protein [Source:UniProtKB/TrEMBL;Acc:M0UHY1]				probable receptor-like protein kinase at5g47070 isoform x2	C:nucleus; F:DNA binding; P:biological_process; C:cytoskeleton; F:ion binding; C:protein complex; F:cytoskeletal protein binding; F:kinase activity; F:molecular_function
MLOC_11113	6:509004807-509005741	39.9205	293.578	52.5109	69.2008	Nure_U		Uncharacterized protein [Source:UniProtKB/TrEMBL;Acc:M0UHZ2]	AT5G20720	CPN20	chaperonin 20 [Source:TAIR_LOCUS;Acc:AT5G20720]	chaperonin 20	P:biological_process; P:generation of precursor metabolites and energy; P:sulfur compound metabolic process; P:catabolic process; F:ion binding; P:anatomical structure development; P:cellular amino acid metabolic process; P:biosynthetic process; C:extracellular region; P:protein folding; C:plastid; F:molecular_function; P:response to stress; C:thylakoid; P:small molecule metabolic process; P:carb…
MLOC_11135	5:484839228-484843302	27.122	4.3637	78.4583	7.29992	Nure_D|Tremois_D		Uncharacterized protein [Source:UniProtKB/TrEMBL;Acc:M0UI24]	AT5G22500	FAR1	fatty acid reductase 1 [Source:TAIR_LOCUS;Acc:AT5G22500]	fatty acyl- reductase 1-like	P:secondary metabolic process; P:biological_process; P:sulfur compound metabolic process; F:oxidoreductase activity; P:cofactor metabolic process; P:biosynthetic process; C:organelle; C:intracellular
MLOC_11161	2:389413905-389416663	24.1891	50.8922	35.2988	26.5323	Nure_U		Uncharacterized protein [Source:UniProtKB/TrEMBL;Acc:M0UI50]	AT4G17300	NS1	Class II aminoacyl-tRNA and biotin synthetases superfamily protein [Source:TAIR_LOCUS;Acc:AT4G17300]	asparagine--trna chloroplastic mitochondrial-like	C:mitochondrion; F:ion binding; P:anatomical structure development; P:tRNA metabolic process; P:cellular amino acid metabolic process; C:plastid; F:molecular_function; F:ligase activity; P:translation
MLOC_11165	2:619102975-619105372	2.25926	0.741066	0.950062	8.62838	Tremois_U		Uncharacterized protein [Source:UniProtKB/TrEMBL;Acc:M0UI57]				wall-associated receptor kinase 4	F:ion binding; P:cellular protein modification process; F:kinase activity; F:molecular_function
MLOC_11171	7:457846183-457848831	2.24933	0.713558	5.3061	0.44944	Tremois_D		Uncharacterized protein [Source:UniProtKB/TrEMBL;Acc:M0UI66]	AT3G27210	Y-2	unknown protein; FUNCTIONS IN: molecular_function unknown; INVOLVED IN: N-terminal protein myristoylation; LOCATED IN: plasma membrane; EXPRESSED IN: 22 plant structures; EXPRESSED DURING: 13 growth stages; BEST Arabidopsis thaliana protein match is /.../own protein (TAIR:AT5G40860.1); Has 133 Blast hits to 98 proteins in 25 species: Archae - 0; Bacteria - 6; Metazoa - 32; Fungi - 7; Plants - 70;…	hypothetical protein TRIUR3_28591	-
MLOC_11172	3:356113783-356116638	21.9236	42.1568	15.7426	57.5897	Tremois_U		Predicted protein; Uncharacterized protein [Source:UniProtKB/TrEMBL;Acc:F2DLD7]	AT5G27490	AT5G27490	Integral membrane Yip1 family protein [Source:TAIR_LOCUS;Acc:AT5G27490]	protein yipf1 homolog	C:cellular_component
MLOC_11181	7:547263781-547268458	2.5152	2.07565	0.405025	9.90464	Tremois_U		Uncharacterized protein [Source:UniProtKB/TrEMBL;Acc:M0UI76]	AT5G04220	SYTC	Calcium-dependent lipid-binding (CaLB domain) family protein [Source:TAIR_LOCUS;Acc:AT5G04220]	synaptotagmin-3-like isoform x2	P:small molecule metabolic process; C:mitochondrion; P:lipid metabolic process; F:ion binding; C:endoplasmic reticulum; F:lipid binding; P:biosynthetic process
MLOC_11193	6:260907251-260908185	3.27463	68.7578	0.300385	38.0883	Nure_U|Tremois_U		Uncharacterized protein [Source:UniProtKB/TrEMBL;Acc:M0UI86]	AT3G50800	F18B3.80	unknown protein; FUNCTIONS IN: molecular_function unknown; INVOLVED IN: N-terminal protein myristoylation; LOCATED IN: cellular_component unknown; BEST Arabidopsis thaliana protein match is: unknown protein (TAIR:AT5G66580.1); Has 249 Blast hits to /.../oteins in 14 species: Archae - 0; Bacteria - 0; Metazoa - 0; Fungi - 0; Plants - 249; Viruses - 0; Other Eukaryotes - 0 (source: NCBI BLink). [So…	hypothetical protein F775_32360	C:mitochondrion
MLOC_11199	6:167522346-167528143	8.41201	2.18302	11.0887	2.44128	Tremois_D		Predicted protein; Uncharacterized protein [Source:UniProtKB/TrEMBL;Acc:F2CTU3]	AT5G43270	SPL2	squamosa promoter binding protein-like 2 [Source:TAIR_LOCUS;Acc:AT5G43270]	squamosa promoter-binding-like protein 3	C:nucleus; F:DNA binding; P:biological_process
MLOC_11201	7:28424834-28431680	38.0449	76.1276	30.8363	110.577	Nure_U|Tremois_U		Uncharacterized protein [Source:UniProtKB/TrEMBL;Acc:M0UIA0]	AT1G52360		Coatomer, beta' subunit [Source:TAIR_LOCUS;Acc:AT1G52360]	coatomer subunit beta -1 isoform x1	P:vesicle-mediated transport; C:cytoplasm; F:structural molecule activity; C:cytoplasmic membrane-bounded vesicle; C:Golgi apparatus; C:protein complex; P:transport
MLOC_11202	7:2597462-2599767	7.52562	16.6695	12.7164	38.0111	Tremois_U		Uncharacterized protein [Source:UniProtKB/TrEMBL;Acc:M0UIA5]	AT3G53810	LECRK42	Concanavalin A-like lectin protein kinase family protein [Source:TAIR_LOCUS;Acc:AT3G53810]	receptor-type protein kinase lrk1	C:mitochondrion; F:ion binding; P:cellular protein modification process; C:cytoplasmic membrane-bounded vesicle; C:cellular_component; F:kinase activity; F:molecular_function
MLOC_11205	7:28808332-28811880	73.4044	164.612	25.3531	49.9653	Nure_U		Uncharacterized protein [Source:UniProtKB/TrEMBL;Acc:M0UIB8]				hypothetical protein ZEAMMB73_665394, partial	-
MLOC_11213	7:315071268-315073701	1.39608	12.83	0.709383	6.78971	Nure_U|Tremois_U		Uncharacterized protein [Source:UniProtKB/TrEMBL;Acc:M0UIC4]	AT5G51130		S-adenosyl-L-methionine-dependent methyltransferases superfamily protein [Source:TAIR_LOCUS;Acc:AT5G51130]	probable rna methyltransferase at5g51130 isoform x1	P:biological_process; P:chromosome organization; P:cellular protein modification process; F:methyltransferase activity; P:cellular nitrogen compound metabolic process; P:biosynthetic process
MLOC_11219	1:159683271-159684829	64.7237	219.986	44.5526	162.122	Nure_U|Tremois_U		Uncharacterized protein [Source:UniProtKB/TrEMBL;Acc:M0UIC6]				usp family protein	P:response to stress; P:protein targeting to vacuole; P:response to molecule of fungal origin; C:plasma membrane; C:intracellular; P:regulation of transcription, DNA-templated; F:ATP binding; P:metabolic process; F:hydrolase activity, acting on acid anhydrides, in phosphorus-containing anhydrides; C:nucleus
MLOC_11225	2:19443572-19447298	23.0635	23.5808	16.6049	41.2728	Tremois_U		Uncharacterized protein [Source:UniProtKB/TrEMBL;Acc:M0UIF1]	AT2G40116	PLC6	Phosphoinositide-specific phospholipase C family protein [Source:TAIR_LOCUS;Acc:AT2G40116]	phosphoinositide phospholipase c 2-like isoform x1	P:catabolic process; P:signal transduction; C:mitochondrion; P:lipid metabolic process; F:signal transducer activity; F:molecular_function
MLOC_11234	5:489356622-489359966	18.1925	11.2663	3.76675	44.5207	Tremois_U		Uncharacterized protein [Source:UniProtKB/TrEMBL;Acc:M0UIF4]	AT4G19350	EMB3006	embryo defective 3006 [Source:TAIR_LOCUS;Acc:AT4G19350]	embryo defective isoform 2	F:molecular_function
MLOC_11246	2:550154585-550157369	5.10744	0.975	1.39495	2.74653	Nure_D		Predicted protein; Uncharacterized protein [Source:UniProtKB/TrEMBL;Acc:F2DCG9]	AT2G28400		Protein of unknown function, DUF584 [Source:TAIR_LOCUS;Acc:AT2G28400]	predicted protein	C:mitochondrion
MLOC_11248	3:482640259-482643550	1.36669	73.6483	2.00615	77.4071	Nure_U|Tremois_U		Uncharacterized protein [Source:UniProtKB/TrEMBL;Acc:M0UIG8]	AT2G41430	ERD15	dehydration-induced protein (ERD15) [Source:TAIR_LOCUS;Acc:AT2G41430]	protein early responsive to dehydration 15-like isoform x1	P:biological_process; C:nucleus
MLOC_11249	3:482640259-482643550	0.535641	19.3309	0.504158	19.1374	Nure_U|Tremois_U		Uncharacterized protein [Source:UniProtKB/TrEMBL;Acc:M0UIH1]	AT4G30860	ASHR3	SET domain group 4 [Source:TAIR_LOCUS;Acc:AT4G30860]	histone-lysine n-methyltransferase ashr3-like	C:nucleus; P:biological_process; P:chromosome organization; P:cellular protein modification process; F:methyltransferase activity; C:plastid
MLOC_11261	6:47524612-47527502	24.71	5.40378	14.6582	9.22564	Nure_D		Uncharacterized protein [Source:UniProtKB/TrEMBL;Acc:M0UIJ3]	AT5G40450	AT5G40450	unknown protein; FUNCTIONS IN: molecular_function unknown; INVOLVED IN: biological_process unknown; LOCATED IN: chloroplast, plasma membrane; EXPRESSED IN: 24 plant structures; EXPRESSED DURING: 13 growth stages; Has 30201 Blast hits to 17322 protei /.../780 species: Archae - 12; Bacteria - 1396; Metazoa - 17338; Fungi - 3422; Plants - 5037; Viruses - 0; Other Eukaryotes - 2996 (source: NCBI BLin…	endoglucanase 11	P:carbohydrate metabolic process; F:hydrolase activity, acting on glycosyl bonds
MLOC_11271	2:606924150-606928496	5.64223	3.81339	13.9775	1.60639	Tremois_D		Uncharacterized protein [Source:UniProtKB/TrEMBL;Acc:M0UIL5]	AT4G21390	B120	S-locus lectin protein kinase family protein [Source:TAIR_LOCUS;Acc:AT4G21390]	serine threonine-protein kinase receptor	P:biological_process; P:signal transduction; F:ion binding; P:cellular protein modification process; C:cytoplasmic membrane-bounded vesicle; C:cellular_component; F:signal transducer activity; F:kinase activity; C:plasma membrane; F:enzyme binding
MLOC_11276	7:454291316-454297509	15.4563	42.7154	16.9351	34.067	Nure_U		Uncharacterized protein [Source:UniProtKB/TrEMBL;Acc:M0UIM7]	AT1G25280	AtTLP10	tubby like protein 10 [Source:TAIR_LOCUS;Acc:AT1G25280]	tubby-like f-box protein 8	-
MLOC_11281	5:83528981-83534234	35.0593	29.4264	16.704	37.5784	Tremois_U		Uncharacterized protein [Source:UniProtKB/TrEMBL;Acc:M0UIN4]	AT5G60160		Zn-dependent exopeptidases superfamily protein [Source:TAIR_LOCUS;Acc:AT5G60160]	probable aspartyl aminopeptidase	P:biological_process; P:transmembrane transport; P:catabolic process; F:ion binding; F:peptidase activity; P:biosynthetic process; C:vacuole; P:small molecule metabolic process; P:carbohydrate metabolic process; P:protein targeting; P:lipid metabolic process; C:cytosol; P:cell wall organization or biogenesis
MLOC_11286	1:434528397-434530775	6.49487	40.5852	1.35852	46.0063	Nure_U|Tremois_U		Predicted protein; Uncharacterized protein [Source:UniProtKB/TrEMBL;Acc:F2DEJ8]	AT4G18880	AT-HSFA4A	heat shock transcription factor A4A [Source:TAIR_LOCUS;Acc:AT4G18880]	heat stress transcription factor a-4b-like	C:nucleus; F:DNA binding; F:nucleic acid binding transcription factor activity; P:cellular nitrogen compound metabolic process; P:biosynthetic process; P:response to stress
MLOC_11291	4:245940189-245946539	23.9955	51.2336	34.5301	25.377	Nure_U		Uncharacterized protein [Source:UniProtKB/TrEMBL;Acc:M0UIP4]	AT1G08490	ATSUFS	chloroplastic NIFS-like cysteine desulfurase [Source:TAIR_LOCUS;Acc:AT1G08490]	cysteine desulfurase chloroplastic	P:biological_process; P:sulfur compound metabolic process; P:homeostatic process; P:cellular component assembly; F:ion binding; P:cellular protein modification process; P:cellular amino acid metabolic process; P:biosynthetic process; C:plastid; F:molecular_function; P:response to stress
MLOC_11306	7:227703557-227709981	15.1845	2.04327	14.2907	3.0009	Nure_D|Tremois_D		Uncharacterized protein [Source:UniProtKB/TrEMBL;Acc:M0UIR5]	AT1G65580	FRA3	Endonuclease/exonuclease/phosphatase family protein [Source:TAIR_LOCUS;Acc:AT1G65580]	type i inositol -trisphosphate 5-phosphatase 12-like	P:lipid metabolic process; C:plastid
MLOC_11317	1:339437460-339439232	0.198722	16.8635	0.238519	20.8458	Nure_U|Tremois_U		Predicted protein; Uncharacterized protein [Source:UniProtKB/TrEMBL;Acc:F2DA15]	AT1G03220	F15K9.17	Eukaryotic aspartyl protease family protein [Source:TAIR_LOCUS;Acc:AT1G03220]	basic 7s globulin-like	P:biological_process; P:catabolic process; C:mitochondrion; C:cytoplasmic membrane-bounded vesicle; F:peptidase activity; C:extracellular region
MLOC_11330	3:454466271-454468430	2.17277	1.90402	2.91098	0.537328	Tremois_D		Uncharacterized protein [Source:UniProtKB/TrEMBL;Acc:M0UIU1]	AT1G27050	ATHB54	homeobox protein 54 [Source:TAIR_LOCUS;Acc:AT1G27050]	homeobox-leucine zipper protein athb-54	C:mitochondrion; F:molecular_function
MLOC_11337	7:317685134-317688443	8.15425	27.948	8.61188	31.5124	Tremois_U		Uncharacterized protein [Source:UniProtKB/TrEMBL;Acc:M0UIU8]	AT5G60860	AtRABA1f	RAB GTPase homolog A1F [Source:TAIR_LOCUS;Acc:AT5G60860]	ras-related protein raba1f-like	P:nucleocytoplasmic transport; P:biological_process; P:signal transduction; F:GTPase activity; F:ion binding; C:cellular_component; P:transport; C:intracellular
MLOC_11341	7:66481927-66485731	2.74544	0.306272	4.77319	0.244673	Nure_D|Tremois_D		Uncharacterized protein [Source:UniProtKB/TrEMBL;Acc:M0UIV4]	AT2G25180	ARR12	response regulator 12 [Source:TAIR_LOCUS;Acc:AT2G25180]	two-component response regulator arr12	F:DNA binding; P:signal transduction; C:intracellular; F:molecular_function
MLOC_11345	5:551209057-551213295	16.2941	232.555	21.7777	142.606	Nure_U|Tremois_U		Predicted protein; Uncharacterized protein [Source:UniProtKB/TrEMBL;Acc:F2DG66]	AT1G14590		Nucleotide-diphospho-sugar transferase family protein [Source:TAIR_LOCUS;Acc:AT1G14590]	nac domain transcription factor superfamily protein	P:biological_process; C:cytoplasmic membrane-bounded vesicle
MLOC_11365	2:292070749-292071819	20.6979	81.8733	13.0716	67.43	Nure_U|Tremois_U		Uncharacterized protein [Source:UniProtKB/TrEMBL;Acc:M0UIX8]	AT3G01400	T13O15.4	ARM repeat superfamily protein [Source:TAIR_LOCUS;Acc:AT3G01400]	u-box domain-containing protein 4-like	C:mitochondrion; P:cellular protein modification process; F:molecular_function
MLOC_11366	2:556922011-556926311	1.12595	4.89243	0.685442	6.90298	Nure_U|Tremois_U		Uncharacterized protein [Source:UniProtKB/TrEMBL;Acc:M0UIY0]	AT2G17220	AT2G17220/T23A1.8	Protein kinase superfamily protein [Source:TAIR_LOCUS;Acc:AT2G17220]	probable serine threonine-protein kinase nak	P:signal transduction; F:ion binding; P:cellular protein modification process; C:cellular_component; F:signal transducer activity; F:kinase activity; C:plasma membrane; F:enzyme binding
MLOC_11371	4HS:1359208-1361416	6.87522	3.11174	10.5811	1.13715	Tremois_D		Uncharacterized protein [Source:UniProtKB/TrEMBL;Acc:M0UJ03]	AT1G58250	SAB	Golgi-body localisation protein domain ;RNA pol II promoter Fmp27 protein domain [Source:TAIR_LOCUS;Acc:AT1G58250]	aberrant pollen transmission1	P:small molecule metabolic process; P:biological_process; F:transferase activity, transferring glycosyl groups; P:anatomical structure development; C:Golgi apparatus; C:cytoplasmic membrane-bounded vesicle; P:cellular nitrogen compound metabolic process; P:biosynthetic process; C:extracellular region
MLOC_11390	4:402924278-402929423	5.74131	1.20809	6.49812	0.513805	Nure_D|Tremois_D		Predicted protein; Uncharacterized protein [Source:UniProtKB/TrEMBL;Acc:F2EJ00]	AT1G78070	AT1G78070	Transducin/WD40 repeat-like superfamily protein [Source:TAIR_LOCUS;Acc:AT1G78070]	uncharacterized wd repeat-containing isoform x2	-
MLOC_11400	4:522611085-522613521	1.08161	4.82545	0.48242	2.50985	Nure_U|Tremois_U		Uncharacterized protein [Source:UniProtKB/TrEMBL;Acc:M0UJ18]	AT3G21540	AT3G21540	transducin family protein / WD-40 repeat family protein [Source:TAIR_LOCUS;Acc:AT3G21540]	wd repeat-containing protein 3	P:nucleocytoplasmic transport; P:protein targeting; P:cellular nitrogen compound metabolic process; C:nucleolus; F:molecular_function
MLOC_11405	3:464989975-464991923	30.0675	9.8398	33.9163	6.03736	Nure_D|Tremois_D		Predicted protein; Uncharacterized protein [Source:UniProtKB/TrEMBL;Acc:F2D1F6]	AT2G30150	UGT87A1	UDP-Glycosyltransferase superfamily protein [Source:TAIR_LOCUS;Acc:AT2G30150]	udp-glycosyltransferase 87a2-like	P:biological_process; F:transferase activity, transferring glycosyl groups
MLOC_11412	2:475544196-475547930	9.08305	20.8959	4.30661	47.7256	Tremois_U		Predicted protein; Uncharacterized protein [Source:UniProtKB/TrEMBL;Acc:F2EIW5]	AT5G52450		MATE efflux family protein [Source:TAIR_LOCUS;Acc:AT5G52450]	protein transparent testa 12	P:transmembrane transport; F:transmembrane transporter activity; C:cellular_component
MLOC_11414	6:120766920-120768513	8.88117	71.4393	6.54107	29.8346	Nure_U|Tremois_U		Uncharacterized protein [Source:UniProtKB/TrEMBL;Acc:M0UJ32]	AT1G16670	F19K19.4	Protein kinase superfamily protein [Source:TAIR_LOCUS;Acc:AT1G16670]	serine threonine protein kinase	C:mitochondrion; F:ion binding; P:cellular protein modification process; F:kinase activity
MLOC_11419	7:583207882-583211999	1.45894	1.54288	2.95109	0.377812	Tremois_D		Predicted protein [Source:UniProtKB/TrEMBL;Acc:F2EDL2]	AT5G57670		Protein kinase superfamily protein [Source:TAIR_LOCUS;Acc:AT5G57670]	probable receptor-like serine threonine-protein kinase at5g57670	P:biological_process; F:ion binding; P:cellular protein modification process; F:kinase activity; P:response to stress
MLOC_11423	3:547526065-547529981	4.32748	0.487257	2.243	2.01245	Nure_D		Uncharacterized protein [Source:UniProtKB/TrEMBL;Acc:M0UJ44]	AT1G12280		LRR and NB-ARC domains-containing disease resistance protein [Source:TAIR_LOCUS;Acc:AT1G12280]	nbs-lrr partial	F:ion binding
MLOC_11425	5:478562992-478568352	8.36166	10.7571	4.85422	20.0789	Tremois_U		Uncharacterized protein [Source:UniProtKB/TrEMBL;Acc:M0UJ46]	AT2G20930	AT2G20930	SNARE-like superfamily protein [Source:TAIR_LOCUS;Acc:AT2G20930]	trafficking protein particle complex subunit 2-like protein	P:vesicle-mediated transport; C:plastid
MLOC_11441	3:546879651-546881919	1.00754	2.25066	0.077646	24.3382	Tremois_U		Uncharacterized protein [Source:UniProtKB/TrEMBL;Acc:M0UJ66]	AT4G27300	SD11	S-locus lectin protein kinase family protein [Source:TAIR_LOCUS;Acc:AT4G27300]	cysteine-rich receptor-like protein kinase 25	F:ion binding; P:cellular protein modification process; F:kinase activity
MLOC_11452	3:540875671-540877024	1.66642	18.3431	2.68672	8.42957	Nure_U		Uncharacterized protein [Source:UniProtKB/TrEMBL;Acc:M0UJ84]	AT4G16260		Glycosyl hydrolase superfamily protein [Source:TAIR_LOCUS;Acc:AT4G16260]	tpa: o-glycosyl hydrolase superfamily protein	P:carbohydrate metabolic process; C:cytoplasmic membrane-bounded vesicle; F:hydrolase activity, acting on glycosyl bonds
MLOC_11460	3:471101159-471105011	81.2783	85.8598	61.6063	126.042	Tremois_U		Uncharacterized protein [Source:UniProtKB/TrEMBL;Acc:M0UJ93]	AT5G01990	T7H20_40	Auxin efflux carrier family protein [Source:TAIR_LOCUS;Acc:AT5G01990]	uncharacterized transporter	P:transmembrane transport; C:cellular_component
MLOC_11479	7:583877248-583878009	3.60353	0.380228	2.57853	1.46236	Nure_D		Uncharacterized protein [Source:UniProtKB/TrEMBL;Acc:M0UJC9]	AT2G38465		unknown protein; FUNCTIONS IN: molecular_function unknown; INVOLVED IN: biological_process unknown; LOCATED IN: plasma membrane; EXPRESSED IN: 21 plant structures; EXPRESSED DURING: 11 growth stages; Has 16 Blast hits to 16 proteins in 8 species: Ar /.../ 0; Bacteria - 0; Metazoa - 0; Fungi - 0; Plants - 16; Viruses - 0; Other Eukaryotes - 0 (source: NCBI BLink). [Source:TAIR_LOCUS;Acc:AT2G38465]	PREDICTED: uncharacterized protein LOC100844030	-
MLOC_11492	1:38842367-38844503	12.1849	4.77698	13.9111	2.33717	Tremois_D		Uncharacterized protein [Source:UniProtKB/TrEMBL;Acc:M0UJD9]	AT1G09900		Pentatricopeptide repeat (PPR-like) superfamily protein [Source:TAIR_LOCUS;Acc:AT1G09900]	pentatricopeptide repeat-containing protein at1g09900-like	C:plastid
MLOC_11523	4:16562420-16565023	76.2602	155.247	110.189	76.0723	Nure_U		Uncharacterized protein [Source:UniProtKB/TrEMBL;Acc:M0UJH4]	AT4G02725		unknown protein; FUNCTIONS IN: molecular_function unknown; INVOLVED IN: biological_process unknown; LOCATED IN: chloroplast, membrane; Has 35333 Blast hits to 34131 proteins in 2444 species: Archae - 798; Bacteria - 22429; Metazoa - 974; Fungi - 991 /.../ts - 531; Viruses - 0; Other Eukaryotes - 9610 (source: NCBI BLink). [Source:TAIR_LOCUS;Acc:AT4G02725]	predicted protein	C:plastid
MLOC_11524	2:47020369-47021265	59.0129	148.765	23.5652	179.437	Nure_U|Tremois_U		Predicted protein; Uncharacterized protein [Source:UniProtKB/TrEMBL;Acc:F2E178]	AT3G48140	T24C20_20	B12D protein [Source:TAIR_LOCUS;Acc:AT3G48140]	b12d protein	-
MLOC_11529	7:558256783-558257855	7.54963	7.58765	2.06824	15.3716	Tremois_U		Uncharacterized protein [Source:UniProtKB/TrEMBL;Acc:M0UJH9]				lim and calponin domains-containing protein	-
MLOC_11548	1H:2272472-2275711	52.6749	1540.39	57.2826	1087.37	Nure_U|Tremois_U		Malic enzyme [Source:UniProtKB/TrEMBL;Acc:M0UJL2]	AT5G25880	ATNADP-ME3	NADP-malic enzyme 3 [Source:TAIR_LOCUS;Acc:AT5G25880]	nadp-dependent malic enzyme	P:small molecule metabolic process; P:biological_process; F:oxidoreductase activity; F:lyase activity; F:ion binding; C:plastid; F:molecular_function
MLOC_11561	3:425655036-425657890	4.77469	1.74838	0.352903	3.08383	Tremois_U		Predicted protein; Uncharacterized protein [Source:UniProtKB/TrEMBL;Acc:F2DZE7]	AT3G55130	ATWBC19	white-brown complex homolog 19 [Source:TAIR_LOCUS;Acc:AT3G55130]	abc transporter g family member 17-like	F:ATPase activity; P:biological_process; F:ion binding; C:cellular_component
MLOC_11562	2:548557767-548558776	5.28073	14.194	1.80735	8.11286	Tremois_U		Uncharacterized protein [Source:UniProtKB/TrEMBL;Acc:M0UJP5]	AT2G22230		Thioesterase superfamily protein [Source:TAIR_LOCUS;Acc:AT2G22230]	beta-hydroxyacyl-acp dehydratase	P:biological_process; P:sulfur compound metabolic process; P:catabolic process; P:cell morphogenesis; F:lyase activity; P:anatomical structure development; P:cellular amino acid metabolic process; P:developmental maturation; P:biosynthetic process; C:plastid; P:response to stress; P:immune system process; P:growth; C:thylakoid; P:small molecule metabolic process; P:carbohydrate metabolic process;…
MLOC_11563	3:408120971-408126586	15.1491	21.1046	12.7681	34.8755	Tremois_U		Uncharacterized protein [Source:UniProtKB/TrEMBL;Acc:M0UJP9]	AT5G11490	BETAA-AD	adaptin family protein [Source:TAIR_LOCUS;Acc:AT5G11490]	beta-adaptin-like protein a	P:vesicle-mediated transport; C:cytoplasm; F:protein transporter activity; C:protein complex; P:transport
MLOC_11567	6:470585287-470591542	1.87805	9.05451	1.2649	5.33978	Nure_U|Tremois_U		Predicted protein; Uncharacterized protein [Source:UniProtKB/TrEMBL;Acc:F2DIG6]	AT4G13420	HAK5	high affinity K+ transporter 5 [Source:TAIR_LOCUS;Acc:AT4G13420]	potassium transporter	P:transmembrane transport; F:transmembrane transporter activity; C:cellular_component
MLOC_11586	7:27629076-27632126	39.1717	53.5994	56.9567	24.1174	Tremois_D		Uncharacterized protein [Source:UniProtKB/TrEMBL;Acc:M0UJT5]	AT2G02740	ATWHY3	ssDNA-binding transcriptional regulator [Source:TAIR_LOCUS;Acc:AT2G02740]	single-stranded dna-binding protein chloroplastic-like	C:nucleus; F:DNA binding; F:RNA binding; C:cytoplasmic chromosome; P:cellular nitrogen compound metabolic process; P:biosynthetic process; P:DNA metabolic process; C:plastid; P:response to stress
MLOC_11590	1:370441640-370444622	43.3001	25.8076	45.51	11.676	Tremois_D		Predicted protein; Uncharacterized protein [Source:UniProtKB/TrEMBL;Acc:F2DG03]	AT4G27390	M4I22.200	unknown protein; INVOLVED IN: biological_process unknown; LOCATED IN: chloroplast; EXPRESSED IN: 22 plant structures; EXPRESSED DURING: 13 growth stages; Has 30201 Blast hits to 17322 proteins in 780 species: Archae - 12; Bacteria - 1396; Metazoa - /.../ Fungi - 3422; Plants - 5037; Viruses - 0; Other Eukaryotes - 2996 (source: NCBI BLink). [Source:TAIR_LOCUS;Acc:AT4G27390]	predicted protein	C:plastid
MLOC_11609	1:321262535-321265751	49.9824	14.3769	62.5901	9.56685	Nure_D|Tremois_D		Uncharacterized protein [Source:UniProtKB/TrEMBL;Acc:M0UJX0]	AT3G24740	AT3G24740	Protein of unknown function (DUF1644) [Source:TAIR_LOCUS;Acc:AT3G24740]	predicted protein	F:ion binding; C:plastid
MLOC_11619	7:145056853-145060652	1.44895	0.377775	2.4808	0.233682	Tremois_D		Uncharacterized protein [Source:UniProtKB/TrEMBL;Acc:M0UJY3]	AT5G62580		ARM repeat superfamily protein [Source:TAIR_LOCUS;Acc:AT5G62580]	microtubule-associated protein tortifolia1-like isoform x2	P:biological_process; F:peptidase activity
MLOC_11626	4:134755614-134756676	1.66656	1.80865	0.430134	110.738	Tremois_U		Uncharacterized protein [Source:UniProtKB/TrEMBL;Acc:M0UJZ0]	AT2G37430	ZAT11	C2H2 and C2HC zinc fingers superfamily protein [Source:TAIR_LOCUS;Acc:AT2G37430]	zinc finger protein zat11-like	F:ion binding
MLOC_11629	6:77451978-77453991	6.07934	31.7626	6.8867	42.4656	Nure_U|Tremois_U		Uncharacterized protein [Source:UniProtKB/TrEMBL;Acc:M0UJZ1]	AT5G14760	AO	L-aspartate oxidase [Source:TAIR_LOCUS;Acc:AT5G14760]	l-aspartate chloroplastic	P:small molecule metabolic process; P:biological_process; F:oxidoreductase activity; P:cofactor metabolic process; P:cellular nitrogen compound metabolic process; P:biosynthetic process; C:plastid
MLOC_11634	4:242901460-242903413	0.523703	0.241085	0	8.93465	Tremois_U		Uncharacterized protein [Source:UniProtKB/TrEMBL;Acc:M0UJZ6]	AT5G02790	GSTL3	Glutathione S-transferase family protein [Source:TAIR_LOCUS;Acc:AT5G02790]	glutathione s-transferase	P:biological_process; F:molecular_function
MLOC_11635	3:486908225-486909081	20.01	7.08521	22.7923	3.58127	Tremois_D		Uncharacterized protein [Source:UniProtKB/TrEMBL;Acc:M0UJZ8]	AT2G39980		HXXXD-type acyl-transferase family protein [Source:TAIR_LOCUS;Acc:AT2G39980]	uncharacterized acetyltransferase at3g50280-like	P:biological_process; F:transferase activity, transferring acyl groups
MLOC_11639	3:370202309-370207212	46.316	14.322	26.2328	33.1723	Nure_D		Uncharacterized protein [Source:UniProtKB/TrEMBL;Acc:M0UK00]	AT1G77250		RING/FYVE/PHD-type zinc finger family protein [Source:TAIR_LOCUS;Acc:AT1G77250]	histone-lysine n-methyltransferase mll2	F:DNA binding; P:biological_process; P:signal transduction; F:ion binding; C:cytoplasmic membrane-bounded vesicle; F:methyltransferase activity
MLOC_1165	4:891412-891916	0	11.107	1.19413	13.143	Nure_U|Tremois_U		Uncharacterized protein [Source:UniProtKB/TrEMBL;Acc:M0UK13]				---NA---	-
MLOC_11650	2:553511256-553516854	178.358	405.876	155.114	259.575	Nure_U		Uncharacterized protein [Source:UniProtKB/TrEMBL;Acc:M0UK14]	AT2G42680	MBF1A	multiprotein bridging factor 1A [Source:TAIR_LOCUS;Acc:AT2G42680]	endothelial differentiation-related factor 1	F:DNA binding
MLOC_11663	2:558028431-558032286	2.73127	3.20177	0.78475	15.6371	Tremois_U		Uncharacterized protein [Source:UniProtKB/TrEMBL;Acc:M0UK36]	AT5G65780	ATBCAT-5	branched-chain amino acid aminotransferase 5 / branched-chain amino acid transaminase 5 (BCAT5) [Source:TAIR_LOCUS;Acc:AT5G65780]	branched-chain-amino-acid aminotransferase chloroplastic-like	P:cellular amino acid metabolic process; C:plastid; F:molecular_function
MLOC_11692	3:156175789-156180268	437.701	304.166	735.37	161.6	Tremois_D		Predicted protein; Uncharacterized protein [Source:UniProtKB/TrEMBL;Acc:F2D0V3]	AT5G19760	DTC	Mitochondrial substrate carrier family protein [Source:TAIR_LOCUS;Acc:AT5G19760]	mitochondrial dicarboxylate tricarboxylate transporter dtc-like	P:biological_process; P:generation of precursor metabolites and energy; P:transmembrane transport; F:transmembrane transporter activity; P:catabolic process; C:vacuole; C:cellular_component; P:transport; C:plastid; P:small molecule metabolic process; P:carbohydrate metabolic process; C:cell wall; P:cofactor metabolic process; P:cellular nitrogen compound metabolic process
MLOC_11693	1:261020296-261025380	0.905865	1.90505	2.85844	0.384191	Tremois_D		Predicted protein; Uncharacterized protein [Source:UniProtKB/TrEMBL;Acc:F2DYR4]	AT1G02205	CER1	Fatty acid hydroxylase superfamily [Source:TAIR_LOCUS;Acc:AT1G02205]	protein eceriferum 1-like	P:small molecule metabolic process; P:biological_process; F:oxidoreductase activity; P:lipid metabolic process; F:ion binding; P:anatomical structure development; C:endoplasmic reticulum; P:biosynthetic process; C:cellular_component
MLOC_11711	7:458183285-458186838	207.565	121.206	371.612	85.075	Tremois_D		Uncharacterized protein [Source:UniProtKB/TrEMBL;Acc:M0UK84]	AT3G48420	AT3G48415	Haloacid dehalogenase-like hydrolase (HAD) superfamily protein [Source:TAIR_LOCUS;Acc:AT3G48420]	haloacid dehalogenase-like hydrolase domain-containing protein at3g48420	P:small molecule metabolic process; P:membrane organization; P:carbohydrate metabolic process; P:generation of precursor metabolites and energy; P:cofactor metabolic process; P:lipid metabolic process; P:anatomical structure development; P:photosynthesis; P:cellular nitrogen compound metabolic process; P:biosynthetic process; C:plastid; F:molecular_function
MLOC_11717	3:465759289-465761016	5.34014	40.4529	8.30484	18.2462	Nure_U		Uncharacterized protein [Source:UniProtKB/TrEMBL;Acc:M0UK87]	AT4G37510	F6G17.160	Ribonuclease III family protein [Source:TAIR_LOCUS;Acc:AT4G37510]	rna binding	P:small molecule metabolic process; P:membrane organization; F:RNA binding; F:nuclease activity; P:lipid metabolic process; P:nucleobase-containing compound catabolic process; P:cellular nitrogen compound metabolic process; P:biosynthetic process; P:response to stress; P:immune system process
MLOC_11718	6:52259211-52262780	3.82606	1.00534	5.21439	1.1865	Tremois_D		Uncharacterized protein [Source:UniProtKB/TrEMBL;Acc:M0UK88]	AT2G24370		Protein kinase protein with adenine nucleotide alpha hydrolases-like domain [Source:TAIR_LOCUS;Acc:AT2G24370]	u-box domain-containing protein 35-like	F:ion binding; P:cellular protein modification process; F:kinase activity; P:response to stress
MLOC_11726	2:588840185-588843121	13.0914	63.4592	1.72333	47.6431	Nure_U|Tremois_U		Uncharacterized protein [Source:UniProtKB/TrEMBL;Acc:M0UK94]	AT4G33950	OST1	Protein kinase superfamily protein [Source:TAIR_LOCUS;Acc:AT4G33950]	abscisic acid-inducible protein kinase	C:nucleus; P:signal transduction; F:ion binding; P:cellular protein modification process; C:cytosol; F:kinase activity; P:response to stress
MLOC_11727	4:42949839-42951729	15.6628	27.0298	11.6753	34.7522	Tremois_U		Uncharacterized protein [Source:UniProtKB/TrEMBL;Acc:M0UK99]	AT2G14110		Haloacid dehalogenase-like hydrolase (HAD) superfamily protein [Source:TAIR_LOCUS;Acc:AT2G14110]	magnesium-dependent phosphatase 1	P:biological_process; F:phosphatase activity
MLOC_11730	1:456507204-456512377	2.95969	0.665259	4.75355	2.27548	Nure_D		Uncharacterized protein [Source:UniProtKB/TrEMBL;Acc:M0UKB5]	AT3G18040	MPK9	MAP kinase 9 [Source:TAIR_LOCUS;Acc:AT3G18040]	mitogen-activated protein kinase 17-like	C:nucleus; P:signal transduction; C:mitochondrion; F:ion binding; P:cellular protein modification process; C:cytosol; F:signal transducer activity; F:kinase activity
MLOC_11749	1:458025495-458028626	2.83834	20.5338	0.245994	28.6664	Nure_U|Tremois_U		Uncharacterized protein [Source:UniProtKB/TrEMBL;Acc:M0UKE6]	AT4G05200	CRK25	cysteine-rich RLK (RECEPTOR-like protein kinase) 25 [Source:TAIR_LOCUS;Acc:AT4G05200]	cysteine-rich receptor-like protein kinase 25	P:signal transduction; F:ion binding; P:cellular protein modification process; C:cytoplasmic membrane-bounded vesicle; C:cellular_component; F:signal transducer activity; F:kinase activity; C:plasma membrane; F:molecular_function; F:enzyme binding
MLOC_11760	6:61821382-61829987	58.0743	24.6124	73.0142	27.1674	Nure_D|Tremois_D		Uncharacterized protein [Source:UniProtKB/TrEMBL;Acc:M0UKF3]	AT2G07050	CAS1	cycloartenol synthase 1 [Source:TAIR_LOCUS;Acc:AT2G07050]	cycloartenol synthase	P:small molecule metabolic process; P:membrane organization; C:mitochondrion; P:lipid metabolic process; P:cofactor metabolic process; P:anatomical structure development; P:biosynthetic process; P:cellular nitrogen compound metabolic process; C:vacuole; F:isomerase activity
MLOC_11770	7:75976521-75983386	56.0583	264.462	21.9892	247.758	Nure_U|Tremois_U		Sucrose synthase 1 [Source:UniProtKB/Swiss-Prot;Acc:P31922]	AT3G43190	SUS4	sucrose synthase 4 [Source:TAIR_LOCUS;Acc:AT3G43190]	sucrose synthase	P:carbohydrate metabolic process; F:transferase activity, transferring glycosyl groups; C:mitochondrion; P:biosynthetic process
MLOC_11772	3:427703073-427708695	72.5568	14.89	59.0685	10.3027	Nure_D|Tremois_D		Predicted protein; Uncharacterized protein [Source:UniProtKB/TrEMBL;Acc:F2CPR4]	AT5G25560		CHY-type/CTCHY-type/RING-type Zinc finger protein [Source:TAIR_LOCUS;Acc:AT5G25560]	ring finger and chy zinc finger domain-containing protein 1 isoform x1	F:ion binding
MLOC_11773	5:83037585-83043332	0.102191	3.58525	0.54873	2.72396	Nure_U|Tremois_U		Predicted protein; Uncharacterized protein [Source:UniProtKB/TrEMBL;Acc:F2DQH1]	AT1G68020	ATTPS6	UDP-Glycosyltransferase / trehalose-phosphatase family protein [Source:TAIR_LOCUS;Acc:AT1G68020]	trehalose-phosphate synthase	P:carbohydrate metabolic process; P:biological_process; F:transferase activity, transferring glycosyl groups; C:mitochondrion; F:phosphatase activity; P:biosynthetic process
MLOC_11783	3:33147980-33155067	13.7739	30.343	11.7002	50.6933	Tremois_U		Predicted protein; Uncharacterized protein [Source:UniProtKB/TrEMBL;Acc:F2D2Z6]	AT5G49760	AT5G49760/K2I5_13	Leucine-rich repeat protein kinase family protein [Source:TAIR_LOCUS;Acc:AT5G49760]	probable leucine-rich repeat receptor-like protein kinase at5g49770	P:signal transduction; F:ion binding; P:cellular protein modification process; C:cytoplasmic membrane-bounded vesicle; C:cellular_component; F:signal transducer activity; F:kinase activity; C:plasma membrane; F:enzyme binding
MLOC_11785	6HL:130291-134774	201.439	92.012	324.811	67.3951	Nure_D|Tremois_D		Predicted protein; Uncharacterized protein [Source:UniProtKB/TrEMBL;Acc:F2DKR7]	AT5G04250	OTU9	Cysteine proteinases superfamily protein [Source:TAIR_LOCUS;Acc:AT5G04250]	otu domain-containing protein 5-a	P:small molecule metabolic process; P:biological_process; F:peptidase activity; P:biosynthetic process; P:response to stress
MLOC_11786	6HL:130291-134774	12.0736	6.65427	41.5083	4.83941	Tremois_D		Uncharacterized protein [Source:UniProtKB/TrEMBL;Acc:M0UKN3]				---NA---	-
MLOC_11793	5:315376973-315378257	21.3609	128.921	31.8318	136.382	Nure_U|Tremois_U		Uncharacterized protein [Source:UniProtKB/TrEMBL;Acc:M0UKQ2]				predicted protein	-
MLOC_11835	6:15035786-15037517	255.268	454.037	76.0815	1469.11	Tremois_U		Uncharacterized protein [Source:UniProtKB/TrEMBL;Acc:M0UKU3]	AT1G20630	CAT1	catalase 1 [Source:TAIR_LOCUS;Acc:AT1G20630]	catalase	C:peroxisome; P:biological_process; F:oxidoreductase activity; P:catabolic process; C:mitochondrion; F:ion binding; F:molecular_function; P:response to stress
MLOC_11838	2:232819355-232822298	1.0101	0.301473	3.71199	0.805779	Tremois_D		Predicted protein; Uncharacterized protein [Source:UniProtKB/TrEMBL;Acc:F2DIZ1]	AT5G67420	LBD37	LOB domain-containing protein 37 [Source:TAIR_LOCUS;Acc:AT5G67420]	lob domain-containing protein 37-like	-
MLOC_11841	5:53657058-53659875	22.6323	49.0888	19.4017	36.2949	Nure_U		Uncharacterized protein [Source:UniProtKB/TrEMBL;Acc:M0UKU7]	AT3G04600	F7O18.7	Nucleotidylyl transferase superfamily protein [Source:TAIR_LOCUS;Acc:AT3G04600]	tryptophanyl-trna expressed	P:small molecule metabolic process; F:ion binding; C:cytosol; P:tRNA metabolic process; P:cellular amino acid metabolic process; P:cellular nitrogen compound metabolic process; P:biosynthetic process; F:ligase activity; P:translation
MLOC_11855	4:44029427-44031085	21.26	5.75543	37.5104	3.46844	Tremois_D		Uncharacterized protein [Source:UniProtKB/TrEMBL;Acc:M0UKW2]	AT2G30630	AT2G30630/T11J7.2	P-loop containing nucleoside triphosphate hydrolases superfamily protein [Source:TAIR_LOCUS;Acc:AT2G30630]	predicted protein	P:biological_process; F:ion binding; F:kinase activity
MLOC_11860	1:383337861-383338627	25.057	6.9843	35.9315	15.0746	Tremois_D		Uncharacterized protein [Source:UniProtKB/TrEMBL;Acc:M0UKW4]	AT2G40890	CYP98A3	cytochrome P450, family 98, subfamily A, polypeptide 3 [Source:TAIR_LOCUS;Acc:AT2G40890]	cytochrome p450 98a1	P:secondary metabolic process; P:biological_process; F:oxidoreductase activity; F:ion binding; P:biosynthetic process; C:cellular_component; F:molecular_function
MLOC_11865	6:33054153-33057637	68.0875	108.604	51.0832	122.23	Tremois_U		Uncharacterized protein [Source:UniProtKB/TrEMBL;Acc:M0UKW8]	AT3G04830	T9J14.22	Protein prenylyltransferase superfamily protein [Source:TAIR_LOCUS;Acc:AT3G04830]	er membrane protein complex subunit 2-a-like	P:biological_process; F:molecular_function
MLOC_11873	7:433884927-433887406	7.88983	0.999662	5.95887	1.108	Nure_D|Tremois_D		Predicted protein; Uncharacterized protein [Source:UniProtKB/TrEMBL;Acc:F2D7W6]	AT1G77610	UDP-GALT1	EamA-like transporter family protein [Source:TAIR_LOCUS;Acc:AT1G77610]	udp-galactose transporter 1-like	C:cellular_component
MLOC_11875	3HL:418600-423257	47.7337	9.02418	22.3391	24.6803	Nure_D		Uncharacterized protein [Source:UniProtKB/TrEMBL;Acc:M0UKY0]	AT2G19880		Nucleotide-diphospho-sugar transferases superfamily protein [Source:TAIR_LOCUS;Acc:AT2G19880]	ceramide glucosyltransferase	F:transferase activity, transferring glycosyl groups; P:lipid metabolic process; P:cellular nitrogen compound metabolic process; P:biosynthetic process; C:cellular_component
MLOC_11877	7:562471983-562475065	67.66	189.317	188.502	74.4803	Nure_U|Tremois_D		Uncharacterized protein [Source:UniProtKB/TrEMBL;Acc:M0UKY4]				magnesium-chelatase subunit chloroplastic	P:cofactor metabolic process; F:ion binding; P:photosynthesis; P:cellular nitrogen compound metabolic process; P:biosynthetic process; C:plastid; F:ligase activity
MLOC_11882	6:69839184-69846687	25.5299	36.0367	19.3144	57.061	Tremois_U		Predicted protein; Uncharacterized protein [Source:UniProtKB/TrEMBL;Acc:F2DQ10]	AT2G20580	RPN1A	26S proteasome regulatory subunit S2 1A [Source:TAIR_LOCUS;Acc:AT2G20580]	26s proteasome non-atpase regulatory subunit 2 homolog a-like	P:biological_process; P:catabolic process; C:cytoplasmic membrane-bounded vesicle; C:protein complex; F:enzyme regulator activity; C:intracellular
MLOC_11886	1:451418426-451423733	20.1706	22.8201	18.4448	39.055	Tremois_U		Uncharacterized protein [Source:UniProtKB/TrEMBL;Acc:M0UL00]	AT3G51460	RHD4	Phosphoinositide phosphatase family protein [Source:TAIR_LOCUS;Acc:AT3G51460]	phosphoinositide phosphatase sac7-like	P:biological_process; F:phosphatase activity
MLOC_11890	6:469896718-469900732	319.502	214.863	227.481	456.093	Tremois_U		Glutamine synthetase [Source:UniProtKB/Swiss-Prot;Acc:Q06378]				glutamine synthetase	P:nitrogen cycle metabolic process; F:molecular_function; F:ligase activity
MLOC_11893	3:48030071-48036008	166.204	71.9559	180.02	33.5745	Nure_D|Tremois_D		Uncharacterized protein [Source:UniProtKB/TrEMBL;Acc:M0UL14]	AT3G24460		Serinc-domain containing serine and sphingolipid biosynthesis protein [Source:TAIR_LOCUS;Acc:AT3G24460]	probable serine incorporator	F:transmembrane transporter activity; C:cellular_component; P:transport
MLOC_11896	5:480328804-480334045	0.513502	10.0805	0.402941	1.94915	Nure_U		Predicted protein; Uncharacterized protein [Source:UniProtKB/TrEMBL;Acc:F2DW60]	AT1G19250	FMO1	flavin-dependent monooxygenase 1 [Source:TAIR_LOCUS;Acc:AT1G19250]	probable flavin-containing monooxygenase 1	P:biological_process; F:oxidoreductase activity; F:ion binding; F:molecular_function
MLOC_11918	6:517954166-517957148	1.53991	2.80462	1.29787	11.606	Tremois_U		Uncharacterized protein [Source:UniProtKB/TrEMBL;Acc:M0UL44]	AT5G35160	AT5G35160	Endomembrane protein 70 protein family [Source:TAIR_LOCUS;Acc:AT5G35160]	transmembrane 9 superfamily member 4-like	C:cytoplasmic membrane-bounded vesicle; C:cellular_component
MLOC_11920	5:506738986-506739168	100.581	90.6706	193.55	48.118	Tremois_D		Uncharacterized protein [Source:UniProtKB/TrEMBL;Acc:M0UL48]				---NA---	-
MLOC_11932	6:15747196-15749715	55.4886	55.2183	129.237	30.7595	Tremois_D		Peptidyl-prolyl cis-trans isomerase [Source:UniProtKB/TrEMBL;Acc:M0UL58]	AT1G20810	FKBP18	FKBP-like peptidyl-prolyl cis-trans isomerase family protein [Source:TAIR_LOCUS;Acc:AT1G20810]	peptidyl-prolyl cis-trans isomerase chloroplastic isoform x1	P:cellular protein modification process; P:protein folding; C:plastid; F:molecular_function; C:thylakoid; F:isomerase activity
MLOC_11933	6:15749992-15755996	1.61442	1.94451	3.80263	0.795248	Tremois_D		Glutamate receptor [Source:UniProtKB/TrEMBL;Acc:M0UL64]	AT1G42540	ATGLR3.3	glutamate receptor 3.3 [Source:TAIR_LOCUS;Acc:AT1G42540]	glutamate receptor	F:transmembrane transporter activity; P:signal transduction; P:cellular protein modification process; P:protein folding; C:cellular_component; F:signal transducer activity; P:transport; F:isomerase activity
MLOC_11947	1:335802990-335807909	11.4265	50.6228	7.29113	79.0247	Nure_U|Tremois_U		Uncharacterized protein [Source:UniProtKB/TrEMBL;Acc:M0UL81]	AT4G24830		arginosuccinate synthase family [Source:TAIR_LOCUS;Acc:AT4G24830]	argininosuccinate chloroplastic	P:small molecule metabolic process; P:catabolic process; F:ion binding; P:cellular amino acid metabolic process; P:biosynthetic process; P:cellular nitrogen compound metabolic process; C:plastid; F:ligase activity
MLOC_11950	4:469864314-469865444	92.4889	213.024	169.521	90.2022	Nure_U		Predicted protein; Uncharacterized protein [Source:UniProtKB/TrEMBL;Acc:F2D5Z1]	AT2G03420	AT2G03420/T4M8.15	unknown protein; Has 38 Blast hits to 38 proteins in 17 species: Archae - 0; Bacteria - 0; Metazoa - 0; Fungi - 0; Plants - 38; Viruses - 0; Other Eukaryotes - 0 (source: NCBI BLink). [Source:TAIR_LOCUS;Acc:AT2G03420]	predicted protein	P:small molecule metabolic process; P:carbohydrate metabolic process; P:lipid metabolic process; P:anatomical structure development; P:biosynthetic process; P:cellular nitrogen compound metabolic process
MLOC_11960	1:158524075-158525389	1.55088	3.68069	0.183356	7.53185	Tremois_U		PR17d; Predicted protein; Uncharacterized protein [Source:UniProtKB/TrEMBL;Acc:A7YA66]	AT2G15220	F15A23.4/AT2G15220	Plant basic secretory protein (BSP) family protein [Source:TAIR_LOCUS;Acc:AT2G15220]	pr17c precursor	-
MLOC_11961	2:527767458-527769158	2516.43	250.131	6563.77	217.485	Nure_D|Tremois_D		Predicted protein; Uncharacterized protein [Source:UniProtKB/TrEMBL;Acc:F2CQR8]	AT1G15820	LHCB6	light harvesting complex photosystem II subunit 6 [Source:TAIR_LOCUS;Acc:AT1G15820]	chlorophyll a-b binding protein cp24 chloroplastic	P:biological_process; P:generation of precursor metabolites and energy; P:sulfur compound metabolic process; P:cellular protein modification process; P:cellular amino acid metabolic process; C:protein complex; P:biosynthetic process; C:cellular_component; P:transport; C:plastid; F:molecular_function; P:response to stress; C:thylakoid; P:photosynthesis
MLOC_11963	7:291012874-291015000	4.5112	27.7496	5.01696	26.1643	Nure_U|Tremois_U		Uncharacterized protein [Source:UniProtKB/TrEMBL;Acc:M0ULA5]	AT4G10170	F28M11.90	SNARE-like superfamily protein [Source:TAIR_LOCUS;Acc:AT4G10170]	probable vamp-like protein at1g33475	C:cellular_component; P:transport
MLOC_11970	7:121715444-121716191	0.200146	411.644	0.491304	53.9163	Nure_U|Tremois_U		Uncharacterized protein [Source:UniProtKB/TrEMBL;Acc:M0ULB1]	AT5G20900	JAZ12	jasmonate-zim-domain protein 12 [Source:TAIR_LOCUS;Acc:AT5G20900]	zim motif family protein	-
MLOC_11980	2:585653238-585654493	5.86911	5.46277	0.360588	53.5711	Tremois_U		Predicted protein; Uncharacterized protein [Source:UniProtKB/TrEMBL;Acc:F2EDM8]	AT5G54760		Translation initiation factor SUI1 family protein [Source:TAIR_LOCUS;Acc:AT5G54760]	protein translation factor sui1	C:mitochondrion; F:translation factor activity, RNA binding; C:plastid; P:translation
MLOC_11981	2:585659550-585662136	3.29966	0.671111	2.75007	1.38465	Nure_D		Uncharacterized protein [Source:UniProtKB/TrEMBL;Acc:M0ULC5]	AT3G21740	APO4	Arabidopsis thaliana protein of unknown function (DUF794) [Source:TAIR_LOCUS;Acc:AT3G21740]	apo protein mitochondrial isoform x2	C:mitochondrion; F:translation factor activity, RNA binding; P:translation
MLOC_11991	1:316650430-316653492	54.4388	13.4294	58.4247	13.2118	Nure_D|Tremois_D		Uncharacterized protein [Source:UniProtKB/TrEMBL;Acc:M0ULE0]	AT2G30100		pentatricopeptide (PPR) repeat-containing protein [Source:TAIR_LOCUS;Acc:AT2G30100]	pentatricopeptide repeat-containing protein chloroplastic	C:plastid
MLOC_12004	3:439196562-439199024	2.1912	10.1597	1.35847	6.97694	Nure_U|Tremois_U		Uncharacterized protein [Source:UniProtKB/TrEMBL;Acc:M0ULF2]				low quality protein: transcription factor pcf7-like	P:regulation of transcription, DNA-templated; P:transcription, DNA-templated; P:multicellular organismal development; C:nucleus; F:DNA binding
MLOC_12012	5:285685546-285686797	46.6002	59.2689	89.7913	25.5713	Tremois_D		Uncharacterized protein [Source:UniProtKB/TrEMBL;Acc:M0ULF8]	AT4G15510	PPD1	Photosystem II reaction center PsbP family protein [Source:TAIR_LOCUS;Acc:AT4G15510]	psbp domain-containing protein chloroplastic-like	P:generation of precursor metabolites and energy; P:protein complex assembly; F:ion binding; P:photosynthesis; C:protein complex; C:cellular_component; C:plastid; C:thylakoid
MLOC_12014	7:260382814-260385566	11.8886	1.76594	11.1783	3.57452	Nure_D		Uncharacterized protein [Source:UniProtKB/TrEMBL;Acc:M0ULG1]	AT1G30440		Phototropic-responsive NPH3 family protein [Source:TAIR_LOCUS;Acc:AT1G30440]	non-phototropic hypocotyl 3 phototropic response protein	-
MLOC_12021	2:608943365-608944912	1.51576	0	6.98059	0.182079	Tremois_D		Uncharacterized protein [Source:UniProtKB/TrEMBL;Acc:M0ULG8]	AT2G30360	CIPK11	SOS3-interacting protein 4 [Source:TAIR_LOCUS;Acc:AT2G30360]	cbl-interacting serine threonine-protein kinase 14-like	P:signal transduction; F:ion binding; P:cellular protein modification process; F:kinase activity
MLOC_12033	6:261152084-261156041	0.586722	6.07456	6.91901	1.48142	Nure_U|Tremois_D		Predicted protein; Uncharacterized protein [Source:UniProtKB/TrEMBL;Acc:F2DT40]	AT5G20480	EFR	EF-TU receptor [Source:TAIR_LOCUS;Acc:AT5G20480]	probable lrr receptor-like serine threonine-protein kinase at3g47570	C:mitochondrion; F:ion binding; P:cellular protein modification process; C:cellular_component; F:kinase activity
MLOC_12034	4:41416139-41421968	373.105	56.2002	529.405	44.505	Nure_D|Tremois_D		Uncharacterized protein [Source:UniProtKB/TrEMBL;Acc:M0ULH3]	AT5G11730	T22P22_120	Core-2/I-branching beta-1,6-N-acetylglucosaminyltransferase family protein [Source:TAIR_LOCUS;Acc:AT5G11730]	predicted protein	P:biological_process; F:transferase activity, transferring glycosyl groups; C:cellular_component
MLOC_12039	2:71193934-71195884	17.6291	1.17203	11.2257	1.7261	Nure_D|Tremois_D		Uncharacterized protein [Source:UniProtKB/TrEMBL;Acc:M0ULI5]	AT5G23960	ATTPS21	terpene synthase 21 [Source:TAIR_LOCUS;Acc:AT5G23960]	(+)-delta-cadinene synthase isozyme c2	P:biological_process; F:ion binding; F:lyase activity
MLOC_12048	morex_contig_1562426:28-1690	44.9245	25.4431	98.2888	14.8507	Tremois_D		Uncharacterized protein [Source:UniProtKB/TrEMBL;Acc:M0ULJ2]	AT1G05385	LPA19	photosystem II 11 kDa protein-related [Source:TAIR_LOCUS;Acc:AT1G05385]
MLOC_12057	3:255088483-255093614	2.16085	24.9294	0.453787	8.25472	Nure_U|Tremois_U		Uncharacterized protein [Source:UniProtKB/TrEMBL;Acc:M0ULL4]	AT5G04130	GYRB2	DNA GYRASE B2 [Source:TAIR_LOCUS;Acc:AT5G04130]	dna gyrase subunit chloroplastic mitochondrial-like	F:ATPase activity; F:ion binding; P:chromosome segregation; C:chromosome; C:protein complex; P:biosynthetic process; P:DNA metabolic process; C:cellular_component; C:intracellular; C:plastid; F:DNA binding; P:chromosome organization; C:mitochondrion; F:isomerase activity
MLOC_12058	6:247407879-247413260	4.43146	7.39911	3.56957	14.575	Tremois_U		Uncharacterized protein [Source:UniProtKB/TrEMBL;Acc:M0ULL6]	AT1G05805	BHLH128	basic helix-loop-helix (bHLH) DNA-binding superfamily protein [Source:TAIR_LOCUS;Acc:AT1G05805]	transcription factor bhlh128-like	C:nucleus; F:molecular_function
MLOC_12061	7:16565449-16569019	134.9	199.948	256.603	115.474	Tremois_D		Uncharacterized protein [Source:UniProtKB/TrEMBL;Acc:M0ULM0]	AT5G03880	MED24.18	Thioredoxin family protein [Source:TAIR_LOCUS;Acc:AT5G03880]	tpa: glutathione s-transferase domain containing protein	P:biological_process; P:generation of precursor metabolites and energy; F:oxidoreductase activity; P:homeostatic process; C:mitochondrion; P:cellular protein modification process; P:photosynthesis; C:plastid; F:molecular_function; C:thylakoid
MLOC_12064	6:62789578-62790502	3.92041	0.698571	3.17028	1.06507	Nure_D		Uncharacterized protein [Source:UniProtKB/TrEMBL;Acc:M0ULM7]	AT4G34800	T11I11.40	SAUR-like auxin-responsive protein family [Source:TAIR_LOCUS;Acc:AT4G34800]	auxin-induced protein x10a-like	P:signal transduction; C:mitochondrion; F:nucleic acid binding transcription factor activity; P:cellular nitrogen compound metabolic process; P:biosynthetic process; F:molecular_function
MLOC_12079	1H:922157-923266	1.78819	1.43277	0.447591	8.97518	Tremois_U		Predicted protein; Uncharacterized protein [Source:UniProtKB/TrEMBL;Acc:F2CZY9]	AT5G26170	WRKY50	WRKY DNA-binding protein 50 [Source:TAIR_LOCUS;Acc:AT5G26170]	wrky dna-binding domain superfamily protein	F:DNA binding; F:nucleic acid binding transcription factor activity; P:cellular nitrogen compound metabolic process; P:biosynthetic process
MLOC_12089	2:549802418-549805700	34.1777	88.0767	20.2064	156.059	Nure_U|Tremois_U		Uncharacterized protein [Source:UniProtKB/TrEMBL;Acc:M0ULQ5]	AT1G06515		Protein of unknown function (DUF3317) [Source:TAIR_LOCUS;Acc:AT1G06515]	predicted protein, partial	-
MLOC_12105	5:444833303-444837177	19.8105	190.639	6.77746	170.747	Nure_U|Tremois_U		Uncharacterized protein [Source:UniProtKB/TrEMBL;Acc:M0ULR5]	AT5G50400	ATPAP27	purple acid phosphatase 27 [Source:TAIR_LOCUS;Acc:AT5G50400]	inactive purple acid phosphatase 27	P:biological_process; F:phosphatase activity; F:ion binding; C:cytoplasmic membrane-bounded vesicle
MLOC_12106	5:444438298-444440163	37.737	61.1309	22.3088	57.3148	Tremois_U		Predicted protein; Uncharacterized protein [Source:UniProtKB/TrEMBL;Acc:F2EJZ0]	AT4G18100	RPL32A	Ribosomal protein L32e [Source:TAIR_LOCUS;Acc:AT4G18100]	60s ribosomal protein l32-1-like	F:structural constituent of ribosome; C:mitochondrion; C:cytosol; C:ribosome; C:plastid; P:translation
MLOC_12107	1:34632324-34635927	26.2382	14.2839	55.335	7.36148	Tremois_D		Predicted protein; Uncharacterized protein [Source:UniProtKB/TrEMBL;Acc:F2CZJ1]	AT2G21370	XK-1	xylulose kinase-1 [Source:TAIR_LOCUS;Acc:AT2G21370]	xylulose kinase	P:carbohydrate metabolic process; P:biological_process; F:kinase activity; C:plastid; F:molecular_function
MLOC_12116	4:507142047-507144673	15.5666	29.8015	6.38894	61.8377	Tremois_U		Uncharacterized protein [Source:UniProtKB/TrEMBL;Acc:M0ULT7]	AT2G44610	RAB6	Ras-related small GTP-binding family protein [Source:TAIR_LOCUS;Acc:AT2G44610]	ras-related protein rabh1e-like	P:biological_process; P:signal transduction; F:ion binding; C:Golgi apparatus; C:vacuole; C:cellular_component; P:transport; C:plasma membrane; P:nucleocytoplasmic transport; C:endosome; P:vesicle-mediated transport; F:GTPase activity; C:cytoplasmic membrane-bounded vesicle
MLOC_12117	3:156209246-156214497	24.2677	17.8757	36.0431	11.3152	Tremois_D		Uncharacterized protein [Source:UniProtKB/TrEMBL;Acc:M0ULU1]	AT1G48210	F21D18.6	Protein kinase superfamily protein [Source:TAIR_LOCUS;Acc:AT1G48210]	pto-interacting protein 1-like	P:signal transduction; F:ion binding; P:cellular protein modification process; F:kinase activity
MLOC_12120	2:91065129-91067541	155.37	663.136	102.733	524.502	Nure_U|Tremois_U		Predicted protein; Uncharacterized protein [Source:UniProtKB/TrEMBL;Acc:F2D429]	AT1G19180	TIFY10A	jasmonate-zim-domain protein 1 [Source:TAIR_LOCUS;Acc:AT1G19180]	protein tify 10a-like	-
MLOC_12123	3:142698719-142699904	62.5322	185.03	51.1451	116.129	Nure_U|Tremois_U		Uncharacterized protein [Source:UniProtKB/TrEMBL;Acc:M0ULU9]	AT2G46220		Uncharacterized conserved protein (DUF2358) [Source:TAIR_LOCUS;Acc:AT2G46220]	predicted protein	P:response to stress; P:immune system process
MLOC_12130	4:244264475-244270039	33.3315	41.5167	24.4059	52.3317	Tremois_U		Uncharacterized protein [Source:UniProtKB/TrEMBL;Acc:M0ULV4]	AT4G36690	ATU2AF65A	U2 snRNP auxilliary factor, large subunit, splicing factor [Source:TAIR_LOCUS;Acc:AT4G36690]	splicing factor u2af large subunit b	C:nucleus; F:RNA binding; P:mRNA processing; P:cellular nitrogen compound metabolic process; F:molecular_function
MLOC_12134	2:559622415-559625871	212.938	58.521	144.839	80.2236	Nure_D		Uncharacterized protein [Source:UniProtKB/TrEMBL;Acc:M0ULW6]	AT3G12800	SDRB	short-chain dehydrogenase-reductase B [Source:TAIR_LOCUS;Acc:AT3G12800]	peroxisomal -dienoyl- reductase	P:biological_process; F:oxidoreductase activity; C:cellular_component
MLOC_12169	4:158972778-158976211	1.97909	7.09095	1.87517	8.74039	Tremois_U		Uncharacterized protein [Source:UniProtKB/TrEMBL;Acc:M0UM27]	AT3G46710	RPP13L2	NB-ARC domain-containing disease resistance protein [Source:TAIR_LOCUS;Acc:AT3G46710]	disease resistance protein rpm1	F:ion binding; P:cellular protein modification process; F:kinase activity; F:molecular_function
MLOC_12172	1:156016556-156021042	14.9379	7.53306	1.33449	14.2836	Tremois_U		Predicted protein; Uncharacterized protein [Source:UniProtKB/TrEMBL;Acc:F2CS07]	AT1G80160	AT1G80160	Lactoylglutathione lyase / glyoxalase I family protein [Source:TAIR_LOCUS;Acc:AT1G80160]	lactoylglutathione lyase	P:biological_process; F:lyase activity
MLOC_12176	6:308875384-308878285	278.997	193.392	446.093	137.32	Tremois_D		Predicted protein; Uncharacterized protein [Source:UniProtKB/TrEMBL;Acc:F2CQ32]				predicted protein	C:plastid
MLOC_12179	5:524103638-524105886	164.258	257.646	394.752	110.865	Tremois_D		Predicted protein; Uncharacterized protein [Source:UniProtKB/TrEMBL;Acc:F2CQ08]	AT1G67280		Glyoxalase/Bleomycin resistance protein/Dioxygenase superfamily protein [Source:TAIR_LOCUS;Acc:AT1G67280]	lactoylglutathione lyase	P:small molecule metabolic process; P:carbohydrate metabolic process; P:catabolic process; C:mitochondrion; F:lyase activity; F:ion binding; C:plastid; P:response to stress; C:thylakoid
MLOC_12193	7:186829993-186832101	193.116	95.3885	329.486	71.7926	Nure_D|Tremois_D		Uncharacterized protein [Source:UniProtKB/TrEMBL;Acc:M0UM70]	AT4G00350	A_IG005I10.20	MATE efflux family protein [Source:TAIR_LOCUS;Acc:AT4G00350]	protein transparent testa 12-like	P:biological_process; P:transmembrane transport; F:transmembrane transporter activity; F:ion binding; C:cytoplasmic membrane-bounded vesicle; F:peptidase activity; C:cellular_component
MLOC_12194	2:625420958-625427841	0.838388	3.96341	2.82671	2.3214	Nure_U		Uncharacterized protein [Source:UniProtKB/TrEMBL;Acc:M0UM71]	AT5G63950	CHR24	chromatin remodeling 24 [Source:TAIR_LOCUS;Acc:AT5G63950]	dna excision repair protein ercc-6-like protein	P:cell proliferation; F:DNA binding; P:biological_process; F:ion binding; P:anatomical structure development; P:biosynthetic process; P:DNA metabolic process; P:cell cycle
MLOC_12219	4:429780187-429782157	12.8181	83.51	2.58847	71.9307	Nure_U|Tremois_U		Uncharacterized protein [Source:UniProtKB/TrEMBL;Acc:M0UM96]	AT3G02100	UGT83A1	UDP-Glycosyltransferase superfamily protein [Source:TAIR_LOCUS;Acc:AT3G02100]	cytokinin-o-glucosyltransferase 2	P:small molecule metabolic process; P:carbohydrate metabolic process; F:transferase activity, transferring glycosyl groups; P:biosynthetic process; C:organelle; C:intracellular
MLOC_12220	6:167597129-167600346	39.1435	121.037	57.7788	43.9725	Nure_U		Uncharacterized protein [Source:UniProtKB/TrEMBL;Acc:M0UM98]	AT5G08280	HEMC	hydroxymethylbilane synthase [Source:TAIR_LOCUS;Acc:AT5G08280]	porphobilinogen deaminase	P:generation of precursor metabolites and energy; P:sulfur compound metabolic process; P:anatomical structure development; P:cellular protein modification process; P:ribosome biogenesis; P:cellular amino acid metabolic process; P:biosynthetic process; C:extracellular region; C:plastid; P:response to stress; P:immune system process; P:small molecule metabolic process; P:cofactor metabolic process;…
MLOC_12234	5:463032469-463034820	100.583	42.346	118.152	25.2392	Nure_D|Tremois_D		Uncharacterized protein [Source:UniProtKB/TrEMBL;Acc:M0UMB8]	AT3G03080	T17B22.23	Zinc-binding dehydrogenase family protein [Source:TAIR_LOCUS;Acc:AT3G03080]	nadp-dependent oxidoreductase p1	P:biological_process; F:oxidoreductase activity; F:ion binding
MLOC_1224	6:513386159-513389428	7.50401	47.5163	6.47924	47.4582	Nure_U|Tremois_U		Uncharacterized protein [Source:UniProtKB/TrEMBL;Acc:M0UMB9]	AT4G33400	F17M5.160	Vacuolar import/degradation, Vid27-related protein [Source:TAIR_LOCUS;Acc:AT4G33400]	protein cypro4-like	-
MLOC_12252	3:8101375-8105693	103.363	113.714	140.625	61.9071	Tremois_D		Uncharacterized protein [Source:UniProtKB/TrEMBL;Acc:M0UMD1]	AT4G02610	TRPA1	Aldolase-type TIM barrel family protein [Source:TAIR_LOCUS;Acc:AT4G02610]	indole-3-glycerol phosphate chloroplastic	F:lyase activity; P:cellular amino acid metabolic process; P:cellular nitrogen compound metabolic process; P:biosynthetic process; C:plastid; F:molecular_function
MLOC_12255	7:458046812-458049247	14.2465	6.72552	22.9897	3.16509	Tremois_D		Uncharacterized protein [Source:UniProtKB/TrEMBL;Acc:M0UMD6]	AT5G53280	PDV1	plastid division1 [Source:TAIR_LOCUS;Acc:AT5G53280]	plastid division protein pdv1-like	P:chloroplast fission
MLOC_12266	2:545606883-545613147	31.4362	19.0146	40.8538	10.6564	Tremois_D		Uncharacterized protein [Source:UniProtKB/TrEMBL;Acc:M0UME8]	AT4G13550	AT4G13550	triglyceride lipases;triglyceride lipases [Source:TAIR_LOCUS;Acc:AT4G13550]	predicted protein	P:lipid metabolic process; C:plastid; F:molecular_function
MLOC_12268	6:120939342-120943272	0	2.86467	1.40172	0	Nure_U		Uncharacterized protein [Source:UniProtKB/TrEMBL;Acc:M0UMF9]				f-box fbd lrr-repeat protein at5g56810	F:methyltransferase activity; F:transferase activity; P:methylation
MLOC_12290	3:522235851-522236206	0.497104	7.39282	9.67776	0	Nure_U|Tremois_D		Uncharacterized protein [Source:UniProtKB/TrEMBL;Acc:M0UMJ0]	AT5G51870	AGL71	AGAMOUS-like 71 [Source:TAIR_LOCUS;Acc:AT5G51870]	truncated transcription factor cauliflower d-like	C:nucleus; F:DNA binding; P:cellular nitrogen compound metabolic process; P:biosynthetic process; F:molecular_function
MLOC_12298	5:42594272-42596915	3.20659	1.14161	2.84575	0.41668	Tremois_D		Predicted protein; Uncharacterized protein [Source:UniProtKB/TrEMBL;Acc:F2DIY3]	AT3G22810		Plant protein of unknown function (DUF828) with plant pleckstrin homology-like region [Source:TAIR_LOCUS;Acc:AT3G22810]	dynein assembly factor axonemal partial	-
MLOC_12302	2:408851576-408853419	0.404455	1.65072	0.0808342	3.86463	Tremois_U		Uncharacterized protein [Source:UniProtKB/TrEMBL;Acc:M0UML5]	AT3G20530		Protein kinase superfamily protein [Source:TAIR_LOCUS;Acc:AT3G20530]	nodulation receptor kinase-like	P:signal transduction; F:ion binding; P:cellular protein modification process; C:cellular_component; F:signal transducer activity; F:kinase activity; C:plasma membrane; C:plastid; F:enzyme binding
MLOC_12307	6:197937239-197938207	0	3.91957	0	5.09695	Nure_U|Tremois_U		Uncharacterized protein [Source:UniProtKB/TrEMBL;Acc:M0UML7]				transcription factor bhlh041	C:nucleus; F:molecular_function
MLOC_12313	3:256800816-256801682	0.137975	2.39425	0.66916	2.02511	Nure_U		Uncharacterized protein [Source:UniProtKB/TrEMBL;Acc:M0UMM3]	AT4G09100	ATL39	RING/U-box superfamily protein [Source:TAIR_LOCUS;Acc:AT4G09100]	ring-h2 finger protein atl39-like	P:biological_process; F:ion binding; F:ligase activity
MLOC_12337	3:443270336-443271256	3.7325	0.677069	2.96207	0.206095	Nure_D|Tremois_D		Uncharacterized protein [Source:UniProtKB/TrEMBL;Acc:M0UMQ6]	AT1G19310		RING/U-box superfamily protein [Source:TAIR_LOCUS;Acc:AT1G19310]	ring finger protein 5	F:ion binding; C:plastid
MLOC_12352	6:41145016-41149942	31.8101	46.6853	26.2971	61.3585	Tremois_U		Uncharacterized protein [Source:UniProtKB/TrEMBL;Acc:M0UMS1]	AT1G04850	F13M7.16	ubiquitin-associated (UBA)/TS-N domain-containing protein [Source:TAIR_LOCUS;Acc:AT1G04850]	ubiquitin-associated ts-n domain-containing protein	P:carbohydrate metabolic process; P:protein targeting; F:ion binding; P:cellular protein modification process; C:cytosol; P:vacuolar transport; P:biosynthetic process
MLOC_12361	6:482661973-482663957	0.129793	2.95506	0	1.91478	Nure_U		Predicted protein; Uncharacterized protein [Source:UniProtKB/TrEMBL;Acc:F2DMQ8]	AT1G71250		GDSL-like Lipase/Acylhydrolase superfamily protein [Source:TAIR_LOCUS;Acc:AT1G71250]	gdsl esterase lipase at5g55050-like	P:biological_process; C:cytoplasmic membrane-bounded vesicle; F:molecular_function
MLOC_12381	6:62455710-62458944	2.90445	0.468359	0	0	Nure_D		Uncharacterized protein [Source:UniProtKB/TrEMBL;Acc:M0UMV8]	AT3G26330	CYP71B37	cytochrome P450, family 71, subfamily B, polypeptide 37 [Source:TAIR_LOCUS;Acc:AT3G26330]	premnaspirodiene oxygenase-like	P:biological_process; F:oxidoreductase activity; F:ion binding; C:cytoplasmic membrane-bounded vesicle; F:molecular_function
MLOC_12383	1:310584740-310587108	33.1245	85.8152	25.3725	32.0353	Nure_U		Uncharacterized protein [Source:UniProtKB/TrEMBL;Acc:M0UMV9]	AT3G05640	AT3G05640	Protein phosphatase 2C family protein [Source:TAIR_LOCUS;Acc:AT3G05640]	protein phosphatase 2c 48	P:biological_process; F:phosphatase activity; F:ion binding
MLOC_12393	1:156977085-156983924	2.2991	10.9096	3.41992	7.63677	Nure_U		Uncharacterized protein [Source:UniProtKB/TrEMBL;Acc:M0UMX5]	AT3G06670	F3E22.19	binding [Source:TAIR_LOCUS;Acc:AT3G06670]	serine threonine-protein phosphatase 4 regulatory subunit 3b-like isoform x1	-
MLOC_12419	3:483549009-483551220	116.146	48.0458	170.061	33.9266	Nure_D|Tremois_D		Uncharacterized protein [Source:UniProtKB/TrEMBL;Acc:M0UMZ9]	AT2G36145	AT2G36145	unknown protein; FUNCTIONS IN: molecular_function unknown; INVOLVED IN: biological_process unknown; LOCATED IN: chloroplast thylakoid membrane, chloroplast stroma, chloroplast; EXPRESSED IN: 19 plant structures; EXPRESSED DURING: 13 growth stages; H /.../Blast hits to 49 proteins in 17 species: Archae - 0; Bacteria - 0; Metazoa - 0; Fungi - 0; Plants - 49; Viruses - 0; Other Eukaryotes - 0 (sourc…	predicted protein	P:small molecule metabolic process; P:carbohydrate metabolic process; P:biological_process; C:mitochondrion; P:cofactor metabolic process; P:cellular nitrogen compound metabolic process; P:biosynthetic process; C:plastid; C:thylakoid
MLOC_12434	1:361536479-361539519	36.5558	52.0244	26.6459	74.1382	Tremois_U		Uncharacterized protein [Source:UniProtKB/TrEMBL;Acc:M0UN09]	AT3G59920	ATGDI2	RAB GDP dissociation inhibitor 2 [Source:TAIR_LOCUS;Acc:AT3G59920]	rab gdp dissociation inhibitor alpha	P:biological_process; F:enzyme regulator activity; P:transport
MLOC_12436	6:474862597-474870544	13.3703	14.8426	11.7917	41.5054	Tremois_U		Uncharacterized protein [Source:UniProtKB/TrEMBL;Acc:M0UN13]	AT1G71820	SEC6	SEC6 [Source:TAIR_LOCUS;Acc:AT1G71820]	exocyst complex component sec6	P:vesicle-mediated transport; C:cytoplasm; C:protein complex
MLOC_12438	6:474872042-474874902	98.0115	35.4292	134.341	37.6968	Nure_D|Tremois_D		Uncharacterized protein [Source:UniProtKB/TrEMBL;Acc:M0UN14]	AT2G21940	SK1	shikimate kinase 1 [Source:TAIR_LOCUS;Acc:AT2G21940]	shikimate kinase	P:small molecule metabolic process; P:biological_process; C:mitochondrion; F:ion binding; P:cellular amino acid metabolic process; C:cytoplasmic membrane-bounded vesicle; P:biosynthetic process; F:kinase activity; C:plastid
MLOC_12446	5:532952341-532957090	930.699	2161.13	991.551	2629.97	Nure_U|Tremois_U		Uncharacterized protein [Source:UniProtKB/TrEMBL;Acc:M0UN28]	AT5G02500	HSC70-1	heat shock cognate protein 70-1 [Source:TAIR_LOCUS;Acc:AT5G02500]	70-kd heat shock protein	F:ion binding
MLOC_12452	1:457618639-457621497	3.28958	69.481	4.05902	25.7674	Nure_U|Tremois_U		Uncharacterized protein [Source:UniProtKB/TrEMBL;Acc:M0UN41]	AT3G53920	SIGC	RNApolymerase sigma-subunit C [Source:TAIR_LOCUS;Acc:AT3G53920]	sigma factor protein	F:DNA binding; F:nucleotidyltransferase activity; F:protein binding transcription factor activity; F:nucleic acid binding transcription factor activity; P:cellular nitrogen compound metabolic process; P:biosynthetic process; C:cellular_component; C:plastid
MLOC_12458	6:116710900-116713980	0.925161	2.13164	0.666128	3.17644	Tremois_U		Predicted protein; Uncharacterized protein [Source:UniProtKB/TrEMBL;Acc:F2EJI4]	AT1G50180		NB-ARC domain-containing disease resistance protein [Source:TAIR_LOCUS;Acc:AT1G50180]	disease resistance protein rpp13	F:ion binding
MLOC_1248	1:414864726-414866502	2.19797	10.2011	5.3754	3.55503	Nure_U		Predicted protein; Uncharacterized protein [Source:UniProtKB/TrEMBL;Acc:F2D6W8]	AT5G56550	OXS3	oxidative stress 3 [Source:TAIR_LOCUS;Acc:AT5G56550]	cold induced	C:nuclear speck; P:response to cadmium ion; P:response to oxidative stress
MLOC_12482	1:311194136-311199361	170.136	68.6712	129.037	81.5719	Nure_D		Uncharacterized protein [Source:UniProtKB/TrEMBL;Acc:M0UN75]	AT4G02940	T4I9.18	oxidoreductase, 2OG-Fe(II) oxygenase family protein [Source:TAIR_LOCUS;Acc:AT4G02940]	2og-fe oxygenase family protein	P:biological_process; F:oxidoreductase activity; C:cytoplasmic membrane-bounded vesicle
MLOC_12494	1:419153563-419158105	0.50047	3.29045	0.773979	7.69222	Nure_U|Tremois_U		Uncharacterized protein [Source:UniProtKB/TrEMBL;Acc:M0UN87]	AT1G28240	F3H9.11	Protein of unknown function (DUF616) [Source:TAIR_LOCUS;Acc:AT1G28240]	predicted protein	-
MLOC_12498	6:229246664-229250850	75.9356	30.9412	82.93	52.6946	Nure_D		Uncharacterized protein [Source:UniProtKB/TrEMBL;Acc:M0UN96]	AT5G22300	NIT4	nitrilase 4 [Source:TAIR_LOCUS;Acc:AT5G22300]	nitrilase 1 isoform x1	F:hydrolase activity, acting on carbon-nitrogen (but not peptide) bonds; P:biological_process
MLOC_12507	5:505525156-505528667	22.0362	48.9079	18.3609	66.579	Nure_U|Tremois_U		Uncharacterized protein [Source:UniProtKB/TrEMBL;Acc:M0UNA7]	AT1G47640	F16N3.6	unknown protein; FUNCTIONS IN: molecular_function unknown; INVOLVED IN: biological_process unknown; LOCATED IN: mitochondrion; EXPRESSED IN: 23 plant structures; EXPRESSED DURING: 13 growth stages; CONTAINS InterPro DOMAIN/s: Protein of unknown func /.../UF2053, membrane (InterPro:IPR019164); Has 204 Blast hits to 204 proteins in 84 species: Archae - 0; Bacteria - 0; Metazoa - 127; Fungi - 0; Pla…	seven transmembrane domain protein	C:mitochondrion; C:Golgi apparatus; C:cytoplasmic membrane-bounded vesicle; C:vacuole; C:cellular_component; F:molecular_function
MLOC_12525	3:497522190-497525124	9.27358	42.6814	1.92167	45.0274	Nure_U|Tremois_U		Uncharacterized protein [Source:UniProtKB/TrEMBL;Acc:M0UND9]	AT3G12360	ITN1	Ankyrin repeat family protein [Source:TAIR_LOCUS;Acc:AT3G12360]	ankyrin repeat-containing protein at3g12360-like	C:cellular_component
MLOC_12526	7:27622909-27628483	10.4595	13.0934	8.18981	28.7376	Tremois_U		Uncharacterized protein [Source:UniProtKB/TrEMBL;Acc:M0UNE0]	AT4G25160	PUB35	U-box domain-containing protein kinase family protein [Source:TAIR_LOCUS;Acc:AT4G25160]	u-box domain-containing protein 35-like	F:ion binding; P:cellular protein modification process; F:kinase activity; F:molecular_function; F:ligase activity; P:response to stress
MLOC_12540	1:129039887-129040215	67.742	30.186	75.0242	46.9493	Nure_D		Uncharacterized protein [Source:UniProtKB/TrEMBL;Acc:M0UNF3]	AT5G22880	H2B	histone B2 [Source:TAIR_LOCUS;Acc:AT5G22880]	histone -like	C:nucleus; F:DNA binding; C:chromosome; C:protein complex; F:molecular_function
MLOC_12553	3:166289792-166292053	599.556	72.7662	644.198	128.875	Nure_D|Tremois_D		Uncharacterized protein [Source:UniProtKB/TrEMBL;Acc:M0UNI8]	AT4G20260	ATPCAP1	plasma-membrane associated cation-binding protein 1 [Source:TAIR_LOCUS;Acc:AT4G20260]	partial	P:biological_process; C:plasma membrane
MLOC_12571	3:550809024-550813890	0	1.9329	11.9076	0	Tremois_D		Glucan endo-1,3-beta-glucosidase GV [Source:UniProtKB/Swiss-Prot;Acc:Q02438]	AT4G16260		Glycosyl hydrolase superfamily protein [Source:TAIR_LOCUS;Acc:AT4G16260]	endo- -beta-glucanase	P:carbohydrate metabolic process; C:cytoplasmic membrane-bounded vesicle; P:response to stress; F:hydrolase activity, acting on glycosyl bonds
MLOC_12581	7:121805261-121806648	1.08249	0.11691	0	3.58954	Tremois_U		Uncharacterized protein [Source:UniProtKB/TrEMBL;Acc:M0UNM7]	AT4G33720	T16L1.210	CAP (Cysteine-rich secretory proteins, Antigen 5, and Pathogenesis-related 1 protein) superfamily protein [Source:TAIR_LOCUS;Acc:AT4G33720]	pathogenesis-related protein 1-17	C:cytoplasmic membrane-bounded vesicle; C:extracellular region
MLOC_12592	6:17523329-17528106	1.62771	12.7875	15.2092	6.45899	Nure_U		Uncharacterized protein [Source:UniProtKB/TrEMBL;Acc:M0UNN7]	AT1G08860	BON3	Calcium-dependent phospholipid-binding Copine family protein [Source:TAIR_LOCUS;Acc:AT1G08860]	protein bonzai 3-like isoform x1	P:cell death
MLOC_12610	4:537140342-537141170	46.6495	2.78174	114.58	8.90581	Nure_D|Tremois_D		Uncharacterized protein [Source:UniProtKB/TrEMBL;Acc:M0UNP9]	AT2G45180		Bifunctional inhibitor/lipid-transfer protein/seed storage 2S albumin superfamily protein [Source:TAIR_LOCUS;Acc:AT2G45180]	14 kda proline-rich	-
MLOC_12616	6:110849164-110852275	119.613	55.325	126.955	26.0015	Nure_D|Tremois_D		Uncharacterized protein [Source:UniProtKB/TrEMBL;Acc:M0UNR0]	AT1G07010	F10K1.27	Calcineurin-like metallo-phosphoesterase superfamily protein [Source:TAIR_LOCUS;Acc:AT1G07010]	ac092388_4 protein-tyrosine-phosphatase	P:small molecule metabolic process; C:peroxisome; P:biosynthetic process; C:plastid; F:molecular_function
MLOC_12619	7:536745066-536747437	118.175	211.162	80.5975	350.415	Tremois_U		Uncharacterized protein [Source:UniProtKB/TrEMBL;Acc:M0UNR9]	AT3G43740	T28A8_30	Leucine-rich repeat (LRR) family protein [Source:TAIR_LOCUS;Acc:AT3G43740]	somatic embryogenesis receptor kinase 2-like	P:biological_process; C:cytoplasmic membrane-bounded vesicle; F:kinase activity
MLOC_12630	1:437883671-437885344	0.643901	1.10015	0.766146	4.77252	Tremois_U		Uncharacterized protein [Source:UniProtKB/TrEMBL;Acc:M0UNS6]	AT3G49210	F2K15.70	O-acyltransferase (WSD1-like) family protein [Source:TAIR_LOCUS;Acc:AT3G49210]	o-acyltransferase wsd1-like	F:transferase activity, transferring acyl groups; P:autophagy; P:lipid metabolic process; P:biosynthetic process; C:plastid
MLOC_12634	7:331643526-331647177	125.972	1402.14	16.1854	1289.58	Nure_U|Tremois_U		Uncharacterized protein [Source:UniProtKB/TrEMBL;Acc:M0UNT1]				u6 snrna-associated sm-like protein lsm7	-
MLOC_12636	6:397412261-397419812	5.30488	196.133	6.04275	158.833	Nure_U|Tremois_U		Uncharacterized protein [Source:UniProtKB/TrEMBL;Acc:M0UNT5]				zr1 protein	F:DNA binding; P:biological_process; F:ion binding; F:molecular_function; F:ligase activity
MLOC_12641	2:552430447-552432977	56.1628	10.8887	31.6549	26.3186	Nure_D		Uncharacterized protein [Source:UniProtKB/TrEMBL;Acc:M0UNU7]	AT4G25570	ACYB-2	Cytochrome b561/ferric reductase transmembrane protein family [Source:TAIR_LOCUS;Acc:AT4G25570]	cytochrome b561	P:biological_process; F:oxidoreductase activity; F:ion binding; C:cytoplasmic membrane-bounded vesicle; C:cellular_component
MLOC_12648	1:412936759-412939109	0.0770294	4.12855	0	0.907701	Nure_U		Uncharacterized protein [Source:UniProtKB/TrEMBL;Acc:M0UNV4]	AT1G22540		Major facilitator superfamily protein [Source:TAIR_LOCUS;Acc:AT1G22540]	protein nrt1 ptr family -like	C:mitochondrion; C:cellular_component; P:transport; F:molecular_function
MLOC_12653	2:7685216-7698534	4.04862	0.378448	0.259759	5.27376	Nure_D|Tremois_U		Predicted protein; Uncharacterized protein [Source:UniProtKB/TrEMBL;Acc:F2EK31]	AT3G50950	ZAR1	HOPZ-ACTIVATED RESISTANCE 1 [Source:TAIR_LOCUS;Acc:AT3G50950]	disease resistance rpp13-like protein 4	P:biological_process; C:cytoplasm; F:ion binding; F:kinase activity
MLOC_12655	2:558415937-558420352	32.0498	128.784	13.1906	98.0427	Nure_U|Tremois_U		Uncharacterized protein [Source:UniProtKB/TrEMBL;Acc:M0UNW2]	AT1G01710	AT1G01710/T1N6_21	Acyl-CoA thioesterase family protein [Source:TAIR_LOCUS;Acc:AT1G01710]	acyl-coenzyme a thioesterase 8-like	P:sulfur compound metabolic process; P:cofactor metabolic process; F:molecular_function
MLOC_12658	2:509223105-509229895	12.4225	54.7359	8.29508	70.8411	Nure_U|Tremois_U		Predicted protein; Uncharacterized protein [Source:UniProtKB/TrEMBL;Acc:F2E6I3]	AT1G53570	MAP3KA	mitogen-activated protein kinase kinase kinase 3 [Source:TAIR_LOCUS;Acc:AT1G53570]	mitogen-activated protein kinase kinase kinase yoda-like isoform x2	P:carbohydrate metabolic process; P:cell death; P:signal transduction; F:ion binding; P:cellular protein modification process; P:biosynthetic process; F:signal transducer activity; F:kinase activity; C:plastid; P:cell cycle; P:response to stress
MLOC_1266	6:511737835-511742052	0.211805	3.12232	1.28034	4.54607	Nure_U		Uncharacterized protein [Source:UniProtKB/TrEMBL;Acc:M0UNW9]	AT2G29120	ATGLR2.7	glutamate receptor 2.7 [Source:TAIR_LOCUS;Acc:AT2G29120]	glutamate receptor -like	F:transmembrane transporter activity; P:signal transduction; C:cytoplasmic membrane-bounded vesicle; C:cellular_component; F:signal transducer activity; P:transport
MLOC_12684	4:196532547-196535634	24.7158	4.22528	26.7362	4.26913	Nure_D|Tremois_D		Uncharacterized protein [Source:UniProtKB/TrEMBL;Acc:M0UNY4]	AT4G16146	AT4G16146/FCAALL.164	cAMP-regulated phosphoprotein 19-related protein [Source:TAIR_LOCUS;Acc:AT4G16146]	negatively light-regulated expressed	-
MLOC_12688	2:480188102-480195851	6.14586	10.0027	3.69222	14.9073	Tremois_U		Uncharacterized protein [Source:UniProtKB/TrEMBL;Acc:M0UNZ3]				phospholipase a i	P:small molecule metabolic process; P:biological_process; P:catabolic process; P:lipid metabolic process; P:anatomical structure development; P:cellular protein modification process; P:biosynthetic process; F:molecular_function
MLOC_12689	2:480196366-480197384	91.789	161.484	115.024	47.6333	Tremois_D		Predicted protein; Uncharacterized protein [Source:UniProtKB/TrEMBL;Acc:F2D360]	AT1G50900	GDC1	Ankyrin repeat family protein [Source:TAIR_LOCUS;Acc:AT1G50900]	protein lhcp translocation defect	P:small molecule metabolic process; P:cofactor metabolic process; P:lipid metabolic process; P:cellular component assembly; P:cellular nitrogen compound metabolic process; P:biosynthetic process; P:transport; C:plastid
MLOC_12693	5:484951126-484953730	3.2855	2.30615	0.552424	8.36168	Tremois_U		Uncharacterized protein [Source:UniProtKB/TrEMBL;Acc:M0UP00]	AT1G21240	WAK3	wall associated kinase 3 [Source:TAIR_LOCUS;Acc:AT1G21240]	wall-associated receptor kinase 3	F:ion binding; P:cellular protein modification process; C:cytoplasmic membrane-bounded vesicle; F:kinase activity; F:molecular_function
MLOC_12709	6:526561077-526563561	1.21495	4.14779	0.573737	37.3199	Tremois_U		P450 monooxygenase; Predicted protein; Uncharacterized protein [Source:UniProtKB/TrEMBL;Acc:A4D8H9]	AT3G14690	CYP72A15	cytochrome P450, family 72, subfamily A, polypeptide 15 [Source:TAIR_LOCUS;Acc:AT3G14690]	cytochrome p450	P:generation of precursor metabolites and energy; F:oxidoreductase activity; C:mitochondrion; F:ion binding; F:molecular_function
MLOC_12711	7:442861333-442864293	58.4699	38.3629	75.196	20.6142	Tremois_D		Uncharacterized protein [Source:UniProtKB/TrEMBL;Acc:M0UP18]	AT1G64430	F15H21.10	Pentatricopeptide repeat (PPR) superfamily protein [Source:TAIR_LOCUS;Acc:AT1G64430]	hypothetical protein F775_02526	C:mitochondrion; C:plastid
MLOC_12713	1H:657928-662378	7.82107	36.4731	8.45191	25.1946	Nure_U		Uncharacterized protein [Source:UniProtKB/TrEMBL;Acc:M0UP28]	AT4G17140	AT4G17110	pleckstrin homology (PH) domain-containing protein [Source:TAIR_LOCUS;Acc:AT4G17140]	vacuolar protein sorting-associated protein 13c	-
MLOC_12715	2:411387719-411391254	21.67	261.693	19.1523	186.378	Nure_U|Tremois_U		Predicted protein; Uncharacterized protein [Source:UniProtKB/TrEMBL;Acc:F2DM50]	AT1G21070	T22I11.10	Nucleotide-sugar transporter family protein [Source:TAIR_LOCUS;Acc:AT1G21070]	udp-galactose transporter 2-like	P:transmembrane transport; C:cellular_component
MLOC_12718	4:403145120-403149139	0.59684	3.18873	0.851939	2.19571	Nure_U		Uncharacterized protein [Source:UniProtKB/TrEMBL;Acc:M0UP33]	AT1G07970		CONTAINS InterPro DOMAIN/s: Cytochrome B561-related, N-terminal (InterPro:IPR019176); Has 215 Blast hits to 213 proteins in 79 species: Archae - 0; Bacteria - 6; Metazoa - 131; Fungi - 22; Plants - 42; Viruses - 0; Other Eukaryotes - 14 (source: NCB /.../k). [Source:TAIR_LOCUS;Acc:AT1G07970]	transmembrane protein 209	P:biological_process
MLOC_1273	5:509902115-509904538	50.4086	65.5343	24.492	65.7188	Tremois_U		Predicted protein; Uncharacterized protein [Source:UniProtKB/TrEMBL;Acc:F2CR55]	AT4G14320	RPL36AA	Zinc-binding ribosomal protein family protein [Source:TAIR_LOCUS;Acc:AT4G14320]	60s ribosomal protein l44	F:structural constituent of ribosome; C:mitochondrion; C:cytosol; C:ribosome; P:translation
MLOC_12732	4:247388044-247393787	76.4792	9.90628	79.5014	10.8506	Nure_D|Tremois_D		Predicted protein; Uncharacterized protein [Source:UniProtKB/TrEMBL;Acc:F2EK72]	AT5G02810	PRR7	pseudo-response regulator 7 [Source:TAIR_LOCUS;Acc:AT5G02810]	two-component response regulator-like prr73	P:signal transduction; C:intracellular
MLOC_12748	5:480933096-480937450	33.2741	24.9724	27.0703	69.0791	Tremois_U		Uncharacterized protein [Source:UniProtKB/TrEMBL;Acc:M0UP57]	AT1G76150	ECH2	enoyl-CoA hydratase 2 [Source:TAIR_LOCUS;Acc:AT1G76150]	enoyl- hydratase peroxisomal	P:secondary metabolic process; P:small molecule metabolic process; P:biological_process; P:catabolic process; P:protein complex assembly; P:lipid metabolic process; F:lyase activity; P:anatomical structure development; P:aging; P:response to stress
MLOC_12759	5:541689068-541695902	24.5244	7.20633	30.1001	7.07347	Tremois_D		Predicted protein; Uncharacterized protein [Source:UniProtKB/TrEMBL;Acc:F2DHJ2]	AT2G02410	AT2G02410/T16F16.20	unknown protein; CONTAINS InterPro DOMAIN/s: Protein of unknown function DUF901 (InterPro:IPR010298); Has 1151 Blast hits to 1151 proteins in 597 species: Archae - 0; Bacteria - 1105; Metazoa - 0; Fungi - 0; Plants - 42; Viruses - 0; Other Eukaryote /.../(source: NCBI BLink). [Source:TAIR_LOCUS;Acc:AT2G02410]	rna-binding protein containing a pin domain	C:plastid
MLOC_12760	5:541689068-541695902	14.9301	39.8213	23.2647	56.543	Nure_U|Tremois_U		Predicted protein; Uncharacterized protein [Source:UniProtKB/TrEMBL;Acc:F2DED9]	AT2G44060		Late embryogenesis abundant protein, group 2 [Source:TAIR_LOCUS;Acc:AT2G44060]	late embryogenesis abundant protein lea14-a	P:response to stress
MLOC_12790	4:474244951-474251122	81.9275	27.3582	83.0332	25.1829	Nure_D|Tremois_D		Uncharacterized protein [Source:UniProtKB/TrEMBL;Acc:M0UP89]	AT3G03900	APK3	adenosine-5'-phosphosulfate (APS) kinase 3 [Source:TAIR_LOCUS;Acc:AT3G03900]	adenylyl-sulfate kinase 3-like	P:biological_process; P:sulfur compound metabolic process; F:ion binding; P:biosynthetic process; F:kinase activity
MLOC_12807	4:181868-185852	8.64562	0	0	5.1275	Nure_D|Tremois_U		Uncharacterized protein [Source:UniProtKB/TrEMBL;Acc:M0UPB7]	AT1G35710		Protein kinase family protein with leucine-rich repeat domain [Source:TAIR_LOCUS;Acc:AT1G35710]	lrr receptor-like serine threonine-protein kinase	P:biological_process; F:ion binding; P:cellular protein modification process; C:cellular_component; F:kinase activity
MLOC_12810	3:366957692-366965045	1.30129	0.427883	2.70525	0.236773	Tremois_D		Uncharacterized protein [Source:UniProtKB/TrEMBL;Acc:M0UPC2]	AT1G29050	TBL38	TRICHOME BIREFRINGENCE-LIKE 38 [Source:TAIR_LOCUS;Acc:AT1G29050]	protein trichome birefringence-like 38	-
MLOC_12822	5:542272187-542275517	88.5406	57.3864	142.414	48.789	Tremois_D		Photosystem II reaction center psb28 protein [Source:UniProtKB/TrEMBL;Acc:M0UPE0]	AT4G28660	PSB28	photosystem II reaction center PSB28 protein [Source:TAIR_LOCUS;Acc:AT4G28660]	photosystem ii reaction center psb28 chloroplastic	P:biological_process; F:methyltransferase activity; P:photosynthesis; C:protein complex; P:DNA metabolic process; C:plastid; P:response to stress; C:thylakoid
MLOC_12836	4:536978051-536979573	4.0114	1.02575	12.2524	0.810254	Tremois_D		Predicted protein; Uncharacterized protein [Source:UniProtKB/TrEMBL;Acc:F2D4S7]	AT2G03200	AT2G03200	Eukaryotic aspartyl protease family protein [Source:TAIR_LOCUS;Acc:AT2G03200]	aspartic proteinase nepenthesin-1	P:biological_process; F:peptidase activity
MLOC_12837	5:517769404-517770487	6.05132	2.39891	1.51254	6.14288	Tremois_U		Uncharacterized protein [Source:UniProtKB/TrEMBL;Acc:M0UPG3]	AT4G15630		Uncharacterised protein family (UPF0497) [Source:TAIR_LOCUS;Acc:AT4G15630]	casp-like protein 1u3	C:cellular_component; C:plasma membrane
MLOC_12843	6:494637968-494642695	183.057	141.116	296.729	79.4568	Tremois_D		Uncharacterized protein [Source:UniProtKB/TrEMBL;Acc:M0UPG6]	AT1G45474	LHCA5	photosystem I light harvesting complex gene 5 [Source:TAIR_LOCUS;Acc:AT1G45474]	chlorophyll a-b binding protein chloroplastic	P:membrane organization; P:generation of precursor metabolites and energy; P:protein complex assembly; F:ion binding; P:cellular protein modification process; P:ribosome biogenesis; C:protein complex; C:cellular_component; C:plastid; F:molecular_function; C:thylakoid; P:photosynthesis; P:cellular nitrogen compound metabolic process
MLOC_12847	2:551971767-551973596	44.9173	7.97167	28.2752	19.9402	Nure_D		Uncharacterized protein [Source:UniProtKB/TrEMBL;Acc:M0UPH3]	AT3G15360	ATHM4	thioredoxin M-type 4 [Source:TAIR_LOCUS;Acc:AT3G15360]	thioredoxin chloroplastic-like	P:small molecule metabolic process; P:biological_process; F:oxidoreductase activity; P:homeostatic process; C:plastid
MLOC_12878	6:303667930-303670529	38.9444	19.3729	44.4037	18.0999	Tremois_D		Uncharacterized protein [Source:UniProtKB/TrEMBL;Acc:M0UPJ4]	AT2G25490	EBF1	EIN3-binding F box protein 1 [Source:TAIR_LOCUS;Acc:AT2G25490]	ein3-binding f-box protein 1-like	C:mitochondrion
MLOC_12890	6:531279311-531284291	15.5472	49.3598	74.7136	21.0319	Nure_U|Tremois_D		Uncharacterized protein [Source:UniProtKB/TrEMBL;Acc:M0UPL0]	AT1G17820	F2H15.5	Putative integral membrane protein conserved region (DUF2404) [Source:TAIR_LOCUS;Acc:AT1G17820]	testis-expressed sequence 2	C:cytoplasmic membrane-bounded vesicle; C:cellular_component
MLOC_12897	4:334690838-334696029	1.93823	4.32607	0.55668	5.12411	Tremois_U		Uncharacterized protein [Source:UniProtKB/TrEMBL;Acc:M0UPL6]	AT5G04930	ALA1	aminophospholipid ATPase 1 [Source:TAIR_LOCUS;Acc:AT5G04930]	phospholipid-transporting atpase 1-like	F:ATPase activity; P:membrane organization; P:biological_process; F:ion binding; P:biosynthetic process; C:cellular_component; P:transport; C:intracellular; C:plasma membrane; P:response to stress; P:immune system process; P:protein targeting; P:cell death
MLOC_12901	5:464221483-464225628	18.045	54.993	26.8128	34.506	Nure_U		Uncharacterized protein [Source:UniProtKB/TrEMBL;Acc:M0UPM6]	AT5G62190	PRH75	DEAD box RNA helicase (PRH75) [Source:TAIR_LOCUS;Acc:AT5G62190]	dead-box atp-dependent rna helicase 7-like	P:carbohydrate metabolic process; F:RNA binding; F:ion binding; F:helicase activity; P:protein maturation; P:cellular nitrogen compound metabolic process; C:nucleolus; C:plastid; F:enzyme binding
MLOC_12902	3:451890844-451895382	25.6819	27.3075	39.5155	17.6003	Tremois_D		Uncharacterized protein [Source:UniProtKB/TrEMBL;Acc:M0UPM8]	AT1G06060	T21E18.11	LisH and RanBPM domains containing protein [Source:TAIR_LOCUS;Acc:AT1G06060]	glucose-induced degradation protein 8 homolog	C:plastid
MLOC_12909	5:60682574-60686632	0.29677	2.33359	0	0.76724	Nure_U		Uncharacterized protein [Source:UniProtKB/TrEMBL;Acc:M0UPN8]	AT3G18660	PGSIP1	plant glycogenin-like starch initiation protein 1 [Source:TAIR_LOCUS;Acc:AT3G18660]	udp-glucuronate:xylan alpha-glucuronosyltransferase 3 isoform x1	P:carbohydrate metabolic process; F:transferase activity, transferring glycosyl groups; C:Golgi apparatus; P:cell wall organization or biogenesis; P:biosynthetic process; F:molecular_function
MLOC_12925	1:456205665-456209248	407.762	168.647	420.663	114.052	Nure_D|Tremois_D		Predicted protein; Uncharacterized protein [Source:UniProtKB/TrEMBL;Acc:F2E000]	AT1G78510	SPS1	solanesyl diphosphate synthase 1 [Source:TAIR_LOCUS;Acc:AT1G78510]	probable solanesyl-diphosphate synthase chloroplastic	P:lipid metabolic process; F:ion binding; P:cellular protein modification process; P:photosynthesis; P:biosynthetic process; F:kinase activity; C:plastid; F:transferase activity, transferring alkyl or aryl (other than methyl) groups
MLOC_12941	3:499487170-499492173	1.4784	2.75456	1.0988	4.44798	Tremois_U		Uncharacterized protein [Source:UniProtKB/TrEMBL;Acc:M0UPT0]	AT2G40120	T07M07.1	Protein kinase superfamily protein [Source:TAIR_LOCUS;Acc:AT2G40120]	dual specificity protein kinase pom1	F:ion binding; P:cellular protein modification process; F:kinase activity
MLOC_12946	4:143563421-143565595	47.9567	139.992	20.071	140.669	Nure_U|Tremois_U		Uncharacterized protein [Source:UniProtKB/TrEMBL;Acc:M0UPT9]	AT1G44170	ALDH3H1	aldehyde dehydrogenase 3H1 [Source:TAIR_LOCUS;Acc:AT1G44170]	aldehyde dehydrogenase family 3 member h1-like	P:biological_process; F:oxidoreductase activity
MLOC_12963	2:609254679-609258181	185.84	44.3359	122.822	44.2738	Nure_D|Tremois_D		Uncharacterized protein [Source:UniProtKB/TrEMBL;Acc:M0UPV7]	AT5G50100		Putative thiol-disulphide oxidoreductase DCC [Source:TAIR_LOCUS;Acc:AT5G50100]	thiol-disulfide oxudoreductase dcc	P:small molecule metabolic process; C:mitochondrion; P:biosynthetic process
MLOC_12977	1:349211285-349217141	1.01911	4.66225	3.17149	5.28998	Nure_U		Uncharacterized protein [Source:UniProtKB/TrEMBL;Acc:M0UPY2]	AT1G15460	ATBOR4	HCO3- transporter family [Source:TAIR_LOCUS;Acc:AT1G15460]	boron transporter 4-like	P:membrane organization; P:transmembrane transport; P:vesicle-mediated transport; F:transmembrane transporter activity; P:protein complex assembly; P:homeostatic process; F:ion binding; C:cytoplasmic membrane-bounded vesicle; F:lipid binding; C:plasma membrane; F:molecular_function
MLOC_12982	2:494441147-494449637	41.2316	7.65631	49.5166	3.60516	Nure_D|Tremois_D		Uncharacterized protein [Source:UniProtKB/TrEMBL;Acc:M0UPZ8]	AT3G09970	T22K18.22	Calcineurin-like metallo-phosphoesterase superfamily protein [Source:TAIR_LOCUS;Acc:AT3G09970]	calcineurin-like phosphoesterase	P:biological_process; F:molecular_function
MLOC_12985	2:10107081-10111370	5.02186	1.25324	6.44052	4.11667	Nure_D		Uncharacterized protein [Source:UniProtKB/TrEMBL;Acc:M0UQ04]	AT3G07040	RPM1	NB-ARC domain-containing disease resistance protein [Source:TAIR_LOCUS;Acc:AT3G07040]	nbs-lrr class disease resistance protein	F:ion binding
MLOC_12995	2:557823193-557825437	82.1545	0.287338	0.377081	64.4787	Nure_D|Tremois_U		Uncharacterized protein [Source:UniProtKB/TrEMBL;Acc:M0UQ11]				protein	P:biological_process; F:molecular_function
MLOC_1300	morex_contig_111387:15-1668	2.98127	1.00631	4.01605	0.492686	Tremois_D		Uncharacterized protein [Source:UniProtKB/TrEMBL;Acc:M0UQ16]				transposon en spm sub-class	C:plastid
MLOC_13032	2:498421198-498423985	3.98775	0.172776	5.80953	0.309881	Nure_D|Tremois_D		Uncharacterized protein [Source:UniProtKB/TrEMBL;Acc:M0UQ37]	AT1G53160	SPL4	squamosa promoter binding protein-like 4 [Source:TAIR_LOCUS;Acc:AT1G53160]	squamosa promoter-binding protein 1-like	C:nucleus; F:DNA binding; P:biological_process; P:cell morphogenesis; F:nucleic acid binding transcription factor activity; F:ion binding; P:cell differentiation; P:anatomical structure development; P:cell wall organization or biogenesis; P:cellular nitrogen compound metabolic process; P:biosynthetic process; P:growth
MLOC_13035	7:54104542-54106723	1.66414	8.99904	0.519914	6.81609	Nure_U|Tremois_U		Uncharacterized protein [Source:UniProtKB/TrEMBL;Acc:M0UQ54]	AT3G05570	F18C1.16	unknown protein; BEST Arabidopsis thaliana protein match is: unknown protein (TAIR:AT4G39235.1); Has 73 Blast hits to 73 proteins in 11 species: Archae - 0; Bacteria - 0; Metazoa - 0; Fungi - 0; Plants - 73; Viruses - 0; Other Eukaryotes - 0 (source /.../ BLink). [Source:TAIR_LOCUS;Acc:AT3G05570]	hypothetical protein TRIUR3_03720	-
MLOC_1304	2:421681691-421683331	146.851	163.899	227.183	102.735	Tremois_D		Uncharacterized protein [Source:UniProtKB/TrEMBL;Acc:M0UQ60]	AT1G55480	ZKT	protein containing PDZ domain, a K-box domain, and a TPR region [Source:TAIR_LOCUS;Acc:AT1G55480]	shoot1 protein	P:small molecule metabolic process; P:lipid metabolic process; P:photosynthesis; P:biosynthetic process; C:plastid; C:thylakoid
MLOC_13047	7:10628127-10631992	2.99977	0.498357	0.74177	0.323106	Nure_D		Uncharacterized protein [Source:UniProtKB/TrEMBL;Acc:M0UQ67]	AT3G47570		Leucine-rich repeat protein kinase family protein [Source:TAIR_LOCUS;Acc:AT3G47570]	probable lrr receptor-like serine threonine-protein kinase at3g47570-like	F:ion binding; P:cellular protein modification process; C:cytoplasmic membrane-bounded vesicle; C:cellular_component; F:kinase activity
MLOC_13048	5:405695804-405700045	54.2376	21.4751	73.8189	13.0768	Nure_D|Tremois_D		Uncharacterized protein [Source:UniProtKB/TrEMBL;Acc:M0UQ70]	AT1G73470	T9L24.34	unknown protein; FUNCTIONS IN: molecular_function unknown; INVOLVED IN: biological_process unknown; LOCATED IN: chloroplast; EXPRESSED IN: 22 plant structures; EXPRESSED DURING: 13 growth stages; Has 72 Blast hits to 72 proteins in 35 species: Archa /.../ Bacteria - 50; Metazoa - 0; Fungi - 0; Plants - 22; Viruses - 0; Other Eukaryotes - 0 (source: NCBI BLink). [Source:TAIR_LOCUS;Acc:AT1G73470]	hypothetical protein TRIUR3_21038	C:plastid
MLOC_13056	6:167667079-167668482	5.03693	280.752	1.72865	132.48	Nure_U|Tremois_U		Predicted protein; Uncharacterized protein [Source:UniProtKB/TrEMBL;Acc:F2DFL0]	AT3G54420	ATEP3	homolog of carrot EP3-3 chitinase [Source:TAIR_LOCUS;Acc:AT3G54420]	chitinase 6-like	P:carbohydrate metabolic process; P:catabolic process; C:cytoplasmic membrane-bounded vesicle; P:cell wall organization or biogenesis; F:molecular_function; P:response to stress; F:hydrolase activity, acting on glycosyl bonds
MLOC_13058	1:311234042-311237807	7.2627	0.786703	1.02118	2.10827	Nure_D		Uncharacterized protein [Source:UniProtKB/TrEMBL;Acc:M0UQ96]	AT1G02850	BGLU11	beta glucosidase 11 [Source:TAIR_LOCUS;Acc:AT1G02850]	beta-glucosidase 22-like	P:carbohydrate metabolic process; C:cytoplasmic membrane-bounded vesicle; F:hydrolase activity, acting on glycosyl bonds
MLOC_13062	4:202958504-202961801	3.5518	0.749971	4.24217	2.32981	Nure_D		Uncharacterized protein [Source:UniProtKB/TrEMBL;Acc:M0UQA3]	AT1G17950	ATMYB52	myb domain protein 52 [Source:TAIR_LOCUS;Acc:AT1G17950]	transcription factor myb44	C:nucleus; F:DNA binding; F:nucleic acid binding transcription factor activity; P:cell wall organization or biogenesis; P:cellular nitrogen compound metabolic process; P:biosynthetic process; C:plastid; F:molecular_function
MLOC_13066	4:344989975-344993224	81.8842	27.8496	88.4703	27.9887	Nure_D|Tremois_D		Predicted protein; Uncharacterized protein [Source:UniProtKB/TrEMBL;Acc:F2CPR2]	AT5G02270	ATNAP9	non-intrinsic ABC protein 9 [Source:TAIR_LOCUS;Acc:AT5G02270]	abc transporter i family member 20	F:ATPase activity; P:biological_process; F:ion binding
MLOC_13074	6:471121922-471127862	2.04008	9.6053	1.23355	2.15205	Nure_U		Uncharacterized protein [Source:UniProtKB/TrEMBL;Acc:M0UQB4]	AT5G48930	HCT	hydroxycinnamoyl-CoA shikimate/quinate hydroxycinnamoyl transferase [Source:TAIR_LOCUS;Acc:AT5G48930]	agmatine coumaroyltransferase-1-like	P:biological_process; F:transferase activity, transferring acyl groups
MLOC_13080	3:558119465-558120203	18.5316	202.103	20.0038	176.668	Nure_U|Tremois_U		Uncharacterized protein [Source:UniProtKB/TrEMBL;Acc:M0UQC8]	AT3G55980	SZF1	salt-inducible zinc finger 1 [Source:TAIR_LOCUS;Acc:AT3G55980]	zinc finger ccch domain-containing protein 66	F:ion binding
MLOC_13086	1:441228197-441229767	35.232	261.659	136.204	54.2991	Nure_U|Tremois_D		Predicted protein; Uncharacterized protein [Source:UniProtKB/TrEMBL;Acc:F2CW48]	AT2G21580	RPS25B	Ribosomal protein S25 family protein [Source:TAIR_LOCUS;Acc:AT2G21580]	40s ribosomal protein s25-1	C:ribosome
MLOC_13095	7:589530971-589532816	20.1579	42.0887	28.2772	9.63412	Nure_U		Uncharacterized protein [Source:UniProtKB/TrEMBL;Acc:M0UQD4]				hypothetical protein TRIUR3_01854	P:biological_process
MLOC_13099	7:589535782-589538625	295.531	283.354	353.705	169.393	Tremois_D		Uncharacterized protein [Source:UniProtKB/TrEMBL;Acc:M0UQD6]	AT1G21065	T22I11.11	unknown protein; INVOLVED IN: biological_process unknown; LOCATED IN: chloroplast; EXPRESSED IN: 22 plant structures; EXPRESSED DURING: 13 growth stages; CONTAINS InterPro DOMAIN/s: Uncharacterised protein family UPF0047 (InterPro:IPR001602); Has 38 /.../st hits to 3784 proteins in 1137 species: Archae - 215; Bacteria - 2154; Metazoa - 42; Fungi - 99; Plants - 99; Viruses - 0; Other Eukaryotes - …	upf0047 protein	C:plastid
MLOC_13104	2:475724632-475726745	2.47661	15.8117	4.97788	5.50566	Nure_U		Uncharacterized protein [Source:UniProtKB/TrEMBL;Acc:M0UQE0]	AT1G79360	ATOCT2	organic cation/carnitine transporter 2 [Source:TAIR_LOCUS;Acc:AT1G79360]	organic cation carnitine transporter 2-like	P:transmembrane transport; F:transmembrane transporter activity; C:cellular_component
MLOC_13110	3:357452947-357454306	178.503	14.3197	146.131	15.8461	Nure_D|Tremois_D		Uncharacterized protein [Source:UniProtKB/TrEMBL;Acc:M0UQF2]	AT1G71050	HIPP20	Heavy metal transport/detoxification superfamily protein [Source:TAIR_LOCUS;Acc:AT1G71050]	heavy metal-associated isoprenylated plant protein 26-like	F:ion binding; P:transport
MLOC_13115	2:585017248-585020657	24.736	4.09901	26.7446	3.64672	Nure_D|Tremois_D		Uncharacterized protein [Source:UniProtKB/TrEMBL;Acc:M0UQF7]				at hook motif family protein isoform x1	F:DNA binding
MLOC_13118	2:475891769-475892888	23.161	36.7738	18.654	60.5306	Tremois_U		Uncharacterized protein [Source:UniProtKB/TrEMBL;Acc:M0UQG0]	AT3G15260		Protein phosphatase 2C family protein [Source:TAIR_LOCUS;Acc:AT3G15260]	probable protein phosphatase 2c 39	P:biological_process; F:phosphatase activity; F:ion binding
MLOC_13122	2:8923926-8928468	0.528516	37.3166	1.77747	21.7453	Nure_U|Tremois_U		Uncharacterized protein [Source:UniProtKB/TrEMBL;Acc:M0UQG1]	AT5G64460		Phosphoglycerate mutase family protein [Source:TAIR_LOCUS;Acc:AT5G64460]	phosphoglycerate mutase-like protein	-
MLOC_13124	4:525581119-525585637	8.61849	2.04746	10.6701	3.43035	Nure_D		Uncharacterized protein [Source:UniProtKB/TrEMBL;Acc:M0UQG4]	AT2G33360	AT2G33360	Protein of unknown function (DUF3527) [Source:TAIR_LOCUS;Acc:AT2G33360]	hypothetical protein F775_05571	-
MLOC_13139	6:299625639-299631178	46.4645	45.567	27.3823	65.6924	Tremois_U		Predicted protein; Uncharacterized protein [Source:UniProtKB/TrEMBL;Acc:F2CWC9]	AT2G33470	GLTP1	glycolipid transfer protein 1 [Source:TAIR_LOCUS;Acc:AT2G33470]	pleckstrin homology domain family a	P:biological_process; C:cytosol; F:lipid binding; P:transport; C:plasma membrane; C:plastid; F:molecular_function; P:response to stress
MLOC_1314	morex_contig_1115426:9-208	28.6918	16.9938	60.5834	14.0182	Tremois_D		Uncharacterized protein [Source:UniProtKB/TrEMBL;Acc:M0UQH8]	AT5G57860		Ubiquitin-like superfamily protein [Source:TAIR_LOCUS;Acc:AT5G57860]	polyubiquitin 9	F:DNA binding; F:nucleic acid binding transcription factor activity; P:cellular nitrogen compound metabolic process; P:biosynthetic process; C:plastid
MLOC_13141	7:37471428-37476998	3.21738	3.36279	1.25694	9.36229	Tremois_U		Uncharacterized protein [Source:UniProtKB/TrEMBL;Acc:M0UQI8]	AT1G06470	AT1G06470	Nucleotide/sugar transporter family protein [Source:TAIR_LOCUS;Acc:AT1G06470]	probable sugar phosphate phosphate translocator at1g06470	C:cellular_component; P:transport
MLOC_13142	3:523416037-523416475	0	2.12947	0	4.37345	Tremois_U		Uncharacterized protein [Source:UniProtKB/TrEMBL;Acc:M0UQJ5]				---NA---	-
MLOC_13146	5:120451492-120454150	620.633	280.627	803.801	260.1	Nure_D|Tremois_D		Predicted protein; Uncharacterized protein [Source:UniProtKB/TrEMBL;Acc:F2DE91]	AT5G09810	ACT7	actin 7 [Source:TAIR_LOCUS;Acc:AT5G09810]	actin- expressed	F:ion binding
MLOC_13152	2:548837288-548838040	0.800291	0.618282	2.86255	0	Tremois_D		Uncharacterized protein [Source:UniProtKB/TrEMBL;Acc:M0UQK1]	AT1G08650	PPCK1	phosphoenolpyruvate carboxylase kinase 1 [Source:TAIR_LOCUS;Acc:AT1G08650]	phosphoenolpyruvate carboxylase kinase 1-like	F:ion binding; P:cellular protein modification process; F:kinase activity
MLOC_13163	3:160635341-160636593	50.5556	19.8103	52.3941	17.778	Nure_D|Tremois_D		Predicted protein; Uncharacterized protein [Source:UniProtKB/TrEMBL;Acc:F2DTX4]				myb dna-binding domain superfamily protein	F:chromatin binding; C:nucleus; F:DNA binding
MLOC_13165	6:14519868-14523700	43.55	94.6738	113.394	37.3862	Nure_U|Tremois_D		Uncharacterized protein [Source:UniProtKB/TrEMBL;Acc:M0UQL2]	AT1G12800	F13K23.5	Nucleic acid-binding, OB-fold-like protein [Source:TAIR_LOCUS;Acc:AT1G12800]	heat shock transcription factor partial	P:biological_process; P:membrane organization; P:sulfur compound metabolic process; P:cellular amino acid metabolic process; P:biosynthetic process; C:ribosome; C:plastid; F:molecular_function; P:small molecule metabolic process; P:carbohydrate metabolic process; P:cofactor metabolic process; P:lipid metabolic process; P:cellular nitrogen compound metabolic process
MLOC_13167	3:370767547-370770123	12.7414	2.05111	4.18655	1.40682	Nure_D		Predicted protein; Uncharacterized protein [Source:UniProtKB/TrEMBL;Acc:F2DNE0]	AT3G48280	CYP71A25	cytochrome P450, family 71, subfamily A, polypeptide 25 [Source:TAIR_LOCUS;Acc:AT3G48280]	cytochrome p450 71a1-like	P:biological_process; F:oxidoreductase activity; F:ion binding; C:cytoplasmic membrane-bounded vesicle; F:molecular_function
MLOC_13175	7:541189363-541190907	438.068	353.219	441.545	193.135	Tremois_D		Uncharacterized protein [Source:UniProtKB/TrEMBL;Acc:M0UQM2]	AT5G57345	AT5G57345	unknown protein; Has 30201 Blast hits to 17322 proteins in 780 species: Archae - 12; Bacteria - 1396; Metazoa - 17338; Fungi - 3422; Plants - 5037; Viruses - 0; Other Eukaryotes - 2996 (source: NCBI BLink). [Source:TAIR_LOCUS;Acc:AT5G57345]	predicted protein	P:divalent metal ion transport; P:cellular cation homeostasis; P:biological_process; C:cell
MLOC_13187	5:538638522-538645042	85.9826	240.675	120.562	121.038	Nure_U		Uncharacterized protein [Source:UniProtKB/TrEMBL;Acc:M0UQN8]	AT5G26742	emb1138	DEAD box RNA helicase (RH3) [Source:TAIR_LOCUS;Acc:AT5G26742]	dead-box atp-dependent rna helicase chloroplastic	C:nucleus; P:biological_process; F:RNA binding; F:ion binding; F:helicase activity; C:cellular_component; C:plastid
MLOC_13193	5:443688123-443688965	3.89469	0.743254	0	0	Nure_D		Uncharacterized protein [Source:UniProtKB/TrEMBL;Acc:M0UQP2]	AT5G66580		unknown protein; FUNCTIONS IN: molecular_function unknown; INVOLVED IN: N-terminal protein myristoylation; LOCATED IN: cellular_component unknown; BEST Arabidopsis thaliana protein match is: unknown protein (TAIR:AT3G50800.1); Has 1807 Blast hits to /.../proteins in 277 species: Archae - 0; Bacteria - 0; Metazoa - 736; Fungi - 347; Plants - 385; Viruses - 0; Other Eukaryotes - 339 (source: NCBI B…	tmv response-related protein	C:plastid
MLOC_13209	3:477856142-477858819	49.4732	22.0402	47.6795	17.9496	Nure_D|Tremois_D		Predicted protein; Uncharacterized protein [Source:UniProtKB/TrEMBL;Acc:F2DR74]	AT2G21120	AT2G21120	Protein of unknown function (DUF803) [Source:TAIR_LOCUS;Acc:AT2G21120]	magnesium transporter nipa3-like	F:transmembrane transporter activity; C:cellular_component; P:transport
MLOC_13212	5:540752517-540755023	71.0195	140.473	63.2521	170.946	Tremois_U		Predicted protein; Uncharacterized protein [Source:UniProtKB/TrEMBL;Acc:F2DT61]	AT5G28050		Cytidine/deoxycytidylate deaminase family protein [Source:TAIR_LOCUS;Acc:AT5G28050]	trna(adenine ) chloroplastic-like	P:biological_process; F:ion binding; F:molecular_function
MLOC_13267	6:175340047-175345498	7.47255	97.3744	1.8947	146.785	Nure_U|Tremois_U		Uncharacterized protein [Source:UniProtKB/TrEMBL;Acc:M0UQW7]	AT2G36290	AT2G36290	alpha/beta-Hydrolases superfamily protein [Source:TAIR_LOCUS;Acc:AT2G36290]	catalytic hydrolase	P:biological_process; F:molecular_function
MLOC_13277	2:436778033-436782526	26.5193	60.6076	30.1255	75.7802	Nure_U|Tremois_U		Uncharacterized protein [Source:UniProtKB/TrEMBL;Acc:M0UQX9]	AT5G13160	PBS1	Protein kinase superfamily protein [Source:TAIR_LOCUS;Acc:AT5G13160]	protein serine threonine kinase	P:signal transduction; F:ion binding; P:cellular protein modification process; C:cellular_component; F:signal transducer activity; F:kinase activity; C:plasma membrane; P:response to stress; P:immune system process; F:enzyme binding
MLOC_13301	1:147378489-147379713	113.303	9.77311	69.394	7.76796	Nure_D|Tremois_D		Uncharacterized protein [Source:UniProtKB/TrEMBL;Acc:M0UR03]	AT1G01490	F22L4.5	Heavy metal transport/detoxification superfamily protein [Source:TAIR_LOCUS;Acc:AT1G01490]	glutamic acid-rich	F:ion binding; P:transport
MLOC_13302	1:311593037-311593693	23.351	85.3425	14.8847	27.2396	Nure_U		Uncharacterized protein [Source:UniProtKB/TrEMBL;Acc:M0UR04]	AT3G05640	AT3G05640	Protein phosphatase 2C family protein [Source:TAIR_LOCUS;Acc:AT3G05640]	protein phosphatase 2c 48	P:biological_process; F:phosphatase activity; F:ion binding
MLOC_13303	7:312567725-312571412	53.5308	8.24821	71.1856	5.47298	Nure_D|Tremois_D		Predicted protein; Uncharacterized protein [Source:UniProtKB/TrEMBL;Acc:F2CSC9]	AT1G27950	LTPG1	glycosylphosphatidylinositol-anchored lipid protein transfer 1 [Source:TAIR_LOCUS;Acc:AT1G27950]	lipid transfer protein	C:cytoplasmic membrane-bounded vesicle; P:transport; C:plasma membrane
MLOC_13341	5:66558406-66562724	65.8294	66.2272	119.277	49.1685	Tremois_D		Uncharacterized protein [Source:UniProtKB/TrEMBL;Acc:M0UR29]	AT5G14260	F18O22_50	Rubisco methyltransferase family protein [Source:TAIR_LOCUS;Acc:AT5G14260]	ribulose- bisphosphate carboxylase oxygenase large subunit n- chloroplastic-like	P:biological_process; F:methyltransferase activity; C:plastid
MLOC_13349	5:86308144-86309385	7.38177	19.3134	5.01633	27.3319	Tremois_U		Uncharacterized protein [Source:UniProtKB/TrEMBL;Acc:M0UR41]	AT3G18950	AT3G18950/K13E13_5	Transducin/WD40 repeat-like superfamily protein [Source:TAIR_LOCUS;Acc:AT3G18950]	vegetative incompatibility protein het-e-1-like	-
MLOC_13364	3:465040592-465041269	1.42601	22.6331	3.26659	9.79303	Nure_U		Uncharacterized protein [Source:UniProtKB/TrEMBL;Acc:M0UR50]	AT4G01575		serine protease inhibitor, Kazal-type family protein [Source:TAIR_LOCUS;Acc:AT4G01575]	---NA---	-
MLOC_13365	7:518329940-518332735	0.140159	0.820646	0.0453717	4.4028	Tremois_U		Uncharacterized protein [Source:UniProtKB/TrEMBL;Acc:M0UR51]	AT5G60900	RLK1	receptor-like protein kinase 1 [Source:TAIR_LOCUS;Acc:AT5G60900]	g-type lectin s-receptor-like serine threonine-protein kinase rlk1-like	P:signal transduction; F:ion binding; P:cellular protein modification process; C:cytoplasmic membrane-bounded vesicle; F:kinase activity; F:signal transducer activity; F:molecular_function
MLOC_13370	7:371251158-371253285	55.2567	237.416	89.3286	67.7809	Nure_U		Uncharacterized protein [Source:UniProtKB/TrEMBL;Acc:M0UR66]	AT4G12980	AT4G12980	Auxin-responsive family protein [Source:TAIR_LOCUS;Acc:AT4G12980]	auxin-induced in root cultures protein 12-like	P:biological_process; C:cytoplasmic membrane-bounded vesicle; C:cellular_component
MLOC_13391	7:311757132-311762090	22.4787	14.2565	28.4529	6.23374	Tremois_D		Uncharacterized protein [Source:UniProtKB/TrEMBL;Acc:M0URA5]	AT5G07250	ATRBL3	RHOMBOID-like protein 3 [Source:TAIR_LOCUS;Acc:AT5G07250]	membrane protein	P:biological_process; F:peptidase activity; C:cellular_component
MLOC_13393	7:120340871-120341557	2.0599	1.73536	0.767807	5.26666	Tremois_U		Uncharacterized protein [Source:UniProtKB/TrEMBL;Acc:M0URA7]				tmv response-related	C:cellular_component
MLOC_1340	4:138989967-138993382	17.4825	30.4082	14.1131	58.1264	Tremois_U		Uncharacterized protein [Source:UniProtKB/TrEMBL;Acc:M0URB0]	AT3G52430	PAD4	alpha/beta-Hydrolases superfamily protein [Source:TAIR_LOCUS;Acc:AT3G52430]	lipase-like pad4	P:membrane organization; P:biological_process; P:signal transduction; P:cellular protein modification process; P:anatomical structure development; P:anatomical structure formation involved in morphogenesis; P:biosynthetic process; C:organelle; P:aging; C:plastid; F:molecular_function; P:response to stress; P:immune system process; P:small molecule metabolic process; C:nucleus; P:protein targeting…
MLOC_13401	1:158032624-158035528	21.3132	36.7809	20.2235	63.6138	Tremois_U		Uncharacterized protein [Source:UniProtKB/TrEMBL;Acc:M0URB2]	AT3G62600	ATERDJ3B	DNAJ heat shock family protein [Source:TAIR_LOCUS;Acc:AT3G62600]	dnaj homolog subfamily b member 11-like	P:biological_process; C:cytoplasm; P:signal transduction; C:endoplasmic reticulum; C:cytoplasmic membrane-bounded vesicle; F:unfolded protein binding; P:protein folding; P:symbiosis, encompassing mutualism through parasitism; C:plasma membrane; P:response to stress; P:immune system process
MLOC_13403	4:221219786-221223598	2.70557	5.95904	1.43836	6.15344	Tremois_U		Uncharacterized protein [Source:UniProtKB/TrEMBL;Acc:M0URB5]	AT3G53780	ATRBL4	RHOMBOID-like protein 4 [Source:TAIR_LOCUS;Acc:AT3G53780]	inactive rhomboid protein 1	P:biological_process; F:peptidase activity; C:cellular_component; F:molecular_function
MLOC_13408	3:437731985-437734514	11.6004	12.6312	14.8793	36.9817	Tremois_U		Uncharacterized protein [Source:UniProtKB/TrEMBL;Acc:M0URC3]	AT1G06550		ATP-dependent caseinolytic (Clp) protease/crotonase family protein [Source:TAIR_LOCUS;Acc:AT1G06550]	3-hydroxyisobutyryl- hydrolase-like protein 5	P:biological_process; F:lyase activity; F:molecular_function; F:isomerase activity
MLOC_13410	1H:5754907-5756710	4.90714	0.300108	3.36336	0.356238	Nure_D|Tremois_D		Uncharacterized protein [Source:UniProtKB/TrEMBL;Acc:M0URC4]	AT2G16770	bZIP23	Basic-leucine zipper (bZIP) transcription factor family protein [Source:TAIR_LOCUS;Acc:AT2G16770]	bzip transcription factor superfamily protein	F:DNA binding; F:nucleic acid binding transcription factor activity; P:cellular nitrogen compound metabolic process; P:biosynthetic process; P:response to stress
MLOC_13411	6:524152531-524155581	1.64818	15.3594	0.269737	3.99832	Nure_U|Tremois_U		Uncharacterized protein [Source:UniProtKB/TrEMBL;Acc:M0URC5]	AT1G06190	RHON1	Rho termination factor [Source:TAIR_LOCUS;Acc:AT1G06190]	bp- partial	P:cellular nitrogen compound metabolic process; P:biosynthetic process; F:molecular_function
MLOC_13440	7:84859391-84863733	14.4377	16.2609	14.2619	49.0418	Tremois_U		Predicted protein; Uncharacterized protein [Source:UniProtKB/TrEMBL;Acc:F2D0S4]	AT2G25110	SDF2	stromal cell-derived factor 2-like protein precursor [Source:TAIR_LOCUS;Acc:AT2G25110]	stromal cell-derived factor 2-like protein	C:cytoplasmic membrane-bounded vesicle; C:cellular_component
MLOC_13463	2:397333011-397336831	162.597	7.89458	51.9826	11.7411	Nure_D|Tremois_D		Uncharacterized protein [Source:UniProtKB/TrEMBL;Acc:M0URI4]	AT5G16910	ATCSLD2	cellulose-synthase like D2 [Source:TAIR_LOCUS;Acc:AT5G16910]	probable mixed-linked glucan synthase 3	P:carbohydrate metabolic process; F:transferase activity, transferring glycosyl groups; C:Golgi apparatus; P:cell wall organization or biogenesis; P:biosynthetic process; C:cellular_component
MLOC_13479	2:624263880-624265484	44.5497	58.2617	28.7725	111.531	Tremois_U		Uncharacterized protein [Source:UniProtKB/TrEMBL;Acc:M0URJ2]	AT1G10940	ASK1	Protein kinase superfamily protein [Source:TAIR_LOCUS;Acc:AT1G10940]	serine threonine-protein kinase sapk5	P:signal transduction; F:ion binding; P:cellular protein modification process; F:kinase activity
MLOC_13482	7:99936719-99942154	3.6455	10.2218	1.07809	12.1449	Tremois_U		Uncharacterized protein [Source:UniProtKB/TrEMBL;Acc:M0URJ8]	AT4G08550	T15F16.10	electron carriers;protein disulfide oxidoreductases [Source:TAIR_LOCUS;Acc:AT4G08550]	glutaredoxin-related-like protein	P:biological_process; F:oxidoreductase activity; P:signal transduction; P:homeostatic process; C:intracellular; F:molecular_function
MLOC_13495	4:201351884-201353763	18.8733	39.3904	30.8149	15.5449	Nure_U		Uncharacterized protein [Source:UniProtKB/TrEMBL;Acc:M0URK2]	AT4G36390	AT4G36390	Methylthiotransferase [Source:TAIR_LOCUS;Acc:AT4G36390]	cdk5rap1-like protein	P:embryo development; P:cellular component assembly; F:ion binding; P:cellular protein modification process; P:tRNA metabolic process; P:cellular amino acid metabolic process; P:biosynthetic process; P:DNA metabolic process; P:transport; F:molecular_function; P:cell cycle; P:reproduction; C:mitochondrion; P:lipid metabolic process
MLOC_13500	1:456675891-456676565	11.3869	0	5.69949	1.52361	Nure_D		Uncharacterized protein [Source:UniProtKB/TrEMBL;Acc:M0URK7]	AT3G25640		Protein of unknown function, DUF617 [Source:TAIR_LOCUS;Acc:AT3G25640]	plant-specific domain tigr01570 family protein	C:mitochondrion
MLOC_13504	3:430318797-430322558	12.6749	834.31	10.1816	241.02	Nure_U|Tremois_U		Uncharacterized protein [Source:UniProtKB/TrEMBL;Acc:M0URL2]	AT3G16500	PAP1	phytochrome-associated protein 1 [Source:TAIR_LOCUS;Acc:AT3G16500]	auxin-responsive protein iaa6-like isoform x1	C:nucleus; P:signal transduction; P:cellular nitrogen compound metabolic process; P:biosynthetic process; F:molecular_function; P:translation
MLOC_13508	7:482216778-482221392	26.9484	11.9455	34.983	8.35136	Tremois_D		Uncharacterized protein [Source:UniProtKB/TrEMBL;Acc:M0URN0]	AT5G56750	NDL1	N-MYC downregulated-like 1 [Source:TAIR_LOCUS;Acc:AT5G56750]	pollen-specific protein sf21-like	-
MLOC_13519	4:519606005-519607058	186.843	5237.3	156.71	1002.23	Nure_U|Tremois_U		Uncharacterized protein [Source:UniProtKB/TrEMBL;Acc:M0URP2]	AT1G52690	F6D8.9	Late embryogenesis abundant protein (LEA) family protein [Source:TAIR_LOCUS;Acc:AT1G52690]	group3 late embryogenesis abundant protein	-
MLOC_13520	4:519608127-519609157	126.145	2525.61	282.795	1934.9	Nure_U|Tremois_U		Uncharacterized protein [Source:UniProtKB/TrEMBL;Acc:M0URP4]	AT1G52690	F6D8.9	Late embryogenesis abundant protein (LEA) family protein [Source:TAIR_LOCUS;Acc:AT1G52690]	group3 late embryogenesis abundant protein	-
MLOC_13523	4:146331053-146331506	4.4946	0.447194	3.23805	1.68615	Nure_D		Uncharacterized protein [Source:UniProtKB/TrEMBL;Acc:M0URQ2]	AT5G59350		unknown protein; FUNCTIONS IN: molecular_function unknown; INVOLVED IN: biological_process unknown; LOCATED IN: endomembrane system; EXPRESSED IN: 23 plant structures; EXPRESSED DURING: 13 growth stages; Has 1807 Blast hits to 1807 proteins in 277 s /.../: Archae - 0; Bacteria - 0; Metazoa - 736; Fungi - 347; Plants - 385; Viruses - 0; Other Eukaryotes - 339 (source: NCBI BLink). [Source:TAIR_LOC…	hypothetical protein F775_52296	C:cytoplasmic membrane-bounded vesicle
MLOC_13532	5:542590482-542596449	13.6742	16.1107	11.6021	39.0477	Tremois_U		Uncharacterized protein [Source:UniProtKB/TrEMBL;Acc:M0URQ4]	AT3G05420	ACBP4	acyl-CoA binding protein 4 [Source:TAIR_LOCUS;Acc:AT3G05420]	acyl- -binding domain-containing protein 4	F:ion binding
MLOC_13544	7:16403380-16404391	0.319959	313.888	0.251468	80.936	Nure_U|Tremois_U		Predicted protein; Uncharacterized protein [Source:UniProtKB/TrEMBL;Acc:F2EDZ5]				predicted protein	-
MLOC_13564	7:10785196-10789366	3.66002	16.9576	1.72549	10.1064	Nure_U|Tremois_U		Uncharacterized protein [Source:UniProtKB/TrEMBL;Acc:M0URS5]	AT4G11900		S-locus lectin protein kinase family protein [Source:TAIR_LOCUS;Acc:AT4G11900]	receptor protein kinase-like	F:ion binding; P:cellular protein modification process; F:kinase activity; F:molecular_function
MLOC_13565	1:321420850-321424114	34.8827	73.5634	25.3886	45.4896	Nure_U		Methionine aminopeptiase [Source:UniProtKB/TrEMBL;Acc:E0A9F0]	AT3G51800	ATG2	metallopeptidase M24 family protein [Source:TAIR_LOCUS;Acc:AT3G51800]	proliferation-associated protein 2g4-like	P:small molecule metabolic process; F:DNA binding; P:nucleocytoplasmic transport; P:protein targeting; P:biological_process; P:cellular protein modification process; F:peptidase activity; P:cellular nitrogen compound metabolic process; P:biosynthetic process; C:nucleolus; C:plasma membrane
MLOC_13577	4:260526196-260527390	34.1826	30.0508	55.6539	19.4075	Tremois_D		Uncharacterized protein [Source:UniProtKB/TrEMBL;Acc:M0URV7]	AT5G57960		GTP-binding protein, HflX [Source:TAIR_LOCUS;Acc:AT5G57960]	gtp-binding protein hflx	P:vesicle-mediated transport; F:ion binding; C:plastid
MLOC_13583	5:518468288-518469720	0.785455	5.07458	0.202508	10.1986	Nure_U|Tremois_U		Uncharacterized protein [Source:UniProtKB/TrEMBL;Acc:M0URV9]	AT3G62760	ATGSTF13	Glutathione S-transferase family protein [Source:TAIR_LOCUS;Acc:AT3G62760]	glutathione transferase	P:biological_process; C:cytoplasmic membrane-bounded vesicle; F:transferase activity, transferring alkyl or aryl (other than methyl) groups
MLOC_13599	3:90716494-90720379	5.36377	1.39173	5.13569	1.06601	Tremois_D		Predicted protein; Uncharacterized protein [Source:UniProtKB/TrEMBL;Acc:F2EIL0]	AT5G26667	PYR6	P-loop containing nucleoside triphosphate hydrolases superfamily protein [Source:TAIR_LOCUS;Acc:AT5G26667]	uridylate kinase	P:small molecule metabolic process; C:nucleus; F:DNA binding; C:cytoplasm; F:ion binding; P:cellular nitrogen compound metabolic process; P:biosynthetic process; F:kinase activity; F:molecular_function
MLOC_13613	4:4564940-4569096	6.37674	22.6138	17.5099	4.12221	Tremois_D		Predicted protein; Uncharacterized protein [Source:UniProtKB/TrEMBL;Acc:F2EG03]	AT3G44550	FAR5	fatty acid reductase 5 [Source:TAIR_LOCUS;Acc:AT3G44550]	fatty acyl coa reductase	P:secondary metabolic process; F:DNA binding; P:biological_process; P:sulfur compound metabolic process; F:oxidoreductase activity; P:cofactor metabolic process; F:ion binding; P:biosynthetic process; C:organelle; P:DNA metabolic process; C:intracellular; P:response to stress
MLOC_13618	2:8357459-8362607	1.43203	2.60021	0.0338358	3.45337	Tremois_U		Uncharacterized protein [Source:UniProtKB/TrEMBL;Acc:M0US02]	AT1G79460	GA2	Terpenoid cyclases/Protein prenyltransferases superfamily protein [Source:TAIR_LOCUS;Acc:AT1G79460]	ks protein	P:secondary metabolic process; P:lipid metabolic process; F:ion binding; F:lyase activity; C:plastid
MLOC_13623	1:41566284-41568087	59.0531	23.1782	23.7855	26.4055	Nure_D		Uncharacterized protein [Source:UniProtKB/TrEMBL;Acc:M0US09]	AT1G68730	F14K14.16	Zim17-type zinc finger protein [Source:TAIR_LOCUS;Acc:AT1G68730]	predicted protein	F:ion binding
MLOC_13626	6:484758883-484760610	21.5039	178.328	25.9045	128.613	Nure_U|Tremois_U		Uncharacterized protein [Source:UniProtKB/TrEMBL;Acc:M0US22]				probable galacturonosyltransferase-like 9-like	P:biological_process; F:transferase activity, transferring glycosyl groups; C:cytoplasmic membrane-bounded vesicle
MLOC_13635	4:135271359-135274827	2.36697	2.8663	0.0600278	12.1479	Tremois_U		Uncharacterized protein [Source:UniProtKB/TrEMBL;Acc:M0US35]	AT1G77480	T5M16.7	Eukaryotic aspartyl protease family protein [Source:TAIR_LOCUS;Acc:AT1G77480]	aspartic proteinase asp1-like	P:biological_process; P:catabolic process; C:cytoplasmic membrane-bounded vesicle; F:peptidase activity; C:extracellular region
MLOC_13642	7:35483102-35486890	25.4491	55.9996	21.7578	53.499	Nure_U|Tremois_U		Uncharacterized protein [Source:UniProtKB/TrEMBL;Acc:M0US45]	AT2G33990	iqd9	IQ-domain 9 [Source:TAIR_LOCUS;Acc:AT2G33990]	protein iq-domain 1-like isoform x1	P:carbohydrate metabolic process; P:cell wall organization or biogenesis; P:biosynthetic process
MLOC_13658	3:184203689-184208744	129.311	31.3196	124.952	30.7589	Nure_D|Tremois_D		Ca2+/H+-exchanging protein; Predicted protein; Uncharacterized protein [Source:UniProtKB/TrEMBL;Acc:A4GWV0]	AT3G51860	CAX3	cation exchanger 3 [Source:TAIR_LOCUS;Acc:AT3G51860]	vacuolar cation proton exchanger 1a-like	P:transmembrane transport; F:transmembrane transporter activity; C:vacuole; C:cellular_component
MLOC_13663	7:571301944-571305618	5.92405	1.08068	1.84338	3.50837	Nure_D		Serine/threonine-protein kinase [Source:UniProtKB/TrEMBL;Acc:M0US74]	AT4G21390	B120	S-locus lectin protein kinase family protein [Source:TAIR_LOCUS;Acc:AT4G21390]	g-type lectin s-receptor-like serine threonine-protein kinase b120 isoform x2	P:biological_process; F:ion binding; P:cellular protein modification process; C:cytoplasmic membrane-bounded vesicle; C:cellular_component; F:kinase activity
MLOC_13672	3:373493243-373495602	219.364	15.895	226.754	16.4096	Nure_D|Tremois_D		Uncharacterized protein [Source:UniProtKB/TrEMBL;Acc:M0US79]	AT5G64170	AT5G64170	dentin sialophosphoprotein-related [Source:TAIR_LOCUS;Acc:AT5G64170]	math and lrr domain-containing protein isoform 2	C:cytoplasmic membrane-bounded vesicle
MLOC_13673	5:489388686-489394740	1.85478	1.83674	4.38906	1.03352	Tremois_D		Uncharacterized protein [Source:UniProtKB/TrEMBL;Acc:M0US85]	AT3G22190	IQD5	IQ-domain 5 [Source:TAIR_LOCUS;Acc:AT3G22190]	protein iq-domain 1-like isoform x1	-
MLOC_13679	4:246676935-246681567	85.913	48.1952	105.359	22.7893	Tremois_D		Uncharacterized protein [Source:UniProtKB/TrEMBL;Acc:M0US89]	AT3G17040	HCF107	high chlorophyll fluorescent 107 [Source:TAIR_LOCUS;Acc:AT3G17040]	psbb mrna maturation factor chloroplastic	P:biological_process; P:membrane organization; P:generation of precursor metabolites and energy; P:protein complex assembly; P:anatomical structure development; P:cellular protein modification process; P:ribosome biogenesis; P:mRNA processing; P:biosynthetic process; C:vacuole; C:plastid; P:translation; F:RNA binding; P:cell differentiation; P:photosynthesis; P:cellular nitrogen compound metaboli…
MLOC_13689	2:518978166-518980460	41.0072	20.6329	42.4602	16.2071	Tremois_D		Uncharacterized protein [Source:UniProtKB/TrEMBL;Acc:M0US97]	AT5G47080	CKB1	casein kinase II beta chain 1 [Source:TAIR_LOCUS;Acc:AT5G47080]	casein kinase ii subunit beta-4	P:biological_process; P:cellular protein modification process; C:protein complex; F:kinase activity; F:enzyme regulator activity; C:intracellular
MLOC_13701	3:445407880-445411313	17.2938	42.92	10.0792	22.3646	Nure_U		Uncharacterized protein [Source:UniProtKB/TrEMBL;Acc:M0USA4]				predicted protein	P:chromosome organization; P:mRNA processing; P:cellular nitrogen compound metabolic process
MLOC_13704	6:62369875-62372660	22.1836	39.1345	75.1279	20.9676	Tremois_D		Uncharacterized protein [Source:UniProtKB/TrEMBL;Acc:M0USA5]	AT2G18250	ATCOAD	4-phosphopantetheine adenylyltransferase [Source:TAIR_LOCUS;Acc:AT2G18250]	phosphopantetheine adenylyltransferase	P:biological_process; F:nucleotidyltransferase activity; P:sulfur compound metabolic process; P:cellular amino acid metabolic process; P:biosynthetic process; F:molecular_function; P:response to stress; P:growth; P:small molecule metabolic process; C:nucleus; P:lipid metabolic process; P:cofactor metabolic process; C:cytosol; P:cellular nitrogen compound metabolic process; F:kinase activity
MLOC_13713	3:6727695-6730867	4.17567	1.15738	12.9951	2.93376	Tremois_D		Uncharacterized protein [Source:UniProtKB/TrEMBL;Acc:M0USA8]	AT3G18170		Glycosyltransferase family 61 protein [Source:TAIR_LOCUS;Acc:AT3G18170]	predicted protein	P:biological_process; F:transferase activity, transferring glycosyl groups; C:mitochondrion
MLOC_13732	1:397291120-397296700	94.1471	58.1217	183.552	41.6587	Tremois_D		Uncharacterized protein [Source:UniProtKB/TrEMBL;Acc:M0USB9]	AT4G29670	ACHT2	atypical CYS HIS rich thioredoxin 2 [Source:TAIR_LOCUS;Acc:AT4G29670]	thioredoxin-like chloroplastic	P:small molecule metabolic process; P:biological_process; F:oxidoreductase activity; P:homeostatic process; C:plastid
MLOC_13739	6:20145561-20147697	63.3925	54.2887	324.96	17.7742	Tremois_D		Uncharacterized protein [Source:UniProtKB/TrEMBL;Acc:M0USC6]	AT4G31290		ChaC-like family protein [Source:TAIR_LOCUS;Acc:AT4G31290]	cation transport protein chac	-
MLOC_13742	3:437650621-437654870	92.0416	97.9151	58.8167	143.092	Tremois_U		Aspartate aminotransferase [Source:UniProtKB/TrEMBL;Acc:M0USC9]	AT5G11520	ASP3	aspartate aminotransferase 3 [Source:TAIR_LOCUS;Acc:AT5G11520]	aspartate aminotransferase	P:secondary metabolic process; P:biological_process; P:generation of precursor metabolites and energy; P:catabolic process; P:protein complex assembly; F:ion binding; P:anatomical structure development; P:cellular amino acid metabolic process; P:developmental maturation; P:biosynthetic process; C:cellular_component; F:molecular_function; P:growth; P:response to stress; P:small molecule metabolic …
MLOC_13746	7:228094192-228096478	48.4494	161.536	37.4021	97.9459	Nure_U|Tremois_U		Uncharacterized protein [Source:UniProtKB/TrEMBL;Acc:M0USD0]	AT4G18100	RPL32A	Ribosomal protein L32e [Source:TAIR_LOCUS;Acc:AT4G18100]	60s ribosomal protein l32-1	F:structural constituent of ribosome; C:mitochondrion; C:cytosol; C:ribosome; C:plastid; P:translation
MLOC_1375	2:26560858-26565792	1.6771	7.48595	0.842801	7.18542	Nure_U|Tremois_U		Uncharacterized protein [Source:UniProtKB/TrEMBL;Acc:M0USD7]	AT5G26860	LON_ARA_ARA	lon protease 1 [Source:TAIR_LOCUS;Acc:AT5G26860]	lon protease-like mitochondrial	F:ATPase activity; F:DNA binding; P:catabolic process; P:protein complex assembly; C:mitochondrion; F:ion binding; F:peptidase activity; P:biosynthetic process; P:DNA metabolic process; P:mitochondrion organization; P:response to stress
MLOC_13752	1:422203708-422204630	8.96712	120.567	91.9131	12.2144	Nure_U|Tremois_D		Uncharacterized protein [Source:UniProtKB/TrEMBL;Acc:M0USD8]	AT2G16060	GLB1	hemoglobin 1 [Source:TAIR_LOCUS;Acc:AT2G16060]	non-symbiotic hemoglobin 1-like	P:biological_process; P:signal transduction; F:ion binding; P:biosynthetic process; C:cellular_component; P:transport; C:plasma membrane; F:molecular_function; P:response to stress; P:immune system process; C:nucleus; F:DNA binding; C:cell wall; C:cytosol; C:cytoplasmic membrane-bounded vesicle; P:cellular nitrogen compound metabolic process
MLOC_13765	7:28749206-28752613	2.84296	55.6358	3.53749	5.8849	Nure_U		Uncharacterized protein [Source:UniProtKB/TrEMBL;Acc:M0USE8]	AT1G21250	WAK1	cell wall-associated kinase [Source:TAIR_LOCUS;Acc:AT1G21250]	wall-associated receptor kinase 3	F:ion binding; P:cellular protein modification process; F:kinase activity; F:molecular_function
MLOC_13768	7:63531225-63534872	10.198	1.49858	8.94084	1.44575	Nure_D|Tremois_D		Predicted protein; Uncharacterized protein [Source:UniProtKB/TrEMBL;Acc:F2E2U9]	AT2G25620	AtDBP1	DNA-binding protein phosphatase 1 [Source:TAIR_LOCUS;Acc:AT2G25620]	dna-binding protein phosphatase 2c	F:DNA binding; F:phosphatase activity; F:ion binding; P:cellular protein modification process
MLOC_13779	7:585718330-585723255	55.8807	11.3564	59.7936	9.67185	Nure_D|Tremois_D		Uncharacterized protein [Source:UniProtKB/TrEMBL;Acc:M0USG3]	AT5G34850	ATPAP26	purple acid phosphatase 26 [Source:TAIR_LOCUS;Acc:AT5G34850]	purple acid phosphatase precursor	C:cell; P:biological_process; P:homeostatic process; C:cell wall; F:phosphatase activity; F:ion binding; P:cellular protein modification process; C:cytosol; C:protein complex; P:response to stress
MLOC_13783	5:387055566-387057386	3.64072	0.422093	4.13675	1.32918	Nure_D		Uncharacterized protein [Source:UniProtKB/TrEMBL;Acc:M0USG8]	AT5G45910		GDSL-like Lipase/Acylhydrolase superfamily protein [Source:TAIR_LOCUS;Acc:AT5G45910]	gdsl esterase lipase	P:biological_process; C:cytoplasmic membrane-bounded vesicle; F:molecular_function
MLOC_13790	2:520732749-520734113	2.92146	1.08035	2.74355	0.191845	Tremois_D		Uncharacterized protein [Source:UniProtKB/TrEMBL;Acc:M0USH9]	AT5G15240	F8M21_130	Transmembrane amino acid transporter family protein [Source:TAIR_LOCUS;Acc:AT5G15240]	black hull 4	P:transmembrane transport; F:transmembrane transporter activity; C:cellular_component
MLOC_13796	1:439611490-439612299	1.31677	13.9876	2.21655	9.61707	Nure_U|Tremois_U		Uncharacterized protein [Source:UniProtKB/TrEMBL;Acc:M0USI5]				hypothetical protein OsI_03328	-
MLOC_13819	6:15981297-15983529	62.799	192.225	56.9165	126.365	Nure_U|Tremois_U		60S ribosomal protein L13 [Source:UniProtKB/TrEMBL;Acc:F2DVU2]	AT3G49010	ATBBC1	breast basic conserved 1 [Source:TAIR_LOCUS;Acc:AT3G49010]	60s ribosomal protein l13-1-like	F:structural constituent of ribosome; C:ribosome; P:translation
MLOC_13836	3:549545040-549546871	181.303	99.434	345.197	48.3744	Tremois_D		Uncharacterized protein [Source:UniProtKB/TrEMBL;Acc:M0USN7]	AT1G74880	NDH-O	NAD(P)H:plastoquinone dehydrogenase complex subunit O [Source:TAIR_LOCUS;Acc:AT1G74880]	unnamed protein product	P:biological_process; P:generation of precursor metabolites and energy; P:protein complex assembly; P:cellular protein modification process; C:protein complex; P:transport; C:plasma membrane; C:plastid; C:intracellular; C:thylakoid; F:oxidoreductase activity; C:mitochondrion; P:photosynthesis
MLOC_13839	3:41498104-41499500	46.3875	20.106	48.2216	12.8553	Nure_D|Tremois_D		Uncharacterized protein [Source:UniProtKB/TrEMBL;Acc:M0USP0]	AT5G43860	ATCLH2	chlorophyllase 2 [Source:TAIR_LOCUS;Acc:AT5G43860]	chlorophyllase- chloroplastic-like	P:catabolic process; P:cofactor metabolic process; P:lipid metabolic process; C:cytoplasmic membrane-bounded vesicle; P:cellular nitrogen compound metabolic process; C:plastid; F:molecular_function
MLOC_1385	3:526612499-526613817	34.4878	86.3814	15.7069	135.669	Nure_U|Tremois_U		Uncharacterized protein [Source:UniProtKB/TrEMBL;Acc:M0USQ1]	AT5G23670	LCB2	long chain base2 [Source:TAIR_LOCUS;Acc:AT5G23670]	serine palmitoyltransferase 2	F:transferase activity, transferring acyl groups; C:cytoplasm; P:lipid metabolic process; F:ion binding; C:endoplasmic reticulum; P:biosynthetic process; C:cellular_component; F:molecular_function
MLOC_1387	3:526619993-526626891	2.17994	0.81925	6.27122	1.13179	Tremois_D		Uncharacterized protein [Source:UniProtKB/TrEMBL;Acc:M0USR7]	AT2G30580	DRIP2	DREB2A-interacting protein 2 [Source:TAIR_LOCUS;Acc:AT2G30580]	unnamed protein product	F:ion binding; P:biosynthetic process; F:molecular_function
MLOC_13871	6:274665867-274670048	337.68	43.8395	182.918	55.8856	Nure_D|Tremois_D		Uncharacterized protein [Source:UniProtKB/TrEMBL;Acc:M0USS1]	AT3G53420	PIP2A	plasma membrane intrinsic protein 2A [Source:TAIR_LOCUS;Acc:AT3G53420]	aquaporin pip2-4	C:cellular_component; P:transport; C:plasma membrane; F:molecular_function
MLOC_13874	5:541318603-541319689	0.336623	1.59127	0	2.8255	Tremois_U		Uncharacterized protein [Source:UniProtKB/TrEMBL;Acc:M0USS3]	AT1G14870	PCR2	PLANT CADMIUM RESISTANCE 2 [Source:TAIR_LOCUS;Acc:AT1G14870]	cell number regulator 10	C:cellular_component
MLOC_13880	2:471495795-471498051	28.5102	8.59077	51.6927	5.22888	Tremois_D		Beta-amylase [Source:UniProtKB/TrEMBL;Acc:M0UST1]	AT4G15210	ATBETA-AMY	beta-amylase 5 [Source:TAIR_LOCUS;Acc:AT4G15210]	beta-amylase partial	P:carbohydrate metabolic process; P:catabolic process; C:plastid; F:hydrolase activity, acting on glycosyl bonds
MLOC_13902	7:546182242-546183054	39.7571	15.3383	16.8552	12.8602	Nure_D		Uncharacterized protein [Source:UniProtKB/TrEMBL;Acc:M0USW9]	AT1G73630	CML26	EF hand calcium-binding protein family [Source:TAIR_LOCUS;Acc:AT1G73630]	polcalcin jun o 2	F:ion binding
MLOC_13906	6:520606061-520607050	27.2556	29.5541	37.6282	17.1128	Tremois_D		Uncharacterized protein [Source:UniProtKB/TrEMBL;Acc:M0USX0]	AT3G15900		unknown protein; FUNCTIONS IN: molecular_function unknown; INVOLVED IN: biological_process unknown; LOCATED IN: chloroplast; EXPRESSED IN: 23 plant structures; EXPRESSED DURING: 13 growth stages; Has 26 Blast hits to 26 proteins in 10 species: Archa /.../ Bacteria - 0; Metazoa - 0; Fungi - 0; Plants - 26; Viruses - 0; Other Eukaryotes - 0 (source: NCBI BLink). [Source:TAIR_LOCUS;Acc:AT3G15900]	homoserine o-acetyltransferase	C:plastid
MLOC_13908	3:538096841-538098495	3.74534	22.5231	0.203831	36.6	Nure_U|Tremois_U		Uncharacterized protein [Source:UniProtKB/TrEMBL;Acc:M0USX1]	AT3G57240	BG3	beta-1,3-glucanase 3 [Source:TAIR_LOCUS;Acc:AT3G57240]	beta glucanase	P:carbohydrate metabolic process; C:cytoplasmic membrane-bounded vesicle; F:hydrolase activity, acting on glycosyl bonds
MLOC_13912	7:525206187-525209713	26.6081	51.4325	23.0982	49.7302	Tremois_U		Uncharacterized protein [Source:UniProtKB/TrEMBL;Acc:M0USY0]	AT5G45360	SKIP31	F-box family protein [Source:TAIR_LOCUS;Acc:AT5G45360]	f-box protein skip31 isoform x1	C:cytoplasmic membrane-bounded vesicle
MLOC_13920	5:480409343-480410978	162.618	57.0574	180.141	68.8199	Nure_D|Tremois_D		UTP--glucose-1-phosphate uridylyltransferase [Source:UniProtKB/Swiss-Prot;Acc:Q43772]	AT5G17310	UGP2	UDP-glucose pyrophosphorylase 2 [Source:TAIR_LOCUS;Acc:AT5G17310]	udp-glucose pyrophosphorylase	P:small molecule metabolic process; F:nucleotidyltransferase activity; C:cytoplasm; P:cellular nitrogen compound metabolic process
MLOC_13922	5:480411905-480413287	176.613	57.6963	153.829	43.8182	Nure_D|Tremois_D		Uncharacterized protein [Source:UniProtKB/TrEMBL;Acc:M0UT02]	AT2G42070	ATNUDT23	nudix hydrolase homolog 23 [Source:TAIR_LOCUS;Acc:AT2G42070]	nudix hydrolase chloroplastic	C:mitochondrion; P:cellular nitrogen compound metabolic process; F:molecular_function
MLOC_13927	2:527206715-527209588	27.0758	16.8546	9.55215	37.4128	Tremois_U		Uncharacterized protein [Source:UniProtKB/TrEMBL;Acc:M0UT11]	AT4G08390	SAPX	stromal ascorbate peroxidase [Source:TAIR_LOCUS;Acc:AT4G08390]	probable l-ascorbate peroxidase chloroplastic-like	P:biological_process; F:oxidoreductase activity; P:catabolic process; F:ion binding; C:cellular_component; C:plastid; F:molecular_function; P:response to stress
MLOC_13941	5:419373451-419377469	4.28075	6.75758	3.77304	16.5762	Tremois_U		Predicted protein; Uncharacterized protein [Source:UniProtKB/TrEMBL;Acc:F2DG41]	AT1G77810	B3GALT7	Galactosyltransferase family protein [Source:TAIR_LOCUS;Acc:AT1G77810]	beta- -galactosyltransferase 7-like	P:carbohydrate metabolic process; F:transferase activity, transferring glycosyl groups; C:mitochondrion; P:cellular protein modification process; C:Golgi apparatus; P:biosynthetic process; C:cellular_component
MLOC_13954	2:552149968-552151273	1.03192	1.17814	3.47427	0	Tremois_D		Uncharacterized protein [Source:UniProtKB/TrEMBL;Acc:M0UT79]	AT2G24190	SDR2B	NAD(P)-binding Rossmann-fold superfamily protein [Source:TAIR_LOCUS;Acc:AT2G24190]	(+)-neomenthol dehydrogenase-like	P:biological_process; F:oxidoreductase activity
MLOC_1396	5:111687350-111689410	1.18598	0.315412	0.713975	4.96588	Tremois_U		Uncharacterized protein [Source:UniProtKB/TrEMBL;Acc:M0UT82]	AT5G05340	PER52	Peroxidase superfamily protein [Source:TAIR_LOCUS;Acc:AT5G05340]	peroxidase 4-like	P:biological_process; F:oxidoreductase activity; F:ion binding; C:cytoplasmic membrane-bounded vesicle; C:extracellular region; F:molecular_function; P:response to stress
MLOC_13975	6:475149317-475151490	2.83305	1.12831	3.03797	0.169059	Tremois_D		Uncharacterized protein [Source:UniProtKB/TrEMBL;Acc:M0UTA0]	AT4G39795		Protein of unknown function (DUF581) [Source:TAIR_LOCUS;Acc:AT4G39795]	PREDICTED: uncharacterized protein LOC100845407	C:mitochondrion
MLOC_13981	1:424823901-424826314	3.65823	344.52	5.09384	78.9793	Nure_U|Tremois_U		Uncharacterized protein [Source:UniProtKB/TrEMBL;Acc:M0UTA2]	AT1G78440	ATGA2OX1	Arabidopsis thaliana gibberellin 2-oxidase 1 [Source:TAIR_LOCUS;Acc:AT1G78440]	gibberellin 2-oxidase	P:biological_process; F:oxidoreductase activity; F:ion binding
MLOC_14013	3:502163583-502166019	33.9444	33.8406	17.9526	65.1968	Tremois_U		Fructose-bisphosphate aldolase [Source:UniProtKB/TrEMBL;Acc:M0UTD1]	AT2G36460		Aldolase superfamily protein [Source:TAIR_LOCUS;Acc:AT2G36460]	fructose-bisphosphate aldolase	P:small molecule metabolic process; P:carbohydrate metabolic process; P:generation of precursor metabolites and energy; C:cytoplasm; P:catabolic process; P:cofactor metabolic process; F:lyase activity; P:cellular nitrogen compound metabolic process
MLOC_14017	7:310539892-310544923	30.5163	8.26617	36.2488	8.41589	Nure_D|Tremois_D		Uncharacterized protein [Source:UniProtKB/TrEMBL;Acc:M0UTD9]	AT3G26890		unknown protein; BEST Arabidopsis thaliana protein match is: unknown protein (TAIR:AT5G41110.1); Has 393 Blast hits to 383 proteins in 134 species: Archae - 0; Bacteria - 61; Metazoa - 171; Fungi - 74; Plants - 80; Viruses - 0; Other Eukaryotes - 7 /.../e: NCBI BLink). [Source:TAIR_LOCUS;Acc:AT3G26890]	predicted protein	-
MLOC_14023	2:561118902-561123689	3.17546	0.709274	2.7764	1.11909	Nure_D		Uncharacterized protein [Source:UniProtKB/TrEMBL;Acc:M0UTE8]	AT1G79460	GA2	Terpenoid cyclases/Protein prenyltransferases superfamily protein [Source:TAIR_LOCUS;Acc:AT1G79460]	ent-kaur-16-ene chloroplastic-like	P:small molecule metabolic process; C:mitochondrion; P:lipid metabolic process; F:ion binding; F:lyase activity; P:biosynthetic process; C:plastid
MLOC_14041	4:501750007-501751505	38.1438	99.899	24.0222	82.8781	Nure_U|Tremois_U		Uncharacterized protein [Source:UniProtKB/TrEMBL;Acc:M0UTF8]	AT3G04770	RPSAb	40s ribosomal protein SA B [Source:TAIR_LOCUS;Acc:AT3G04770]	40s ribosomal protein sa	F:structural constituent of ribosome; P:ribonucleoprotein complex assembly; C:cytosol; P:ribosome biogenesis; C:ribosome; P:translation
MLOC_14062	1:242724376-242726800	153.248	61.7079	198.366	59.5618	Nure_D|Tremois_D		Uncharacterized protein [Source:UniProtKB/TrEMBL;Acc:M0UTH9]	AT1G79600		Protein kinase superfamily protein [Source:TAIR_LOCUS;Acc:AT1G79600]	abc1-like partial	P:biological_process; F:ion binding; P:cellular protein modification process; F:kinase activity
MLOC_14076	2:581997953-582000221	237.699	34.4207	242.286	22.7728	Nure_D|Tremois_D		Predicted protein; Uncharacterized protein [Source:UniProtKB/TrEMBL;Acc:F2CYI2]				s-norcoclaurine synthase	P:biological_process; P:response to stress
MLOC_14084	7:118527467-118529353	18.5106	29.0621	18.7944	50.8789	Tremois_U		Uncharacterized protein [Source:UniProtKB/TrEMBL;Acc:M0UTJ1]	AT1G59610	ADL3	dynamin-like 3 [Source:TAIR_LOCUS;Acc:AT1G59610]	dynamin-2a-like isoform x1	P:biological_process; F:GTPase activity; F:ion binding
MLOC_14090	4:502013716-502015770	23.7391	1.85044	30.2449	1.4627	Nure_D|Tremois_D		Uncharacterized protein [Source:UniProtKB/TrEMBL;Acc:M0UTJ6]				pentatricopeptide repeat-containing protein at1g09900-like	C:plastid
MLOC_14091	2:544689582-544692882	13.2476	3.09914	9.47716	3.66926	Nure_D		Uncharacterized protein [Source:UniProtKB/TrEMBL;Acc:M0UTJ7]	AT1G78280		transferases, transferring glycosyl groups [Source:TAIR_LOCUS;Acc:AT1G78280]	f-box protein at1g78280	P:biological_process; C:cytosol; P:cellular nitrogen compound metabolic process; P:biosynthetic process; F:molecular_function; P:response to stress
MLOC_14097	6:281190143-281194034	120.301	121.714	269.213	89.4218	Tremois_D		Uncharacterized protein [Source:UniProtKB/TrEMBL;Acc:M0UTK2]	AT5G64940	ATATH13	ABC2 homolog 13 [Source:TAIR_LOCUS;Acc:AT5G64940]	uncharacterized aarf domain-containing protein kinase chloroplastic-like	P:biological_process; P:transport; C:plastid; F:molecular_function
MLOC_14104	1:455722940-455726571	63.2585	31.0107	76.0357	13.3107	Nure_D|Tremois_D		Uncharacterized protein [Source:UniProtKB/TrEMBL;Acc:M0UTK9]	AT2G25605		unknown protein; FUNCTIONS IN: molecular_function unknown; INVOLVED IN: biological_process unknown; LOCATED IN: chloroplast; Has 75 Blast hits to 75 proteins in 20 species: Archae - 2; Bacteria - 4; Metazoa - 0; Fungi - 0; Plants - 36; Viruses - 0; /.../Eukaryotes - 33 (source: NCBI BLink). [Source:TAIR_LOCUS;Acc:AT2G25605]	predicted protein, partial	C:plastid
MLOC_14106	3:465691638-465694001	6.86934	1.46711	7.29844	0.434226	Nure_D|Tremois_D		Uncharacterized protein [Source:UniProtKB/TrEMBL;Acc:M0UTM0]	AT5G06950	AHBP-1B	bZIP transcription factor family protein [Source:TAIR_LOCUS;Acc:AT5G06950]	transcription factor hbp-1b	C:nucleus; F:DNA binding; F:nucleic acid binding transcription factor activity; P:cellular nitrogen compound metabolic process; P:biosynthetic process
MLOC_14115	7:255680058-255683652	70.5166	22.5839	61.3515	26.7165	Nure_D|Tremois_D		Uncharacterized protein [Source:UniProtKB/TrEMBL;Acc:M0UTP3]	AT3G47420	ATPS3	phosphate starvation-induced gene 3 [Source:TAIR_LOCUS;Acc:AT3G47420]	glycerol-3-phosphate transporter 1	P:transmembrane transport; F:transmembrane transporter activity; P:homeostatic process; C:mitochondrion; C:cellular_component
MLOC_14118	7:340760826-340768145	989.605	24.7692	1211.05	24.4425	Nure_D|Tremois_D		Circadian clock associated 1; Predicted protein; Uncharacterized protein [Source:UniProtKB/TrEMBL;Acc:F2DAQ2]	AT1G01060	LHY	Homeodomain-like superfamily protein [Source:TAIR_LOCUS;Acc:AT1G01060]	lhy protein	F:DNA binding; P:biological_process; F:nucleic acid binding transcription factor activity; P:anatomical structure development; P:cellular nitrogen compound metabolic process; P:biosynthetic process; F:molecular_function; P:response to stress
MLOC_14148	7:297988979-297990022	0.768591	8.05772	1.37919	6.62067	Nure_U|Tremois_U		Uncharacterized protein [Source:UniProtKB/TrEMBL;Acc:M0UTT7]	AT3G25030		RING/U-box superfamily protein [Source:TAIR_LOCUS;Acc:AT3G25030]	e3 ubiquitin-protein ligase xbat35	F:ion binding
MLOC_14153	7:502570289-502576025	8.46402	12.9125	4.33184	26.1487	Tremois_U		Predicted protein; Uncharacterized protein [Source:UniProtKB/TrEMBL;Acc:F2EJA0]	AT5G14420	RGLG2	RING domain ligase2 [Source:TAIR_LOCUS;Acc:AT5G14420]	e3 ubiquitin-protein ligase rglg2-like isoform x1	P:biological_process; F:ion binding; F:ligase activity
MLOC_14167	6:258898715-258901548	2.05856	5.51834	0.957435	4.90923	Tremois_U		Predicted protein; Uncharacterized protein [Source:UniProtKB/TrEMBL;Acc:F2EDY2]	AT3G15680		Ran BP2/NZF zinc finger-like superfamily protein [Source:TAIR_LOCUS;Acc:AT3G15680]	rna-binding protein cabeza	F:ion binding
MLOC_14178	4:819351-820635	22.4761	20.0908	37.333	7.13332	Tremois_D		Uncharacterized protein [Source:UniProtKB/TrEMBL;Acc:M0UTX2]	AT5G55630	KCO1	Outward rectifying potassium channel protein [Source:TAIR_LOCUS;Acc:AT5G55630]	calcium-activated outward-rectifying potassium channel 1	P:biological_process; P:transmembrane transport; F:transmembrane transporter activity; P:homeostatic process; F:ion binding; C:protein complex; C:vacuole; P:transport
MLOC_14183	2:543608972-543610181	3.9083	0.865995	10.3619	1.79156	Nure_D|Tremois_D		Uncharacterized protein [Source:UniProtKB/TrEMBL;Acc:M0UTX3]	AT3G48360	BT2	BTB and TAZ domain protein 2 [Source:TAIR_LOCUS;Acc:AT3G48360]	btb poz and taz domain-containing protein 2-like	C:nucleus; F:transferase activity, transferring acyl groups; P:chromosome organization; F:protein binding transcription factor activity; F:ion binding; P:cellular protein modification process; P:cellular nitrogen compound metabolic process; P:biosynthetic process
MLOC_14188	1:362703532-362704788	84.7895	184.954	185.549	79.8658	Nure_U|Tremois_D		Uncharacterized protein [Source:UniProtKB/TrEMBL;Acc:M0UTX6]	AT5G14910	F2G14_30	Heavy metal transport/detoxification superfamily protein [Source:TAIR_LOCUS;Acc:AT5G14910]	heavy metal transport detoxification domain-containing protein	P:small molecule metabolic process; P:biological_process; P:protein targeting; P:cofactor metabolic process; P:lipid metabolic process; F:ion binding; P:cellular nitrogen compound metabolic process; P:biosynthetic process; P:transport; C:plastid; C:thylakoid
MLOC_14191	5:375092544-375093064	2.0492	0	3.81617	0	Nure_D|Tremois_D		Uncharacterized protein [Source:UniProtKB/TrEMBL;Acc:M0UTY3]				transcription factor par1-like	C:mitochondrion; F:molecular_function
MLOC_14196	3:372479611-372480534	0.250711	31.8922	0.45397	11.3283	Nure_U|Tremois_U		Predicted protein; Uncharacterized protein [Source:UniProtKB/TrEMBL;Acc:F2DQQ0]				predicted protein	-
MLOC_14201	3:12369725-12370131	5.07298	12.8293	1.72299	20.7377	Tremois_U		Uncharacterized protein [Source:UniProtKB/TrEMBL;Acc:M0UU10]	AT4G13180	F17N18.70	NAD(P)-binding Rossmann-fold superfamily protein [Source:TAIR_LOCUS;Acc:AT4G13180]	short-chain type dehydrogenase reductase-like	P:biological_process; F:oxidoreductase activity; C:plastid
MLOC_14202	3HL:1105065-1107155	110.745	226.866	281.654	104.868	Nure_U|Tremois_D		Predicted protein; Uncharacterized protein [Source:UniProtKB/TrEMBL;Acc:F2CST0]	AT1G29070	RPL34	Ribosomal protein L34 [Source:TAIR_LOCUS;Acc:AT1G29070]	50s ribosomal protein chloroplastic-like	P:biological_process; F:structural constituent of ribosome; F:oxidoreductase activity; F:ion binding; C:ribosome; C:plastid; F:molecular_function; P:translation
MLOC_14208	7:569736054-569738040	24.3502	21.7677	41.87	11.0507	Tremois_D		Uncharacterized protein [Source:UniProtKB/TrEMBL;Acc:M0UU18]	AT5G64380		Inositol monophosphatase family protein [Source:TAIR_LOCUS;Acc:AT5G64380]	fructose- - chloroplastic	P:carbohydrate metabolic process; P:biological_process; F:phosphatase activity; P:cellular nitrogen compound metabolic process; C:plastid
MLOC_14218	2HL:1020684-1021559	3.17633	14.2624	0.657805	29.8524	Nure_U|Tremois_U		Uncharacterized protein [Source:UniProtKB/TrEMBL;Acc:M0UU33]	AT5G48485	DIR1	Bifunctional inhibitor/lipid-transfer protein/seed storage 2S albumin superfamily protein [Source:TAIR_LOCUS;Acc:AT5G48485]	lipid-transfer protein dir1	C:cytoplasmic membrane-bounded vesicle
MLOC_14228	1:413682806-413685981	9.764	0.439231	1.19336	18.9473	Nure_D|Tremois_U		Uncharacterized protein [Source:UniProtKB/TrEMBL;Acc:M0UU35]	AT3G12580	HSP70	heat shock protein 70 [Source:TAIR_LOCUS;Acc:AT3G12580]	probable mediator of rna polymerase ii transcription subunit 37c	F:ion binding
MLOC_14239	5:448946371-448950519	0.967748	4.53164	0.274471	6.42089	Nure_U|Tremois_U		Uncharacterized protein [Source:UniProtKB/TrEMBL;Acc:M0UU55]	AT3G07320	F21O3.3	O-Glycosyl hydrolases family 17 protein [Source:TAIR_LOCUS;Acc:AT3G07320]	probable glucan endo- -beta-glucosidase a6	P:carbohydrate metabolic process; C:cytoplasmic membrane-bounded vesicle; F:hydrolase activity, acting on glycosyl bonds
MLOC_14244	2:545917528-545919499	148.509	301.617	129.644	220.532	Nure_U		Uncharacterized protein [Source:UniProtKB/TrEMBL;Acc:M0UU60]	AT3G55280	RPL23AB	ribosomal protein L23AB [Source:TAIR_LOCUS;Acc:AT3G55280]	60s ribosomal protein l23a	F:RNA binding; F:structural constituent of ribosome; C:ribosome; C:plastid; F:molecular_function; P:translation
MLOC_14271	4:246091938-246097073	6.54536	154.76	7.87907	93.9581	Nure_U|Tremois_U		Uncharacterized protein [Source:UniProtKB/TrEMBL;Acc:M0UU81]	AT3G05670	F18C1.6	RING/U-box protein [Source:TAIR_LOCUS;Acc:AT3G05670]	phd and ring finger domain-containing protein 1	F:ion binding
MLOC_14276	7:503729285-503730256	7.19772	1.34476	8.80732	3.54462	Nure_D		Uncharacterized protein [Source:UniProtKB/TrEMBL;Acc:M0UU88]	AT5G25840	AT5G25840/F18A17_90	Protein of unknown function (DUF1677) [Source:TAIR_LOCUS;Acc:AT5G25840]	PREDICTED: uncharacterized protein LOC100821901	P:biological_process
MLOC_14279	6:8592399-8594082	1.1328	0.533501	3.58038	0.280695	Tremois_D		Uncharacterized protein [Source:UniProtKB/TrEMBL;Acc:M0UU89]	AT5G07900	F13G24.100	Mitochondrial transcription termination factor family protein [Source:TAIR_LOCUS;Acc:AT5G07900]	protein	F:DNA binding; C:mitochondrion; P:cellular nitrogen compound metabolic process; P:biosynthetic process
MLOC_14294	3:10155816-10157090	2.65567	2.47261	0.245792	17.0233	Tremois_U		Uncharacterized protein [Source:UniProtKB/TrEMBL;Acc:M0UUA5]	AT2G01300		unknown protein; BEST Arabidopsis thaliana protein match is: unknown protein (TAIR:AT1G15010.1); Has 73 Blast hits to 73 proteins in 12 species: Archae - 0; Bacteria - 0; Metazoa - 0; Fungi - 0; Plants - 73; Viruses - 0; Other Eukaryotes - 0 (source /.../ BLink). [Source:TAIR_LOCUS;Acc:AT2G01300]	hypothetical protein F775_05557	F:ATPase activity; F:transmembrane transporter activity; F:ion binding; C:protein complex; P:transport; C:plastid; C:plasma membrane
MLOC_14310	3:366614058-366620159	3.82142	0.269148	8.57119	0.194717	Nure_D|Tremois_D		Uncharacterized protein [Source:UniProtKB/TrEMBL;Acc:M0UUC0]	AT1G28600		GDSL-like Lipase/Acylhydrolase superfamily protein [Source:TAIR_LOCUS;Acc:AT1G28600]	gdsl esterase lipase at1g28600-like	P:biological_process; C:cytoplasmic membrane-bounded vesicle; F:molecular_function
MLOC_14311	5:518556280-518558370	52.6407	11.5821	39.7416	20.5458	Nure_D		Uncharacterized protein [Source:UniProtKB/TrEMBL;Acc:M0UUC1]	AT4G14620	AT4G14620	Protein of unknown function (DUF506) [Source:TAIR_LOCUS;Acc:AT4G14620]	plant-specific domain tigr01615 family protein	-
MLOC_14345	5:1508046-1512864	76.7697	42.7551	117.884	39.992	Tremois_D		Uncharacterized protein [Source:UniProtKB/TrEMBL;Acc:M0UUH2]	AT1G09960	SUT4	sucrose transporter 4 [Source:TAIR_LOCUS;Acc:AT1G09960]	sucrose transporter 2	P:carbohydrate metabolic process; P:transmembrane transport; F:transmembrane transporter activity; C:organelle; C:vacuole; P:transport; C:intracellular; C:plasma membrane
MLOC_14346	5:543590540-543593048	3.0688	0.156671	0.470989	2.37267	Nure_D		Uncharacterized protein [Source:UniProtKB/TrEMBL;Acc:M0UUH3]	AT3G02875	ILR1	Peptidase M20/M25/M40 family protein [Source:TAIR_LOCUS;Acc:AT3G02875]	iaa-amino acid hydrolase ilr1-like protein 4	P:biological_process; F:molecular_function
MLOC_14349	3:499801414-499803351	9.44479	29.9141	7.80516	10.9353	Nure_U		Uncharacterized protein [Source:UniProtKB/TrEMBL;Acc:M0UUH6]	AT4G28590	AT4G28590	FUNCTIONS IN: molecular_function unknown; INVOLVED IN: biological_process unknown; LOCATED IN: chloroplast; EXPRESSED IN: 21 plant structures; EXPRESSED DURING: 10 growth stages; BEST Arabidopsis thaliana protein match is: Thioredoxin superfamily pr /.../(TAIR:AT2G31840.1); Has 114 Blast hits to 112 proteins in 39 species: Archae - 2; Bacteria - 0; Metazoa - 17; Fungi - 6; Plants - 67; Viruses - …	loc100282874 isoform x1	P:biological_process; P:cellular nitrogen compound metabolic process; P:biosynthetic process; C:plastid
MLOC_14356	5:472433660-472435224	3.8104	35.2688	0.439003	35.8639	Nure_U|Tremois_U		Uncharacterized protein [Source:UniProtKB/TrEMBL;Acc:M0UUI1]	AT5G63140	ATPAP29	purple acid phosphatase 29 [Source:TAIR_LOCUS;Acc:AT5G63140]	probable inactive purple acid phosphatase 29-like	P:biological_process; C:cytoplasmic membrane-bounded vesicle; F:molecular_function
MLOC_14383	3:517043782-517046924	7.67368	29.4618	5.11415	21.2645	Nure_U|Tremois_U		Uncharacterized protein [Source:UniProtKB/TrEMBL;Acc:M0UUK4]	AT3G01860	F28J7.19	unknown protein; FUNCTIONS IN: molecular_function unknown; INVOLVED IN: response to cadmium ion; LOCATED IN: chloroplast; EXPRESSED IN: 24 plant structures; EXPRESSED DURING: 13 growth stages; BEST Arabidopsis thaliana protein match is: unknown prot /.../AIR:AT3G27210.1); Has 66 Blast hits to 66 proteins in 13 species: Archae - 0; Bacteria - 0; Metazoa - 5; Fungi - 0; Plants - 61; Viruses - 0; Ot…	predicted protein	-
MLOC_14390	3:207537331-207544195	26.7626	5.43556	38.4451	4.06522	Nure_D|Tremois_D		Uncharacterized protein [Source:UniProtKB/TrEMBL;Acc:M0UUL2]	AT4G36850	AT4G36850	PQ-loop repeat family protein / transmembrane family protein [Source:TAIR_LOCUS;Acc:AT4G36850]	pq loop repeat family protein	C:cellular_component
MLOC_14392	6:15819269-15824759	2.40037	2.46608	11.2503	1.18746	Tremois_D		Predicted protein; Uncharacterized protein [Source:UniProtKB/TrEMBL;Acc:F2E971]	AT1G59218	RDL6	Disease resistance protein (CC-NBS-LRR class) family [Source:TAIR_LOCUS;Acc:AT1G59218]	disease resistance protein rpm1	F:ion binding
MLOC_14393	3:284166513-284171793	40.3575	16.5571	74.9935	22.9333	Nure_D|Tremois_D		Uncharacterized protein [Source:UniProtKB/TrEMBL;Acc:M0UUM1]	AT1G64140	AT1G64140	BEST Arabidopsis thaliana protein match is: loricrin-related (TAIR:AT5G64550.1); Has 3596 Blast hits to 2004 proteins in 150 species: Archae - 0; Bacteria - 54; Metazoa - 1597; Fungi - 38; Plants - 513; Viruses - 9; Other Eukaryotes - 1385 (source: /.../Link). [Source:TAIR_LOCUS;Acc:AT1G64140]	disease resistance	-
MLOC_14394	4:267237907-267239504	13.536	38.462	16.8405	70.0136	Nure_U|Tremois_U		Uncharacterized protein [Source:UniProtKB/TrEMBL;Acc:M0UUM3]	AT4G14160	DL3120W	Sec23/Sec24 protein transport family protein [Source:TAIR_LOCUS;Acc:AT4G14160]	protein transport protein sec23-like	P:vesicle-mediated transport; F:ion binding; C:cytoplasmic membrane-bounded vesicle; C:protein complex; P:transport
MLOC_14395	3:370130368-370135383	29.8308	37.5125	17.3271	41.5229	Tremois_U		Uncharacterized protein [Source:UniProtKB/TrEMBL;Acc:M0UUM4]	AT5G19180	ECR1	E1 C-terminal related 1 [Source:TAIR_LOCUS;Acc:AT5G19180]	nedd8-activating enzyme e1 catalytic subunit	C:nucleus; F:ion binding; P:cellular protein modification process; C:cytosol; F:ligase activity; F:molecular_function
MLOC_14397	3:555096375-555103789	164.442	101.552	250.51	87.1507	Tremois_D		Uncharacterized protein [Source:UniProtKB/TrEMBL;Acc:M0UUM6]	AT4G23180	CRK10	cysteine-rich RLK (RECEPTOR-like protein kinase) 10 [Source:TAIR_LOCUS;Acc:AT4G23180]	cysteine-rich receptor-like protein kinase 26	F:ion binding; P:cellular protein modification process; F:kinase activity
MLOC_14399	1H:529626-534757	21.4835	44.0152	18.2592	33.1539	Nure_U		Uncharacterized protein [Source:UniProtKB/TrEMBL;Acc:M0UUN7]	AT3G15180		ARM repeat superfamily protein [Source:TAIR_LOCUS;Acc:AT3G15180]	arm repeat superfamily partial	P:protein complex assembly; C:protein complex; C:intracellular
MLOC_144	6:475016691-475019518	2.16693	5.82931	1.19038	4.82861	Tremois_U		Uncharacterized protein [Source:UniProtKB/TrEMBL;Acc:M0UUN9]	AT2G18400	AT2G18400/T30D6.9	ribosomal protein L6 family protein [Source:TAIR_LOCUS;Acc:AT2G18400]	60s ribosomal protein mitochondrial	P:cell proliferation; P:biological_process; F:structural constituent of ribosome; P:cellular nitrogen compound metabolic process; P:biosynthetic process; P:mRNA processing; C:ribosome; F:rRNA binding; F:molecular_function; P:translation
MLOC_14405	1H:4132964-4135385	46.073	26.7182	55.4707	20.1678	Tremois_D		Predicted protein; Uncharacterized protein [Source:UniProtKB/TrEMBL;Acc:F2D2T7]	AT4G01995		unknown protein; BEST Arabidopsis thaliana protein match is: unknown protein (TAIR:AT1G64680.1); Has 30201 Blast hits to 17322 proteins in 780 species: Archae - 12; Bacteria - 1396; Metazoa - 17338; Fungi - 3422; Plants - 5037; Viruses - 0; Other Eu /.../es - 2996 (source: NCBI BLink). [Source:TAIR_LOCUS;Acc:AT4G01995]	beta-carotene isomerase chloroplastic	C:plastid
MLOC_14409	6:420877164-420879574	16.2157	30.6549	8.95706	49.6414	Tremois_U		Thioredoxin reductase [Source:UniProtKB/TrEMBL;Acc:M0UUS1]	AT2G17420	NTRA	NADPH-dependent thioredoxin reductase A [Source:TAIR_LOCUS;Acc:AT2G17420]	nadph-thioredoxin reductase	P:biological_process; F:oxidoreductase activity; C:mitochondrion; F:ion binding; P:response to stress
MLOC_14436	3:285432011-285434326	0.178246	0.634532	0	2.93629	Tremois_U		Uncharacterized protein [Source:UniProtKB/TrEMBL;Acc:M0UUV0]	AT3G14690	CYP72A15	cytochrome P450, family 72, subfamily A, polypeptide 15 [Source:TAIR_LOCUS;Acc:AT3G14690]	secologanin synthase-like	P:generation of precursor metabolites and energy; F:oxidoreductase activity; F:ion binding; F:molecular_function
MLOC_14452	3:456182593-456185686	34.8259	51.5623	13.5147	145.547	Tremois_U		Uncharacterized protein [Source:UniProtKB/TrEMBL;Acc:M0UUV9]	AT1G61250	SC3	secretory carrier 3 [Source:TAIR_LOCUS;Acc:AT1G61250]	secretory carrier-associated membrane protein 2	C:cytoplasmic membrane-bounded vesicle; C:cellular_component; P:transport; C:plasma membrane
MLOC_14470	4:243975488-243981483	8.4296	17.9507	6.23175	30.2354	Tremois_U		Uncharacterized protein [Source:UniProtKB/TrEMBL;Acc:M0UUX1]	AT4G12770		Chaperone DnaJ-domain superfamily protein [Source:TAIR_LOCUS;Acc:AT4G12770]	auxilin-related protein 2-like	-
MLOC_14475	5:367978922-367981702	20.548	68.1445	30.3617	33.1069	Nure_U		Uncharacterized protein [Source:UniProtKB/TrEMBL;Acc:M0UUX5]	AT5G23040	CDF1	Protein of unknown function (DUF3353) [Source:TAIR_LOCUS;Acc:AT5G23040]	dnaj domain containing protein	C:mitochondrion; C:cellular_component; C:plastid
MLOC_14480	2HL:1102357-1105562	49.2305	21.7069	66.5166	13.2231	Nure_D|Tremois_D		Predicted protein; Uncharacterized protein [Source:UniProtKB/TrEMBL;Acc:F2CTP6]	AT3G61200	T20K12.100	Thioesterase superfamily protein [Source:TAIR_LOCUS;Acc:AT3G61200]	thioesterase family protein	C:peroxisome
MLOC_14530	3:528578686-528579418	0.847564	1.09027	0	2.94357	Tremois_U		Uncharacterized protein [Source:UniProtKB/TrEMBL;Acc:M0UV02]				avr9 cf-9 rapidly elicited protein 146	-
MLOC_14558	7:22695952-22701786	3.92129	12.4076	2.43344	10.002	Tremois_U		Uncharacterized protein [Source:UniProtKB/TrEMBL;Acc:M0UV13]	AT4G01560	MEE49	Ribosomal RNA processing Brix domain protein [Source:TAIR_LOCUS;Acc:AT4G01560]	ribosome production factor 1	P:embryo development; P:biological_process; P:signal transduction; P:anatomical structure development; P:cellular protein modification process; P:developmental maturation; P:mitochondrion organization; P:reproduction; P:cell cycle; P:response to stress; P:cell division; P:protein targeting; C:cytosol
MLOC_14559	1:145758829-145759427	27.4787	21.4438	84.6164	10.5123	Tremois_D		Uncharacterized protein [Source:UniProtKB/TrEMBL;Acc:M0UV15]				saur56 - auxin-responsive saur family member	F:molecular_function
MLOC_14582	5:528883025-528886090	40.0399	85.5488	94.3263	32.0447	Nure_U|Tremois_D		Uncharacterized protein [Source:UniProtKB/TrEMBL;Acc:M0UV39]	AT1G08520	ALB1	ALBINA 1 [Source:TAIR_LOCUS;Acc:AT1G08520]	magnesium-chelatase subunit chloroplastic isoform x2	P:small molecule metabolic process; P:biological_process; P:cofactor metabolic process; P:lipid metabolic process; F:ion binding; P:photosynthesis; C:protein complex; P:cellular nitrogen compound metabolic process; P:biosynthetic process; C:plastid; F:ligase activity; C:thylakoid
MLOC_14604	7:570613997-570620572	0.937874	5.50892	1.00113	6.03274	Nure_U|Tremois_U		Uncharacterized protein [Source:UniProtKB/TrEMBL;Acc:M0UV73]	AT4G03390	SRF3	STRUBBELIG-receptor family 3 [Source:TAIR_LOCUS;Acc:AT4G03390]	protein strubbelig-receptor family 3-like	P:signal transduction; C:mitochondrion; F:ion binding; P:cellular protein modification process; C:cellular_component; F:signal transducer activity; F:kinase activity; C:plasma membrane; F:enzyme binding
MLOC_14608	7:315042163-315044748	13.5445	53.1194	11.7801	41.5794	Nure_U|Tremois_U		Uncharacterized protein [Source:UniProtKB/TrEMBL;Acc:M0UV86]	AT3G21630	CERK1	chitin elicitor receptor kinase 1 [Source:TAIR_LOCUS;Acc:AT3G21630]	chitin elicitor receptor kinase 1-like	P:membrane organization; P:biological_process; P:signal transduction; F:ion binding; P:cellular protein modification process; P:biosynthetic process; C:cellular_component; F:signal transducer activity; C:plasma membrane; F:molecular_function; P:response to stress; P:immune system process; P:small molecule metabolic process; P:protein targeting; P:cell death; C:cytoplasmic membrane-bounded vesicle…
MLOC_14621	1:62691648-62695679	61.2615	62.0696	29.5837	97.6237	Tremois_U		Uncharacterized protein [Source:UniProtKB/TrEMBL;Acc:M0UV91]	AT3G51840	ACX4	acyl-CoA oxidase 4 [Source:TAIR_LOCUS;Acc:AT3G51840]	acyl-coenzyme a oxidase peroxisomal-like	P:small molecule metabolic process; P:embryo development; P:protein targeting; P:biological_process; P:vesicle-mediated transport; P:transmembrane transport; F:oxidoreductase activity; P:catabolic process; P:lipid metabolic process; F:ion binding; P:vacuolar transport; C:intracellular
MLOC_14622	3:504644689-504645690	284.582	945.11	215.603	843.75	Nure_U|Tremois_U		Predicted protein; Uncharacterized protein [Source:UniProtKB/TrEMBL;Acc:F2DB42]	AT4G02380	SAG21	senescence-associated gene 21 [Source:TAIR_LOCUS;Acc:AT4G02380]	late embryogenesis abundant protein lea5-d-like	C:mitochondrion; P:response to stress
MLOC_14648	5:83670266-83672960	8.78359	1.51978	7.51967	3.83648	Nure_D		Predicted protein; Uncharacterized protein [Source:UniProtKB/TrEMBL;Acc:F2D8Y5]	AT4G27540	PRA1.H	prenylated RAB acceptor 1.H [Source:TAIR_LOCUS;Acc:AT4G27540]	pra1 family protein h	P:vesicle-mediated transport; P:autophagy
MLOC_14656	2:550798225-550800063	530.369	27.999	223.234	29.7153	Nure_D|Tremois_D		Uncharacterized protein [Source:UniProtKB/TrEMBL;Acc:M0UVB7]	AT5G60660	PIP2F	plasma membrane intrinsic protein 2;4 [Source:TAIR_LOCUS;Acc:AT5G60660]	plasma membrane intrinsic protein	C:cellular_component; P:transport; C:plasma membrane; F:molecular_function
MLOC_14660	3:506522365-506525290	0.910751	3.91779	0.491601	0.699596	Nure_U		Predicted protein; Uncharacterized protein [Source:UniProtKB/TrEMBL;Acc:F2ECB6]	AT2G31800	AT2G31800	Integrin-linked protein kinase family [Source:TAIR_LOCUS;Acc:AT2G31800]	tpa: integrin-linked protein kinase family protein	P:signal transduction; C:mitochondrion; F:ion binding; P:cellular protein modification process; F:kinase activity
MLOC_14661	2:550605170-550608518	8.45399	54.4741	4.50967	53.896	Nure_U|Tremois_U		Uncharacterized protein [Source:UniProtKB/TrEMBL;Acc:M0UVD4]	AT1G65730	YSL7	YELLOW STRIPE like 7 [Source:TAIR_LOCUS;Acc:AT1G65730]	metal-nicotianamine transporter ysl13	P:transmembrane transport; C:cellular_component
MLOC_14667	5:449505784-449511235	1.58779	5.63487	1.10088	6.9133	Tremois_U		Uncharacterized protein [Source:UniProtKB/TrEMBL;Acc:M0UVF1]	AT3G14470	RPPL1	NB-ARC domain-containing disease resistance protein [Source:TAIR_LOCUS;Acc:AT3G14470]	disease resistance rpp13-like protein 1	F:ion binding
MLOC_14668	5:449512581-449514824	92.482	63.3743	47.5627	102.944	Tremois_U		Uncharacterized protein [Source:UniProtKB/TrEMBL;Acc:M0UVG1]	AT5G11680	T22P22_70	FUNCTIONS IN: molecular_function unknown; INVOLVED IN: biological_process unknown; LOCATED IN: cytosol, plasma membrane; EXPRESSED IN: 26 plant structures; EXPRESSED DURING: 15 growth stages; CONTAINS InterPro DOMAIN/s: WW-domain-binding protein (In /.../:IPR018826); Has 1807 Blast hits to 1807 proteins in 277 species: Archae - 0; Bacteria - 0; Metazoa - 736; Fungi - 347; Plants - 385; Viruses - …	upf0664 stress-induced	C:plasma membrane
MLOC_14679	5:512495129-512496090	8.88745	165.935	8.46146	124.062	Nure_U|Tremois_U		Uncharacterized protein [Source:UniProtKB/TrEMBL;Acc:M0UVH3]	AT1G61290	SYP124	syntaxin of plants 124 [Source:TAIR_LOCUS;Acc:AT1G61290]	syntaxin-121-like	P:membrane organization; P:vesicle-mediated transport; C:cellular_component; P:transport; C:intracellular; F:molecular_function
MLOC_14694	6:165424665-165431139	4.85029	2.8998	6.85013	1.62957	Tremois_D		Predicted protein; Uncharacterized protein [Source:UniProtKB/TrEMBL;Acc:F2E8U9]	AT5G12000	F14F18_170	Protein kinase protein with adenine nucleotide alpha hydrolases-like domain [Source:TAIR_LOCUS;Acc:AT5G12000]	u-box domain-containing protein 52-like	P:signal transduction; F:ion binding; P:cellular protein modification process; C:cellular_component; F:signal transducer activity; F:kinase activity; C:plasma membrane; F:molecular_function; P:response to stress; F:enzyme binding
MLOC_14711	1:442579333-442579959	64.1553	15.8122	117.359	20.4875	Nure_D|Tremois_D		Uncharacterized protein [Source:UniProtKB/TrEMBL;Acc:M0UVK4]	AT3G03980	T11I18.9	NAD(P)-binding Rossmann-fold superfamily protein [Source:TAIR_LOCUS;Acc:AT3G03980]	short-chain type dehydrogenase reductase-like	P:biological_process; F:oxidoreductase activity; C:plastid
MLOC_14713	7:16598484-16599500	3.5186	10.2979	1.1463	6.59246	Tremois_U		Uncharacterized protein [Source:UniProtKB/TrEMBL;Acc:M0UVK5]	AT4G17760	DL4915W	damaged DNA binding;exodeoxyribonuclease IIIs [Source:TAIR_LOCUS;Acc:AT4G17760]	mitochondrial protein	C:nucleus; P:biosynthetic process; P:DNA metabolic process; P:response to stress; P:cell cycle
MLOC_14726	3:542885856-542891769	2.45971	12.2164	3.62896	15.9547	Nure_U|Tremois_U		Uncharacterized protein [Source:UniProtKB/TrEMBL;Acc:M0UVM5]	AT3G24220	NCED6	nine-cis-epoxycarotenoid dioxygenase 6 [Source:TAIR_LOCUS;Acc:AT3G24220]	carotenoid (9 )-cleavage dioxygenase-like	P:biological_process; F:oxidoreductase activity; C:plastid
MLOC_14727	1:448181341-448183058	63.9517	11.4459	73.5563	19.1935	Nure_D|Tremois_D		Predicted protein; Uncharacterized protein [Source:UniProtKB/TrEMBL;Acc:F2DT99]	AT5G57550	XTR3	xyloglucan endotransglucosylase/hydrolase 25 [Source:TAIR_LOCUS;Acc:AT5G57550]	xyloglucan endotransglycosylase hydrolase protein 8-like	P:carbohydrate metabolic process; F:transferase activity, transferring glycosyl groups; C:cell wall; C:cytoplasmic membrane-bounded vesicle; P:cell wall organization or biogenesis; C:extracellular region; F:hydrolase activity, acting on glycosyl bonds
MLOC_14732	2:575612895-575613703	3.07539	12.9506	0	40.9454	Nure_U|Tremois_U		Uncharacterized protein [Source:UniProtKB/TrEMBL;Acc:M0UVN0]	AT5G48485	DIR1	Bifunctional inhibitor/lipid-transfer protein/seed storage 2S albumin superfamily protein [Source:TAIR_LOCUS;Acc:AT5G48485]	lipid-transfer protein dir1	C:cytoplasmic membrane-bounded vesicle
MLOC_14736	1:411833636-411840914	16.6398	18.805	17.421	58.5732	Tremois_U		Uncharacterized protein [Source:UniProtKB/TrEMBL;Acc:M0UVN2]	AT2G22250	ATAAT	aspartate aminotransferase [Source:TAIR_LOCUS;Acc:AT2G22250]	aspartate aminotransferase	P:embryo development; F:ion binding; P:cellular amino acid metabolic process; P:biosynthetic process; C:plastid; F:molecular_function
MLOC_14750	7:425357068-425359513	11.8083	21.4462	6.8643	35.3804	Tremois_U		Uncharacterized protein [Source:UniProtKB/TrEMBL;Acc:M0UVP9]	AT1G34350		unknown protein; Has 192 Blast hits to 192 proteins in 79 species: Archae - 0; Bacteria - 0; Metazoa - 104; Fungi - 0; Plants - 60; Viruses - 0; Other Eukaryotes - 28 (source: NCBI BLink). [Source:TAIR_LOCUS;Acc:AT1G34350]	transmembrane protein 18	C:cellular_component
MLOC_14763	2:510108642-510111567	16.9321	37.8891	19.3589	32.089	Nure_U		Uncharacterized protein [Source:UniProtKB/TrEMBL;Acc:M0UVQ5]	AT1G20220	T20H2.2	Alba DNA/RNA-binding protein [Source:TAIR_LOCUS;Acc:AT1G20220]	ribonuclease p protein subunit p25	F:nuclease activity; P:cellular nitrogen compound metabolic process; F:molecular_function
MLOC_14774	5:470043207-470044871	41.5155	6.67408	33.2691	3.73572	Nure_D|Tremois_D		Uncharacterized protein [Source:UniProtKB/TrEMBL;Acc:M0UVR3]	AT3G48310	CYP71A22	cytochrome P450, family 71, subfamily A, polypeptide 22 [Source:TAIR_LOCUS;Acc:AT3G48310]	cytochrome p450 71a1-like	P:biological_process; F:oxidoreductase activity; F:ion binding; F:molecular_function
MLOC_14775	7:202402240-202408367	1.35882	74.9076	2.72658	43.7072	Nure_U|Tremois_U		Uncharacterized protein [Source:UniProtKB/TrEMBL;Acc:M0UVR5]	AT1G10760	SEX1	Pyruvate phosphate dikinase, PEP/pyruvate binding domain [Source:TAIR_LOCUS;Acc:AT1G10760]	alpha-glucan water chloroplastic	P:carbohydrate metabolic process; P:biological_process; P:catabolic process; C:mitochondrion; F:ion binding; P:biosynthetic process; F:kinase activity; C:plastid; F:molecular_function; P:response to stress
MLOC_14785	3:444367404-444370098	44.8692	19.5937	16.1945	4.26694	Nure_D		Uncharacterized protein [Source:UniProtKB/TrEMBL;Acc:M0UVT2]	AT5G60970	TCP5	TEOSINTE BRANCHED 1, cycloidea and PCF transcription factor 5 [Source:TAIR_LOCUS;Acc:AT5G60970]	tcp family transcription factor containing protein	-
MLOC_14787	3:372844649-372846799	15.592	67.9347	14.7977	45.6474	Nure_U|Tremois_U		Uncharacterized protein [Source:UniProtKB/TrEMBL;Acc:M0UVT4]	AT4G33050	EDA39	calmodulin-binding family protein [Source:TAIR_LOCUS;Acc:AT4G33050]	calmodulin-binding family protein	C:plastid
MLOC_14788	3:6560930-6563388	7.08324	1.49316	4.10266	2.92408	Nure_D		Uncharacterized protein [Source:UniProtKB/TrEMBL;Acc:M0UVT5]	AT2G19130		S-locus lectin protein kinase family protein [Source:TAIR_LOCUS;Acc:AT2G19130]	s-domain receptor-like protein kinase	P:signal transduction; P:cellular protein modification process; C:cytoplasmic membrane-bounded vesicle; C:cellular_component; F:kinase activity; F:signal transducer activity; F:molecular_function
MLOC_14791	7:243881327-243883878	1.20498	5.82071	0.2413	39.1092	Nure_U|Tremois_U		Uncharacterized protein [Source:UniProtKB/TrEMBL;Acc:M0UVU0]	AT1G54520	AT1G54520	unknown protein; FUNCTIONS IN: molecular_function unknown; INVOLVED IN: biological_process unknown; LOCATED IN: chloroplast; EXPRESSED IN: 24 plant structures; EXPRESSED DURING: 15 growth stages; CONTAINS InterPro DOMAIN/s: Protein of unknown functi /.../1517 (InterPro:IPR010903); Has 276 Blast hits to 275 proteins in 83 species: Archae - 0; Bacteria - 108; Metazoa - 6; Fungi - 0; Plants - 113; V…	cop9 signalosome complex subunit 3	P:biological_process; P:anatomical structure development; P:cellular protein modification process
MLOC_14795	7:53604340-53611094	83.833	41.1458	95.2884	18.7497	Nure_D|Tremois_D		Uncharacterized protein [Source:UniProtKB/TrEMBL;Acc:M0UVU9]	AT5G10290		leucine-rich repeat transmembrane protein kinase family protein [Source:TAIR_LOCUS;Acc:AT5G10290]	probable lrr receptor-like serine threonine-protein kinase at5g10290	F:ion binding; P:cellular protein modification process; C:cellular_component; F:kinase activity
MLOC_14806	5:510213796-510215096	27.2404	3.59185	23.839	7.8765	Nure_D		Uncharacterized protein [Source:UniProtKB/TrEMBL;Acc:M0UVX2]				transcription factor pif5 isoform x1	F:molecular_function
MLOC_14811	1:413618896-413621278	35.9654	30.9	47.1881	23.2255	Tremois_D		Uncharacterized protein [Source:UniProtKB/TrEMBL;Acc:M0UVX4]	AT3G53850		Uncharacterised protein family (UPF0497) [Source:TAIR_LOCUS;Acc:AT3G53850]	casp-like protein 5b2	C:mitochondrion; C:cellular_component; C:plasma membrane
MLOC_14812	1:413621807-413623069	5.68006	0.352194	0.561088	3.00745	Nure_D|Tremois_U		Predicted protein; Uncharacterized protein [Source:UniProtKB/TrEMBL;Acc:F2DZ94]	AT5G02090	T7H20_140	unknown protein; Has 30 Blast hits to 30 proteins in 10 species: Archae - 0; Bacteria - 0; Metazoa - 0; Fungi - 0; Plants - 30; Viruses - 0; Other Eukaryotes - 0 (source: NCBI BLink). [Source:TAIR_LOCUS;Acc:AT5G02090]	predicted protein	-
MLOC_14821	3:428740749-428742884	1.07577	1.23582	0	4.23657	Tremois_U		Uncharacterized protein [Source:UniProtKB/TrEMBL;Acc:M0UVY2]	AT1G29280	WRKY65	WRKY DNA-binding protein 65 [Source:TAIR_LOCUS;Acc:AT1G29280]	probable wrky transcription factor 65	F:DNA binding; F:nucleic acid binding transcription factor activity; P:cellular nitrogen compound metabolic process; P:biosynthetic process
MLOC_14829	4:543665172-543667133	1.50639	9.93085	0	10.5026	Nure_U|Tremois_U		Uncharacterized protein [Source:UniProtKB/TrEMBL;Acc:M0UVY5]	AT2G30490	ATC4H	cinnamate-4-hydroxylase [Source:TAIR_LOCUS;Acc:AT2G30490]	trans-cinnamate 4-monooxygenase	P:secondary metabolic process; P:biological_process; F:ion binding; P:anatomical structure development; C:endoplasmic reticulum; C:Golgi apparatus; P:biosynthetic process; C:vacuole; C:cellular_component; C:plasma membrane; F:molecular_function; P:response to stress; P:growth; F:oxidoreductase activity; C:cell wall; C:cytoplasmic membrane-bounded vesicle
MLOC_14830	4:260685436-260686489	1.66726	0	3.30347	0	Tremois_D		Uncharacterized protein [Source:UniProtKB/TrEMBL;Acc:M0UVY7]	AT5G57685	ATGDU3	glutamine dumper 3 [Source:TAIR_LOCUS;Acc:AT5G57685]	protein glutamine dumper 3-like	C:cytoplasmic membrane-bounded vesicle
MLOC_14852	5:357669478-357672236	50.7106	16.3869	37.7648	21.6968	Nure_D		Uncharacterized protein [Source:UniProtKB/TrEMBL;Acc:M0UVZ9]	AT5G10730	AT5G10730	NAD(P)-binding Rossmann-fold superfamily protein [Source:TAIR_LOCUS;Acc:AT5G10730]	nad dependent epimerase dehydratase family protein	F:ion binding; P:cellular protein modification process; P:anatomical structure development; C:protein complex; P:biosynthetic process; C:cellular_component; C:plasma membrane; F:molecular_function; P:cell division; P:small molecule metabolic process; F:oxidoreductase activity; C:mitochondrion; P:cofactor metabolic process; F:ligase activity
MLOC_14884	6:363744288-363745621	233.48	3638.87	301.84	2110.66	Nure_U|Tremois_U		Uncharacterized protein [Source:UniProtKB/TrEMBL;Acc:M0UW32]	AT1G20440	COR47	cold-regulated 47 [Source:TAIR_LOCUS;Acc:AT1G20440]	cold acclimation protein	P:biological_process; P:response to stress
MLOC_14891	3:537559702-537563484	6.4862	28.7814	5.79823	17.6869	Nure_U		Uncharacterized protein [Source:UniProtKB/TrEMBL;Acc:M0UW37]	AT3G54470	PYRE-F	uridine 5'-monophosphate synthase / UMP synthase (PYRE-F) (UMPS) [Source:TAIR_LOCUS;Acc:AT3G54470]	uridine 5 -monophosphate synthase-like	P:small molecule metabolic process; F:transferase activity, transferring glycosyl groups; P:signal transduction; F:lyase activity; P:cellular nitrogen compound metabolic process; P:biosynthetic process; F:enzyme regulator activity
MLOC_14895	4:495970048-495972518	1.73611	0.463649	6.61296	1.22797	Tremois_D		Predicted protein; Uncharacterized protein [Source:UniProtKB/TrEMBL;Acc:F2ELP8]	AT1G69500	CYP704B1	cytochrome P450, family 704, subfamily B, polypeptide 1 [Source:TAIR_LOCUS;Acc:AT1G69500]	cytochrome p450 704b1	P:generation of precursor metabolites and energy; F:oxidoreductase activity; P:cellular component assembly; F:ion binding; P:extracellular matrix organization; P:anatomical structure formation involved in morphogenesis; C:cytoplasmic membrane-bounded vesicle; P:biosynthetic process; F:molecular_function
MLOC_14917	7:16451010-16455249	56.9423	63.4979	105.388	37.4142	Tremois_D		Uncharacterized protein [Source:UniProtKB/TrEMBL;Acc:M0UW57]	AT2G45990	AT2G45990	unknown protein; FUNCTIONS IN: molecular_function unknown; INVOLVED IN: biological_process unknown; LOCATED IN: chloroplast, chloroplast stroma; EXPRESSED IN: 22 plant structures; EXPRESSED DURING: 13 growth stages; Has 312 Blast hits to 312 protein /.../0 species: Archae - 0; Bacteria - 131; Metazoa - 0; Fungi - 0; Plants - 67; Viruses - 0; Other Eukaryotes - 114 (source: NCBI BLink). [Source:TA…	ribosomal rna small subunit methyltransferase g	P:small molecule metabolic process; P:biological_process; P:generation of precursor metabolites and energy; P:protein complex assembly; F:methyltransferase activity; P:photosynthesis; P:biosynthetic process; C:plastid
MLOC_14920	5:532594957-532595582	0	0	0	13.2401	Tremois_U		Uncharacterized protein [Source:UniProtKB/TrEMBL;Acc:M0UW60]	AT3G46080	ZAT8	C2H2-type zinc finger family protein [Source:TAIR_LOCUS;Acc:AT3G46080]	zinc finger protein 1	F:ion binding
MLOC_14923	4:540041331-540042497	8.71583	0.183082	3.38811	0.677575	Nure_D|Tremois_D		Uncharacterized protein [Source:UniProtKB/TrEMBL;Acc:M0UW61]	AT3G44990	XTR8	xyloglucan endo-transglycosylase-related 8 [Source:TAIR_LOCUS;Acc:AT3G44990]	xyloglucan endotransglucosylase hydrolase protein 32 precursor	P:carbohydrate metabolic process; F:transferase activity, transferring glycosyl groups; C:cell wall; C:cytoplasmic membrane-bounded vesicle; P:cell wall organization or biogenesis; C:extracellular region; F:hydrolase activity, acting on glycosyl bonds
MLOC_14928	7:593140823-593144821	13.6949	0.381903	0.869916	19.3608	Nure_D|Tremois_U		Predicted protein; Uncharacterized protein [Source:UniProtKB/TrEMBL;Acc:F2D0M7]	AT3G07040	RPM1	NB-ARC domain-containing disease resistance protein [Source:TAIR_LOCUS;Acc:AT3G07040]	disease resistance rpp13-like protein 3	F:ion binding
MLOC_14934	2:438204297-438205163	0.870759	6.35564	0.702849	2.69827	Nure_U		Uncharacterized protein [Source:UniProtKB/TrEMBL;Acc:M0UW69]				g-type lectin s-receptor-like serine threonine-protein kinase sd2-5	P:biological_process; P:signal transduction; F:ion binding; P:cellular protein modification process; C:cytoplasmic membrane-bounded vesicle; C:cellular_component; F:signal transducer activity; F:kinase activity; C:plasma membrane; C:plastid; F:enzyme binding
MLOC_14936	6:285306479-285308531	17.2688	22.4351	8.18609	54.3849	Tremois_U		Uncharacterized protein [Source:UniProtKB/TrEMBL;Acc:M0UW71]	AT3G15890		Protein kinase superfamily protein [Source:TAIR_LOCUS;Acc:AT3G15890]	pti1-like tyrosine-protein kinase at3g15890	P:signal transduction; F:ion binding; P:cellular protein modification process; F:kinase activity
MLOC_14945	7:536886012-536886620	1.89464	2.98284	1.48626	6.39203	Tremois_U		Uncharacterized protein [Source:UniProtKB/TrEMBL;Acc:M0UW82]				---NA---	-
MLOC_14954	1:275555072-275556950	0.741876	1.57554	0.475994	4.0955	Tremois_U		Uncharacterized protein [Source:UniProtKB/TrEMBL;Acc:M0UW86]	AT4G17905	ATL4H	RING/U-box superfamily protein [Source:TAIR_LOCUS;Acc:AT4G17905]	e3 ubiquitin-protein ligase atl4-like	F:ion binding; P:cellular protein modification process; C:plastid; F:molecular_function
MLOC_14956	3:476948819-476952631	2.00887	13.7852	3.07148	11.4654	Nure_U		Predicted protein; Uncharacterized protein [Source:UniProtKB/TrEMBL;Acc:F2CPM9]	AT5G49690	UGT91C1	UDP-Glycosyltransferase superfamily protein [Source:TAIR_LOCUS;Acc:AT5G49690]	anthocyanidin 3-o-glucosyltransferase	P:biological_process; F:transferase activity, transferring glycosyl groups
MLOC_14959	5:399743796-399746098	67.6258	1197.06	30.4226	1452.83	Nure_U|Tremois_U		Predicted protein; Uncharacterized protein [Source:UniProtKB/TrEMBL;Acc:F2DY24]	AT2G23810	TET8	tetraspanin8 [Source:TAIR_LOCUS;Acc:AT2G23810]	senescence-associated protein	C:cytoplasmic membrane-bounded vesicle; C:cellular_component
MLOC_14968	1:160652877-160656293	9.72998	29.2421	6.51527	33.9248	Tremois_U		Uncharacterized protein [Source:UniProtKB/TrEMBL;Acc:M0UWA9]				ser thr protein phosphatase family	C:cell; F:phosphatase activity; P:cellular protein modification process; C:protein complex; C:plastid
MLOC_1497	5:424491254-424497191	14.0082	35.7587	17.7926	36.747	Nure_U		Glucose-6-phosphate isomerase [Source:UniProtKB/TrEMBL;Acc:M0UWB0]	AT4G24620	PGI1	phosphoglucose isomerase 1 [Source:TAIR_LOCUS;Acc:AT4G24620]	glucose-6-phosphate isomerase	P:biological_process; P:generation of precursor metabolites and energy; P:catabolic process; P:anatomical structure development; P:biosynthetic process; C:plastid; P:small molecule metabolic process; P:carbohydrate metabolic process; P:cofactor metabolic process; P:lipid metabolic process; C:cytosol; P:cell wall organization or biogenesis; P:cellular nitrogen compound metabolic process; F:isomera…
MLOC_14971	3:372170404-372173001	60.7963	137.25	40.2949	95.3628	Nure_U|Tremois_U		Uncharacterized protein [Source:UniProtKB/TrEMBL;Acc:M0UWB7]	AT1G77940	RPL30B	Ribosomal protein L7Ae/L30e/S12e/Gadd45 family protein [Source:TAIR_LOCUS;Acc:AT1G77940]	60s ribosomal protein l30	F:structural constituent of ribosome; C:ribosome; P:translation
MLOC_14978	1:47349106-47352067	6.55083	13.4519	4.28811	23.5079	Tremois_U		Uncharacterized protein [Source:UniProtKB/TrEMBL;Acc:M0UWB9]	AT4G03020	T4I9.10	transducin family protein / WD-40 repeat family protein [Source:TAIR_LOCUS;Acc:AT4G03020]	lec14b isoform x1	-
MLOC_14983	4:510556509-510560517	1.55281	0.590759	3.80524	0.716094	Tremois_D		Uncharacterized protein [Source:UniProtKB/TrEMBL;Acc:M0UWC6]	AT3G48430	REF6	relative of early flowering 6 [Source:TAIR_LOCUS;Acc:AT3G48430]	metal regulatory transcription factor 1	P:biological_process; P:chromosome organization; F:ion binding; P:cellular protein modification process; P:anatomical structure development; C:organelle; C:intracellular; F:molecular_function
MLOC_15027	5:105720205-105724616	1.16763	76.6926	1.21912	47.418	Nure_U|Tremois_U		Predicted protein; Uncharacterized protein [Source:UniProtKB/TrEMBL;Acc:F2CPQ5]	AT5G07830	AtGUS2	glucuronidase 2 [Source:TAIR_LOCUS;Acc:AT5G07830]	tpa: heparanase-like protein 2	P:carbohydrate metabolic process; C:cellular_component; F:molecular_function; F:hydrolase activity, acting on glycosyl bonds
MLOC_15043	6HS:126515-127168	13.6205	1.01922	6.40991	0.714523	Nure_D|Tremois_D		Uncharacterized protein [Source:UniProtKB/TrEMBL;Acc:M0UWM2]	AT5G03890	F8F6_100	unknown protein; INVOLVED IN: N-terminal protein myristoylation; LOCATED IN: cellular_component unknown; BEST Arabidopsis thaliana protein match is: unknown protein (TAIR:AT3G10120.1); Has 1807 Blast hits to 1807 proteins in 277 species: Archae - 0; /.../ria - 0; Metazoa - 736; Fungi - 347; Plants - 385; Viruses - 0; Other Eukaryotes - 339 (source: NCBI BLink). [Source:TAIR_LOCUS;Acc:AT5G03890]	predicted protein	-
MLOC_1507	morex_contig_113318:9-2015	48.3705	21.3524	61.447	9.13548	Nure_D|Tremois_D		Uncharacterized protein [Source:UniProtKB/TrEMBL;Acc:M0UWN8]	AT4G29590	T16L4.100	S-adenosyl-L-methionine-dependent methyltransferases superfamily protein [Source:TAIR_LOCUS;Acc:AT4G29590]	predicted protein	P:biological_process; C:mitochondrion; F:methyltransferase activity; C:plastid
MLOC_15070	7:315822145-315824332	35.6553	50.098	30.8404	63.4873	Tremois_U		Uncharacterized protein [Source:UniProtKB/TrEMBL;Acc:M0UWP0]	AT1G76940	AT1G76940/F22K20_23	RNA-binding (RRM/RBD/RNP motifs) family protein [Source:TAIR_LOCUS;Acc:AT1G76940]	rna-binding protein	F:RNA binding; C:mitochondrion; P:mRNA processing; F:molecular_function
MLOC_15081	6:522288895-522294229	1.35996	4.86955	0.748736	5.27364	Tremois_U		Ribonucleoside-diphosphate reductase [Source:UniProtKB/TrEMBL;Acc:M0UWQ5]	AT2G21790	R1	ribonucleotide reductase 1 [Source:TAIR_LOCUS;Acc:AT2G21790]	ribonucleoside-diphosphate reductase large subunit-like	P:biological_process; F:oxidoreductase activity; F:ion binding; P:biosynthetic process; P:DNA metabolic process
MLOC_1509	6:529665496-529670705	23.6867	80.3684	16.0894	115.873	Nure_U|Tremois_U		Predicted protein; Uncharacterized protein [Source:UniProtKB/TrEMBL;Acc:F2CRV5]	AT2G43160	EPSIN2	ENTH/VHS family protein [Source:TAIR_LOCUS;Acc:AT2G43160]	clathrin interactor epsin 2-like	-
MLOC_15105	5:550969374-550970754	13.7551	3.92545	30.3654	5.34129	Tremois_D		Uncharacterized protein [Source:UniProtKB/TrEMBL;Acc:M0UWS1]	AT1G07440		NAD(P)-binding Rossmann-fold superfamily protein [Source:TAIR_LOCUS;Acc:AT1G07440]	tropinone reductase-like protein	P:biological_process; F:oxidoreductase activity
MLOC_15107	7:33770504-33774320	12.2791	1.5601	4.90737	2.68278	Nure_D		Uncharacterized protein [Source:UniProtKB/TrEMBL;Acc:M0UWS2]	AT2G11890		adenylate cyclases [Source:TAIR_LOCUS;Acc:AT2G11890]	triphosphate tunel metalloenzyme 3-like	P:transmembrane transport
MLOC_15108	3:41531561-41535145	21.3487	26.0416	10.3551	41.492	Tremois_U		Uncharacterized protein [Source:UniProtKB/TrEMBL;Acc:M0UWS9]	AT5G01320	T10O8_30	Thiamine pyrophosphate dependent pyruvate decarboxylase family protein [Source:TAIR_LOCUS;Acc:AT5G01320]	pyruvate decarboxylase	P:biological_process; F:ion binding; F:lyase activity
MLOC_15114	7:331457095-331458473	12.1864	0	10.4184	0.587821	Nure_D|Tremois_D		Predicted protein; Uncharacterized protein [Source:UniProtKB/TrEMBL;Acc:F2DDX1]	AT1G52140	F5F19.20	unknown protein; BEST Arabidopsis thaliana protein match is: unknown protein (TAIR:AT3G16330.1); Has 114 Blast hits to 114 proteins in 15 species: Archae - 0; Bacteria - 0; Metazoa - 0; Fungi - 0; Plants - 114; Viruses - 0; Other Eukaryotes - 0 (sou /.../CBI BLink). [Source:TAIR_LOCUS;Acc:AT1G52140]	predicted protein	C:mitochondrion
MLOC_15151	2:60963215-60964282	0	0	0	4.93073	Tremois_U		Predicted protein; Uncharacterized protein [Source:UniProtKB/TrEMBL;Acc:F2DTE6]	AT5G54500	FQR1	flavodoxin-like quinone reductase 1 [Source:TAIR_LOCUS;Acc:AT5G54500]	flavoprotein wrba	P:biological_process; F:oxidoreductase activity; F:ion binding; P:cellular nitrogen compound metabolic process; P:biosynthetic process
MLOC_15154	3:18092012-18101818	35.9891	72.6926	67.8669	27.3248	Nure_U|Tremois_D		Uncharacterized protein [Source:UniProtKB/TrEMBL;Acc:M0UWV2]	AT5G05740	EGY2	ethylene-dependent gravitropism-deficient and yellow-green-like 2 [Source:TAIR_LOCUS;Acc:AT5G05740]	probable zinc metalloprotease chloroplastic isoform x1	P:embryo development; P:small molecule metabolic process; P:biological_process; P:membrane organization; P:lipid metabolic process; P:cellular component assembly; P:anatomical structure development; F:peptidase activity; P:biosynthetic process; C:cellular_component; C:plastid; C:thylakoid
MLOC_15169	5:537006056-537010854	2.43034	11.8317	1.27912	3.64069	Nure_U		Uncharacterized protein [Source:UniProtKB/TrEMBL;Acc:M0UWW9]	AT1G74850	PTAC2	plastid transcriptionally active 2 [Source:TAIR_LOCUS;Acc:AT1G74850]	pentatricopeptide repeat-containing protein chloroplastic	P:biological_process; P:membrane organization; P:generation of precursor metabolites and energy; P:protein complex assembly; C:cytoplasmic chromosome; P:anatomical structure development; P:cellular protein modification process; P:ribosome biogenesis; P:tRNA metabolic process; P:biosynthetic process; C:plastid; P:protein targeting; P:cell differentiation; P:photosynthesis; P:cellular nitrogen comp…
MLOC_15175	7:67742424-67744247	1.76109	1.3328	1.0315	4.21263	Tremois_U		Uncharacterized protein [Source:UniProtKB/TrEMBL;Acc:M0UWX5]	AT3G25210		Tetratricopeptide repeat (TPR)-like superfamily protein [Source:TAIR_LOCUS;Acc:AT3G25210]	pentatricopeptide repeat-containing protein mitochondrial	C:mitochondrion
MLOC_1518	3:377289668-377291688	55.0632	41.8664	63.8085	24.6641	Tremois_D		Uncharacterized protein [Source:UniProtKB/TrEMBL;Acc:M0UWX8]	AT2G29650	ANTR1	phosphate transporter 4;1 [Source:TAIR_LOCUS;Acc:AT2G29650]	probable anion transporter chloroplastic-like	P:membrane organization; P:biological_process; P:transmembrane transport; F:transmembrane transporter activity; P:signal transduction; P:cellular protein modification process; P:biosynthetic process; C:cellular_component; P:transport; C:plastid; P:response to stress; P:immune system process; P:small molecule metabolic process; P:protein targeting; P:cell death
MLOC_15181	4:519984859-519992965	18.0382	7.29115	39.1673	16.6768	Tremois_D		Uncharacterized protein [Source:UniProtKB/TrEMBL;Acc:M0UWY2]	AT1G07530	SCL14	SCARECROW-like 14 [Source:TAIR_LOCUS;Acc:AT1G07530]	scarecrow-like protein 34	P:cellular nitrogen compound metabolic process; P:biosynthetic process
MLOC_15183	2:9865778-9868280	2.80068	0.606998	0	2.10253	Nure_D|Tremois_U		Uncharacterized protein [Source:UniProtKB/TrEMBL;Acc:M0UWY8]	AT3G53810	LECRK42	Concanavalin A-like lectin protein kinase family protein [Source:TAIR_LOCUS;Acc:AT3G53810]	l-type lectin-domain containing receptor kinase -like	F:ion binding; P:cellular protein modification process; F:kinase activity; F:molecular_function
MLOC_15203	3:487738709-487742418	28.4105	65.6087	52.9856	57.9758	Nure_U		Predicted protein; Uncharacterized protein [Source:UniProtKB/TrEMBL;Acc:F2D347]	AT3G09220	LAC7	laccase 7 [Source:TAIR_LOCUS;Acc:AT3G09220]	tpa: laccase family protein	P:secondary metabolic process; P:biological_process; F:oxidoreductase activity; P:catabolic process; F:ion binding; C:cytoplasmic membrane-bounded vesicle; C:extracellular region
MLOC_15210	5:133583052-133585983	20.041	34.8753	16.035	47.7874	Tremois_U		Uncharacterized protein [Source:UniProtKB/TrEMBL;Acc:M0UX12]	AT5G54855	AT5G54855/MBG8.13	Pollen Ole e 1 allergen and extensin family protein [Source:TAIR_LOCUS;Acc:AT5G54855]	pollen ole e 1 allergen and extensin family partial	C:cytoplasmic membrane-bounded vesicle
MLOC_15214	6:471266526-471269353	346.673	171.495	649.452	108.539	Nure_D|Tremois_D		Predicted protein; Uncharacterized protein [Source:UniProtKB/TrEMBL;Acc:F2CR07]	AT3G18000	NMT1	S-adenosyl-L-methionine-dependent methyltransferases superfamily protein [Source:TAIR_LOCUS;Acc:AT3G18000]	cmv 1a interacting protein 1	P:biological_process; F:methyltransferase activity
MLOC_15215	7:186924008-186925510	2.64587	0.138039	2.39215	1.06558	Nure_D		Uncharacterized protein [Source:UniProtKB/TrEMBL;Acc:M0UX17]				wpp domain-interacting protein 2-like	C:plastid
MLOC_15222	morex_contig_1570187:1255-2854	196.29	51.0004	64.8448	43.8542	Nure_D		Uncharacterized protein [Source:UniProtKB/TrEMBL;Acc:M0UX24]	AT4G17510	UCH3	ubiquitin C-terminal hydrolase 3 [Source:TAIR_LOCUS;Acc:AT4G17510]	ubiquitin carboxyl-terminal hydrolase isozyme l3	P:catabolic process; F:peptidase activity; C:intracellular
MLOC_15224	5:362040304-362041972	138.015	311.142	116.066	242.719	Nure_U|Tremois_U		Predicted protein; Uncharacterized protein [Source:UniProtKB/TrEMBL;Acc:F2E598]	AT5G61170	RPS19C	Ribosomal protein S19e family protein [Source:TAIR_LOCUS;Acc:AT5G61170]	40s ribosomal protein s19	F:structural constituent of ribosome; F:ion binding; C:ribosome; P:DNA metabolic process; F:molecular_function; P:translation
MLOC_15227	7:261447650-261451185	94.3661	75.2058	228.651	57.8099	Tremois_D		Uncharacterized protein [Source:UniProtKB/TrEMBL;Acc:M0UX26]	AT3G01480	CYP38	cyclophilin 38 [Source:TAIR_LOCUS;Acc:AT3G01480]	peptidyl-prolyl cis-trans isomerase chloroplastic	P:membrane organization; P:biological_process; P:generation of precursor metabolites and energy; P:signal transduction; P:protein complex assembly; P:cellular protein modification process; P:anatomical structure development; P:ribosome biogenesis; P:biosynthetic process; P:protein folding; C:plastid; P:response to stress; P:immune system process; C:thylakoid; P:small molecule metabolic process; P…
MLOC_15243	7:257714898-257717441	37.5606	78.8368	28.089	62.636	Nure_U|Tremois_U		60S ribosomal protein L17-2 [Source:UniProtKB/Swiss-Prot;Acc:P35267]	AT1G27400	RPL17A	Ribosomal protein L22p/L17e family protein [Source:TAIR_LOCUS;Acc:AT1G27400]	60s ribosomal protein l17	F:structural constituent of ribosome; P:homeostatic process; C:ribosome; P:translation
MLOC_15256	2:13375993-13378944	66.5812	46.4626	142.179	26.0404	Tremois_D		Uncharacterized protein [Source:UniProtKB/TrEMBL;Acc:M0UX60]	AT1G19920	APS2	Pseudouridine synthase/archaeosine transglycosylase-like family protein [Source:TAIR_LOCUS;Acc:AT1G19920]	atp sulfurylase 2	F:nucleotidyltransferase activity; P:sulfur compound metabolic process; C:cytosol; C:plastid
MLOC_15267	3:477038071-477041585	22.6426	21.905	16.0403	48.9506	Tremois_U		Uncharacterized protein [Source:UniProtKB/TrEMBL;Acc:M0UX66]	AT5G58060	YKT61	SNARE-like superfamily protein [Source:TAIR_LOCUS;Acc:AT5G58060]	vamp-like protein ykt61	C:nucleus; F:DNA binding; P:carbohydrate metabolic process; P:membrane organization; P:biological_process; P:vesicle-mediated transport; C:cytoplasm; F:phosphatase activity; C:chromosome; C:protein complex; C:cellular_component; F:molecular_function
MLOC_15283	7:163642318-163650005	9.71777	17.657	11.743	33.9887	Tremois_U		Uncharacterized protein [Source:UniProtKB/TrEMBL;Acc:M0UX83]	AT1G49050		Eukaryotic aspartyl protease family protein [Source:TAIR_LOCUS;Acc:AT1G49050]	aspartic proteinase asp1	P:biological_process; P:cellular protein modification process; F:peptidase activity; P:biosynthetic process
MLOC_15284	7:163642318-163650005	16.3304	5.34915	37.7019	5.93895	Tremois_D		Uncharacterized protein [Source:UniProtKB/TrEMBL;Acc:M0UX88]	AT3G18440	AtALMT9	aluminum-activated malate transporter 9 [Source:TAIR_LOCUS;Acc:AT3G18440]	aluminum-activated malate transporter 9-like	C:cellular_component; P:transport
MLOC_15295	3:379334953-379335723	33.0016	55.0903	20.8488	118.19	Tremois_U		Uncharacterized protein [Source:UniProtKB/TrEMBL;Acc:M0UXA4]	AT3G06350	EMB3004	dehydroquinate dehydratase, putative / shikimate dehydrogenase, putative [Source:TAIR_LOCUS;Acc:AT3G06350]	bifunctional 3-dehydroquinate dehydratase shikimate chloroplastic-like	P:small molecule metabolic process; P:biological_process; F:oxidoreductase activity; F:lyase activity; C:cytoplasmic membrane-bounded vesicle; C:plastid; F:molecular_function
MLOC_15305	3:20998115-21004142	4.30953	0.291149	1.57336	15.2712	Nure_D|Tremois_U		Uncharacterized protein [Source:UniProtKB/TrEMBL;Acc:M0UXB0]	AT3G51550	FER	Malectin/receptor-like protein kinase family protein [Source:TAIR_LOCUS;Acc:AT3G51550]	receptor-like protein kinase feronia	P:signal transduction; F:ion binding; P:cellular protein modification process; C:cytoplasmic membrane-bounded vesicle; C:cellular_component; F:signal transducer activity; F:kinase activity; C:plasma membrane; F:enzyme binding
MLOC_15337	6:532130985-532136388	155.542	70.4163	146.519	95.4117	Nure_D		Uncharacterized protein [Source:UniProtKB/TrEMBL;Acc:M0UXD2]	AT5G41350		RING/U-box superfamily protein [Source:TAIR_LOCUS;Acc:AT5G41350]	e3 ubiquitin-protein ligase at3g02290-like isoform x2	F:ion binding
MLOC_15348	4:510549475-510552748	0.430913	0.95306	0.555995	3.96368	Tremois_U		Uncharacterized protein [Source:UniProtKB/TrEMBL;Acc:M0UXE7]	AT2G20370	KAM1	Exostosin family protein [Source:TAIR_LOCUS;Acc:AT2G20370]	xyloglucan galactosyltransferase katamari1 homolog	P:carbohydrate metabolic process; P:biological_process; F:transferase activity, transferring glycosyl groups; C:endosome; P:signal transduction; P:cell morphogenesis; P:cellular protein modification process; C:Golgi apparatus; C:cytoplasmic membrane-bounded vesicle; P:cell wall organization or biogenesis; P:biosynthetic process; P:growth
MLOC_15351	7:3453994-3458656	0	29.8516	26.9305	0.0354109	Nure_U|Tremois_D		Uncharacterized protein [Source:UniProtKB/TrEMBL;Acc:M0UXF1]	AT4G05200	CRK25	cysteine-rich RLK (RECEPTOR-like protein kinase) 25 [Source:TAIR_LOCUS;Acc:AT4G05200]	barley stem rust resistance protein	F:ion binding; P:cellular protein modification process; F:kinase activity; P:transport; F:molecular_function
MLOC_15360	3:479018399-479022428	0.845277	4.18803	0.163395	3.4681	Nure_U|Tremois_U		DNA polymerase [Source:UniProtKB/TrEMBL;Acc:M0UXG3]	AT5G67100	ICU2	DNA-directed DNA polymerases [Source:TAIR_LOCUS;Acc:AT5G67100]	dna polymerase alpha catalytic subunit	F:DNA binding; F:nucleotidyltransferase activity; F:nuclease activity; F:ion binding; C:nuclear chromosome; C:protein complex; P:biosynthetic process; P:cellular nitrogen compound metabolic process; P:DNA metabolic process; F:molecular_function; P:response to stress
MLOC_15384	4:306399889-306404192	10.9479	0.926648	15.2993	0.575837	Nure_D|Tremois_D		Uncharacterized protein [Source:UniProtKB/TrEMBL;Acc:M0UXI3]	AT3G56960	PIP5K4	phosphatidyl inositol monophosphate 5 kinase 4 [Source:TAIR_LOCUS;Acc:AT3G56960]	phosphatidylinositol 4-phosphate 5-kinase 4-like	C:mitochondrion; P:lipid metabolic process; F:ion binding; F:kinase activity
MLOC_15385	3:129344660-129348993	11.1791	2.32377	17.8773	0.371653	Nure_D|Tremois_D		Uncharacterized protein [Source:UniProtKB/TrEMBL;Acc:M0UXI7]				ectonucleotide pyrophosphatase phosphodiesterase family member 3	P:biological_process; F:molecular_function
MLOC_15396	3:424456958-424460889	6.53509	14.0426	2.10335	62.1391	Tremois_U		Uncharacterized protein [Source:UniProtKB/TrEMBL;Acc:M0UXJ9]	AT4G18050	PGP9	P-glycoprotein 9 [Source:TAIR_LOCUS;Acc:AT4G18050]	abc transporter b family member 4	F:ATPase activity; P:biological_process; P:transmembrane transport; F:transmembrane transporter activity; F:ion binding; C:cellular_component
MLOC_1542	6:15525180-15526886	30.2196	2.05693	5.89469	17.886	Nure_D		Uncharacterized protein [Source:UniProtKB/TrEMBL;Acc:M0UXM2]	AT2G34930		disease resistance family protein / LRR family protein [Source:TAIR_LOCUS;Acc:AT2G34930]	lrr receptor-like serine threonine-protein kinase gso1	P:biological_process; C:cytoplasmic membrane-bounded vesicle; F:kinase activity
MLOC_15432	7:488316839-488321535	1.72921	0.765472	0.61517	3.12596	Tremois_U		Uncharacterized protein [Source:UniProtKB/TrEMBL;Acc:M0UXM5]	AT2G19450	TAG1	membrane bound O-acyl transferase (MBOAT) family protein [Source:TAIR_LOCUS;Acc:AT2G19450]	diacylglycerol o-acyltransferase 1-like	P:embryo development; P:carbohydrate metabolic process; P:biological_process; F:transferase activity, transferring acyl groups; C:cytoplasm; P:lipid metabolic process; C:endoplasmic reticulum; P:biosynthetic process; C:cellular_component; C:plastid; P:response to stress
MLOC_15435	6:251363602-251365671	12.9299	67.1517	10.7238	47.1341	Nure_U|Tremois_U		Uncharacterized protein [Source:UniProtKB/TrEMBL;Acc:M0UXN7]	AT2G31810		ACT domain-containing small subunit of acetolactate synthase protein [Source:TAIR_LOCUS;Acc:AT2G31810]	acetolactate synthase small subunit chloroplastic-like	F:ion binding; P:cellular amino acid metabolic process; P:biosynthetic process; F:molecular_function
MLOC_15436	4:481544770-481547145	90.9139	142.808	65.1735	238.165	Tremois_U		Uncharacterized protein [Source:UniProtKB/TrEMBL;Acc:M0UXN8]	AT3G18830	ATPLT5	polyol/monosaccharide transporter 5 [Source:TAIR_LOCUS;Acc:AT3G18830]	polyol transporter 5-like	P:transmembrane transport; F:transmembrane transporter activity; C:cellular_component; P:transport
MLOC_15446	2:69350825-69353764	3.72108	26.8963	2.18023	7.16145	Nure_U		Uncharacterized protein [Source:UniProtKB/TrEMBL;Acc:M0UXQ2]	AT5G27395	AT5G27390/F21A20_100	Mitochondrial inner membrane translocase complex, subunit Tim44-related protein [Source:TAIR_LOCUS;Acc:AT5G27395]	39s ribosomal protein mitochondrial isoform x2	C:mitochondrion
MLOC_15459	2:40512834-40516044	23.4532	100.489	33.7866	57.6547	Nure_U		Uncharacterized protein [Source:UniProtKB/TrEMBL;Acc:M0UXS0]	AT3G05550	F18C1.18	Hypoxia-responsive family protein [Source:TAIR_LOCUS;Acc:AT3G05550]	hypoxia induced protein conserved region containing protein	C:cellular_component
MLOC_15462	5:542894409-542898578	8.55615	1.88391	7.7197	5.73727	Nure_D		Uncharacterized protein [Source:UniProtKB/TrEMBL;Acc:M0UXS4]	AT3G19770	ATVPS9A	Vacuolar sorting protein 9 (VPS9) domain [Source:TAIR_LOCUS;Acc:AT3G19770]	vacuolar protein sorting-associated protein 9a-like	P:biological_process; F:peptidase activity
MLOC_15467	4:14173959-14176098	38.1272	23.2472	52.9264	12.5346	Tremois_D		Adenylosuccinate synthetase, chloroplastic [Source:UniProtKB/TrEMBL;Acc:M0UXT0]	AT3G57610	ADSS	adenylosuccinate synthase [Source:TAIR_LOCUS;Acc:AT3G57610]	adenylosuccinate synthetase chloroplastic-like	F:hydrolase activity, acting on carbon-nitrogen (but not peptide) bonds; P:small molecule metabolic process; F:ion binding; P:ribosome biogenesis; P:cellular nitrogen compound metabolic process; P:biosynthetic process; C:nucleolus; C:plastid; F:ligase activity
MLOC_15485	7:255747505-255747804	78.1132	82.9977	99.9533	41.7697	Tremois_D		Uncharacterized protein [Source:UniProtKB/TrEMBL;Acc:M0UXU0]				---NA---	-
MLOC_15496	2:232757022-232761142	66.0084	36.476	111.876	18.3883	Tremois_D		Predicted protein; Uncharacterized protein [Source:UniProtKB/TrEMBL;Acc:F2D2H8]	AT5G19850	AT5G19850/T29J13_270	alpha/beta-Hydrolases superfamily protein [Source:TAIR_LOCUS;Acc:AT5G19850]	chloroplastic isoform x2	P:biological_process; C:plastid; F:molecular_function
MLOC_1552	6:507672388-507675240	2.61923	0.662015	2.53025	0.276057	Tremois_D		Uncharacterized protein [Source:UniProtKB/TrEMBL;Acc:M0UXY2]	AT1G19170		Pectin lyase-like superfamily protein [Source:TAIR_LOCUS;Acc:AT1G19170]	probable polygalacturonase	P:carbohydrate metabolic process; C:mitochondrion; P:cell wall organization or biogenesis; C:extracellular region; F:hydrolase activity, acting on glycosyl bonds
MLOC_15525	3:428734226-428738488	5.88184	6.25304	1.49293	13.1942	Tremois_U		Predicted protein; Uncharacterized protein [Source:UniProtKB/TrEMBL;Acc:F2DFS7]	AT1G10700	PRS3	phosphoribosyl pyrophosphate (PRPP) synthase 3 [Source:TAIR_LOCUS;Acc:AT1G10700]	ribose-phosphate pyrophosphokinase chloroplastic-like	P:small molecule metabolic process; P:biological_process; C:mitochondrion; P:cofactor metabolic process; F:ion binding; P:cellular nitrogen compound metabolic process; P:biosynthetic process; F:kinase activity; C:plastid; F:molecular_function
MLOC_15527	4:521118887-521119122	58.9842	180.052	106.587	163.406	Nure_U		Uncharacterized protein [Source:UniProtKB/TrEMBL;Acc:M0UXZ4]				---NA---	-
MLOC_15530	4:482249739-482252410	38.0038	43.1719	55.6954	16.3959	Tremois_D		Uncharacterized protein [Source:UniProtKB/TrEMBL;Acc:M0UY02]	AT1G29840	F1N18.12	alpha/beta-Hydrolases superfamily protein [Source:TAIR_LOCUS;Acc:AT1G29840]	30s ribosomal protein chloroplastic	C:peroxisome; F:RNA binding; F:structural constituent of ribosome; C:ribosome; P:translation
MLOC_15537	2:522998926-523000663	598.027	320.149	434.06	43.0212	Tremois_D		Uncharacterized protein [Source:UniProtKB/TrEMBL;Acc:M0UY08]				stress protein ddr48-like	P:biological_process; C:cytoplasmic membrane-bounded vesicle
MLOC_15538	6:482375067-482377612	9.9909	7.42504	18.6064	3.36048	Tremois_D		Uncharacterized protein [Source:UniProtKB/TrEMBL;Acc:M0UY10]	AT3G01180	AtSS2	starch synthase 2 [Source:TAIR_LOCUS;Acc:AT3G01180]	soluble starch synthase ii-2	P:carbohydrate metabolic process; F:transferase activity, transferring glycosyl groups; C:mitochondrion; P:biosynthetic process; C:plastid
MLOC_15544	1:445454561-445464419	10.4575	24.0308	7.85734	38.8832	Tremois_U		Uncharacterized protein [Source:UniProtKB/TrEMBL;Acc:M0UY14]	AT1G79830	GC5	golgin candidate 5 [Source:TAIR_LOCUS;Acc:AT1G79830]	golgin candidate 5 isoform x1	-
MLOC_15558	2:602248520-602249953	2.01581	1.12881	0	2.67374	Tremois_U		Uncharacterized protein [Source:UniProtKB/TrEMBL;Acc:M0UY30]	AT3G19010		2-oxoglutarate (2OG) and Fe(II)-dependent oxygenase superfamily protein [Source:TAIR_LOCUS;Acc:AT3G19010]	flavonol synthase flavanone 3-hydroxylase-like	P:biological_process; F:oxidoreductase activity; F:ion binding
MLOC_15559	5:108918754-108923691	177.35	108.838	217.543	59.1836	Tremois_D		Uncharacterized protein [Source:UniProtKB/TrEMBL;Acc:M0UY32]				nad h-quinone oxidoreductase subunit chloroplastic	C:plastid; C:thylakoid
MLOC_15567	3:498632439-498639543	5.37278	5.23295	2.52868	12.3986	Tremois_U		Uncharacterized protein [Source:UniProtKB/TrEMBL;Acc:M0UY40]	AT5G05010	AT5G05010	clathrin adaptor complexes medium subunit family protein [Source:TAIR_LOCUS;Acc:AT5G05010]	coatomer subunit delta	P:vesicle-mediated transport; C:cytoplasm; P:catabolic process; P:cellular protein modification process; C:cytosol; C:cytoplasmic membrane-bounded vesicle; C:Golgi apparatus; C:protein complex; P:biosynthetic process; C:cellular_component; P:transport
MLOC_15569	3HL:643772-645086	2.70116	10.7955	0	13.6064	Tremois_U		Uncharacterized protein [Source:UniProtKB/TrEMBL;Acc:M0UY43]	AT2G28200	ZAT5	C2H2-type zinc finger family protein [Source:TAIR_LOCUS;Acc:AT2G28200]	zinc finger protein zat11-like	C:nucleus; F:ion binding; C:plastid; F:molecular_function
MLOC_1557	2:551022795-551025544	2.25223	2.27409	3.00776	0.45514	Tremois_D		Uncharacterized protein [Source:UniProtKB/TrEMBL;Acc:M0UY44]	AT4G21200	ATGA2OX8	gibberellin 2-oxidase 8 [Source:TAIR_LOCUS;Acc:AT4G21200]	gibberellin 2-beta-dioxygenase 8-like	P:biological_process; F:oxidoreductase activity; F:ion binding
MLOC_15571	7:8400047-8401486	73.2972	92.7797	31.3606	136.45	Tremois_U	DAD2	Dolichyl-diphosphooligosaccharide--protein glycosyltransferase subunit DAD2 [Source:UniProtKB/Swiss-Prot;Acc:Q9SME8]	AT1G32210	ATDAD1	Defender against death (DAD family) protein [Source:TAIR_LOCUS;Acc:AT1G32210]	defender against cell death 1	P:carbohydrate metabolic process; F:transferase activity, transferring glycosyl groups; C:cytoplasm; P:cellular protein modification process; C:endoplasmic reticulum; C:protein complex; P:biosynthetic process; C:cellular_component; P:response to stress
MLOC_1558	3:13910898-13912258	5.38814	0.693565	3.06583	5.31336	Nure_D		Uncharacterized protein [Source:UniProtKB/TrEMBL;Acc:M0UY55]	AT1G18390		Protein kinase superfamily protein [Source:TAIR_LOCUS;Acc:AT1G18390]	serine threonine-protein kinase	P:biological_process; F:kinase activity; F:molecular_function
MLOC_15590	2HL:470172-471298	4.80087	0	0.673319	0.912771	Nure_D		Uncharacterized protein [Source:UniProtKB/TrEMBL;Acc:M0UY66]	AT1G69230	SP1L2	SPIRAL1-like2 [Source:TAIR_LOCUS;Acc:AT1G69230]	nitrilase-associated protein	C:microtubule
MLOC_15595	5:541236859-541237934	5.98333	0	0	2.94881	Nure_D|Tremois_U		Uncharacterized protein [Source:UniProtKB/TrEMBL;Acc:M0UY67]	AT1G19530		unknown protein; FUNCTIONS IN: molecular_function unknown; INVOLVED IN: N-terminal protein myristoylation, anaerobic respiration; LOCATED IN: cellular_component unknown; EXPRESSED IN: leaf apex, inflorescence meristem, hypocotyl, root, flower; EXPRE /.../URING: petal differentiation and expansion stage; Has 47 Blast hits to 47 proteins in 13 species: Archae - 0; Bacteria - 0; Metazoa - 0; Fungi -…	ac096687_6 glycoprotein	-
MLOC_15621	4:135765153-135769130	16.5755	35.2432	17.825	94.0979	Tremois_U		N-acetyl-gamma-glutamyl-phosphate reductase [Source:UniProtKB/TrEMBL;Acc:M0UY91]	AT2G19940	AT2G19940	oxidoreductases, acting on the aldehyde or oxo group of donors, NAD or NADP as acceptor;copper ion binding [Source:TAIR_LOCUS;Acc:AT2G19940]	probable n-acetyl-gamma-glutamyl-phosphate chloroplastic	P:biological_process; F:oxidoreductase activity; F:ion binding; P:anatomical structure development; P:cellular amino acid metabolic process; P:biosynthetic process; C:nucleolus; C:cellular_component; C:plastid; F:molecular_function
MLOC_15664	1:155519010-155525654	2.84943	9.7008	1.53164	6.82967	Tremois_U		DNA-directed RNA polymerase [Source:UniProtKB/TrEMBL;Acc:M0UYE0]	AT1G29940	NRPA2	nuclear RNA polymerase A2 [Source:TAIR_LOCUS;Acc:AT1G29940]	dna-directed rna polymerase i subunit rpa2	F:DNA binding; F:nucleotidyltransferase activity; C:cytosol; C:protein complex; P:cellular nitrogen compound metabolic process; P:biosynthetic process; C:nucleolus; P:DNA metabolic process; F:molecular_function
MLOC_15678	7:250339317-250344256	304.652	395.219	650.93	155.028	Tremois_D		Uncharacterized protein [Source:UniProtKB/TrEMBL;Acc:M0UYF5]	AT4G24770	RBP31	31-kDa RNA binding protein [Source:TAIR_LOCUS;Acc:AT4G24770]	31 kda chloroplastic-like	C:cellular_component; C:plastid; C:intracellular; F:molecular_function
MLOC_15697	5:20248904-20251934	22.4065	48.3492	40.8641	18.4814	Nure_U|Tremois_D		Predicted protein; Uncharacterized protein [Source:UniProtKB/TrEMBL;Acc:F2CZ32]	AT1G30120	PDH-E1 BETA	pyruvate dehydrogenase E1 beta [Source:TAIR_LOCUS;Acc:AT1G30120]	pyruvate dehydrogenase e1 component subunit beta	P:small molecule metabolic process; P:carbohydrate metabolic process; P:biological_process; P:generation of precursor metabolites and energy; F:oxidoreductase activity; P:catabolic process; C:mitochondrion; P:cofactor metabolic process; P:cellular nitrogen compound metabolic process; C:plastid
MLOC_15701	2:490976934-490979412	1.40918	2.25068	0.414053	9.38442	Tremois_U		Predicted protein; Uncharacterized protein [Source:UniProtKB/TrEMBL;Acc:F2DPY4]	AT3G50930	BCS1	cytochrome BC1 synthesis [Source:TAIR_LOCUS;Acc:AT3G50930]	mitochondrial chaperone bcs1	F:ion binding
MLOC_15703	1:122525518-122529931	6.05446	1.08002	1.00318	7.68399	Nure_D|Tremois_U		Uncharacterized protein [Source:UniProtKB/TrEMBL;Acc:M0UYI6]	AT2G46700	ATCRK3	CDPK-related kinase 3 [Source:TAIR_LOCUS;Acc:AT2G46700]	cdpk-related kinase 3-like	C:cytoplasm; P:signal transduction; F:ion binding; P:cellular protein modification process; F:kinase activity; C:plasma membrane; F:molecular_function
MLOC_15707	6:477648785-477650320	2423.31	1058.29	5240.41	673.956	Nure_D|Tremois_D		Predicted protein; Uncharacterized protein [Source:UniProtKB/TrEMBL;Acc:F2CYZ1]	AT1G32470		Single hybrid motif superfamily protein [Source:TAIR_LOCUS;Acc:AT1G32470]	glycine cleavage system h mitochondrial	C:cytoplasm; P:catabolic process; C:mitochondrion; P:cellular amino acid metabolic process; C:protein complex
MLOC_15712	5:426340446-426343336	32.1843	1.29999	1.22814	146.869	Nure_D|Tremois_U		Uncharacterized protein [Source:UniProtKB/TrEMBL;Acc:M0UYK5]	AT1G21240	WAK3	wall associated kinase 3 [Source:TAIR_LOCUS;Acc:AT1G21240]	wall-associated receptor kinase 3	P:signal transduction; F:ion binding; P:cellular protein modification process; C:cytoplasmic membrane-bounded vesicle; C:cellular_component; F:signal transducer activity; F:kinase activity; C:plasma membrane; F:molecular_function; F:enzyme binding
MLOC_15719	1:128458206-128460898	8.65118	2.5549	10.4775	2.06129	Tremois_D		Uncharacterized protein [Source:UniProtKB/TrEMBL;Acc:M0UYL5]	AT4G35140		Transducin/WD40 repeat-like superfamily protein [Source:TAIR_LOCUS;Acc:AT4G35140]	ddb1- and cul4-associated factor 8	C:mitochondrion
MLOC_15730	3:489731659-489732732	1789.26	209.698	1978.93	182.036	Nure_D|Tremois_D		Photosystem II reaction center psb28 protein [Source:UniProtKB/TrEMBL;Acc:F2DNM5]	AT4G28660	PSB28	photosystem II reaction center PSB28 protein [Source:TAIR_LOCUS;Acc:AT4G28660]	photosystem ii reaction center w partial	P:biological_process; F:methyltransferase activity; P:photosynthesis; C:protein complex; P:DNA metabolic process; C:plastid; P:response to stress; C:thylakoid
MLOC_15735	6:229236087-229240032	38.1154	21.1442	67.818	14.2177	Tremois_D		Peptidyl-prolyl cis-trans isomerase [Source:UniProtKB/TrEMBL;Acc:F2D849]	AT4G26555	FKBP16-1	FKBP-like peptidyl-prolyl cis-trans isomerase family protein [Source:TAIR_LOCUS;Acc:AT4G26555]	fk506 binding protein	P:cellular protein modification process; P:protein folding; C:plastid; F:isomerase activity
MLOC_15738	4:242514968-242521527	33.9709	46.4572	30.7514	74.6578	Tremois_U		Predicted protein [Source:UniProtKB/TrEMBL;Acc:F2DKP3]	AT4G23460	BETAC-AD	Adaptin family protein [Source:TAIR_LOCUS;Acc:AT4G23460]	beta-adaptin-like protein c	P:vesicle-mediated transport; C:cytoplasm; F:protein transporter activity; C:protein complex; P:transport
MLOC_15750	2:556949318-556954340	2.49249	17.0758	2.07231	2.96484	Nure_U		Uncharacterized protein [Source:UniProtKB/TrEMBL;Acc:M0UYR2]	AT1G47670	AATL1	Transmembrane amino acid transporter family protein [Source:TAIR_LOCUS;Acc:AT1G47670]	lysine histidine transporter-like 8	P:signal transduction; C:cellular_component; C:plastid; P:response to stress
MLOC_15764	1:157324968-157329576	7.5114	12.4898	4.79026	19.3917	Tremois_U		Uncharacterized protein [Source:UniProtKB/TrEMBL;Acc:M0UYR9]	AT2G47960		unknown protein; CONTAINS InterPro DOMAIN/s: Protein of unknown function DUF974 (InterPro:IPR010378); Has 285 Blast hits to 284 proteins in 126 species: Archae - 0; Bacteria - 0; Metazoa - 150; Fungi - 68; Plants - 32; Viruses - 0; Other Eukaryotes /.../source: NCBI BLink). [Source:TAIR_LOCUS;Acc:AT2G47960]	trafficking protein particle complex subunit 13 isoform x2	P:biological_process; P:transmembrane transport; P:cytoskeleton organization; P:catabolic process; P:signal transduction; P:protein complex assembly; P:cell morphogenesis; P:anatomical structure development; P:cellular protein modification process; P:cell adhesion; P:developmental maturation; C:protein complex; P:biosynthetic process; P:response to stress; P:immune system process; C:nucleoplasm; …
MLOC_15770	1H:3091391-3093241	14.7766	2.2266	22.5094	6.16702	Nure_D		Annexin [Source:UniProtKB/TrEMBL;Acc:F2CQV6]	AT1G68090	ANNAT5	annexin 5 [Source:TAIR_LOCUS;Acc:AT1G68090]	annexin d5	F:ion binding; F:lipid binding
MLOC_15776	7:16492640-16495897	9.96849	2.2416	9.31574	2.35679	Nure_D		Predicted protein; Uncharacterized protein [Source:UniProtKB/TrEMBL;Acc:F2EFE4]	AT5G42520	BPC6	basic pentacysteine 6 [Source:TAIR_LOCUS;Acc:AT5G42520]	barley b recombinant-like protein d	C:nucleus; F:DNA binding; P:cellular nitrogen compound metabolic process; P:biosynthetic process
MLOC_15777	3:26270249-26271763	37.9531	7.26909	107.223	5.57917	Nure_D|Tremois_D		Uncharacterized protein [Source:UniProtKB/TrEMBL;Acc:M0UYT4]	AT4G24930		thylakoid lumenal 17.9 kDa protein, chloroplast [Source:TAIR_LOCUS;Acc:AT4G24930]	thylakoid lumenal kda chloroplastic	P:small molecule metabolic process; P:secondary metabolic process; P:sulfur compound metabolic process; P:anatomical structure development; P:biosynthetic process; C:plastid; C:thylakoid
MLOC_15783	1:397403368-397408161	2.44201	10.1066	1.31665	4.23994	Nure_U		Uncharacterized protein [Source:UniProtKB/TrEMBL;Acc:M0UYU5]	AT3G16000	MFP1	MAR binding filament-like protein 1 [Source:TAIR_LOCUS;Acc:AT3G16000]	mar-binding filament-like protein 1 isoform x1	P:secondary metabolic process; P:biological_process; P:membrane organization; P:sulfur compound metabolic process; P:catabolic process; P:anatomical structure development; P:biosynthetic process; C:plastid; P:growth; C:thylakoid; P:small molecule metabolic process; P:carbohydrate metabolic process; P:cofactor metabolic process; P:lipid metabolic process; P:cell wall organization or biogenesis; P:…
MLOC_1579	2:609339360-609341071	0.752256	5.08285	0.586917	3.06055	Nure_U|Tremois_U	PORA	Protochlorophyllide reductase A, chloroplastic [Source:UniProtKB/Swiss-Prot;Acc:P13653]	AT5G54190	PORA	protochlorophyllide oxidoreductase A [Source:TAIR_LOCUS;Acc:AT5G54190]	tpa: protochlorophyllide reductase-like protein	P:biological_process; F:oxidoreductase activity; P:cofactor metabolic process; P:photosynthesis; P:cellular nitrogen compound metabolic process; P:biosynthetic process; C:plastid; C:thylakoid
MLOC_15806	4HS:897877-899956	6.49607	0.833406	9.64968	1.16967	Nure_D|Tremois_D		Predicted protein; Uncharacterized protein [Source:UniProtKB/TrEMBL;Acc:F2DXZ8]	AT1G14730	CYB561C	Cytochrome b561/ferric reductase transmembrane protein family [Source:TAIR_LOCUS;Acc:AT1G14730]	probable transmembrane ascorbate ferrireductase 3	P:biological_process; C:cellular_component
MLOC_15907	7:91820228-91823982	72.1182	266.919	112.718	111.765	Nure_U		Uncharacterized protein [Source:UniProtKB/TrEMBL;Acc:M0UZ78]	AT5G20720	CPN20	chaperonin 20 [Source:TAIR_LOCUS;Acc:AT5G20720]	chaperonin 21 precursor	P:biological_process; P:generation of precursor metabolites and energy; P:sulfur compound metabolic process; P:catabolic process; F:ion binding; P:anatomical structure development; P:cellular amino acid metabolic process; P:biosynthetic process; C:extracellular region; P:protein folding; C:plastid; P:response to stress; C:thylakoid; P:small molecule metabolic process; P:carbohydrate metabolic pro…
MLOC_15917	3:17740494-17742575	687.031	291.127	732.022	138.079	Nure_D|Tremois_D	CW18	Non-specific lipid-transfer protein Cw18 [Source:UniProtKB/Swiss-Prot;Acc:Q43871]	AT5G59310	LTP4	lipid transfer protein 4 [Source:TAIR_LOCUS;Acc:AT5G59310]	lipid transfer protein	F:lipid binding; P:transport
MLOC_15925	2:609354039-609355996	5.91282	0.410871	9.13716	0.188116	Nure_D|Tremois_D		Uncharacterized protein [Source:UniProtKB/TrEMBL;Acc:M0UZ86]	AT4G39490	CYP96A10	cytochrome P450, family 96, subfamily A, polypeptide 10 [Source:TAIR_LOCUS;Acc:AT4G39490]	cytochrome p450 86b1	P:biological_process; F:oxidoreductase activity; F:ion binding; F:molecular_function
MLOC_15936	4:139175725-139176845	24.0719	5.93133	34.0119	3.45946	Nure_D|Tremois_D		Predicted protein; Uncharacterized protein [Source:UniProtKB/TrEMBL;Acc:F2D890]	AT1G32520	AT1G32520	unknown protein; FUNCTIONS IN: molecular_function unknown; INVOLVED IN: biological_process unknown; LOCATED IN: chloroplast; EXPRESSED IN: 24 plant structures; EXPRESSED DURING: 15 growth stages; Has 143 Blast hits to 142 proteins in 34 species: Arc /.../0; Bacteria - 0; Metazoa - 39; Fungi - 0; Plants - 56; Viruses - 0; Other Eukaryotes - 48 (source: NCBI BLink). [Source:TAIR_LOCUS;Acc:AT1G32520]	predicted protein	C:plastid
MLOC_15937	3:519484087-519487786	57.4133	39.4226	104.811	24.5469	Tremois_D		Uncharacterized protein [Source:UniProtKB/TrEMBL;Acc:M0UZ93]	AT2G35450	AT2G35440	catalytics;hydrolases [Source:TAIR_LOCUS;Acc:AT2G35450]	predicted protein	P:biological_process; C:plastid; F:molecular_function
MLOC_15938	7:261804347-261807219	0.0777426	2.77714	0	0	Nure_U		Uncharacterized protein [Source:UniProtKB/TrEMBL;Acc:M0UZ97]	AT3G63480	AT3G63480/MAA21_110	ATP binding microtubule motor family protein [Source:TAIR_LOCUS;Acc:AT3G63480]	kinesin-1-like protein pss1 isoform x1	F:ATPase activity; P:biological_process; C:cytoskeleton; P:cytoskeleton-dependent intracellular transport; C:cytoplasm; F:ion binding; C:protein complex; P:biosynthetic process; F:cytoskeletal protein binding; P:DNA metabolic process
MLOC_15955	2:578924596-578930243	38.1158	88.8397	58.0684	138.149	Nure_U|Tremois_U		Uncharacterized protein [Source:UniProtKB/TrEMBL;Acc:M0UZB6]	AT1G30400	ATMRP1	multidrug resistance-associated protein 1 [Source:TAIR_LOCUS;Acc:AT1G30400]	abc transporter c family member 2-like	F:ATPase activity; P:biological_process; P:transmembrane transport; F:transmembrane transporter activity; F:ion binding; C:cellular_component
MLOC_15962	1:62570105-62573752	105.974	187.906	58.3812	276.81	Tremois_U		Uncharacterized protein [Source:UniProtKB/TrEMBL;Acc:M0UZB9]	AT2G47470	ATPDIL2-1	thioredoxin family protein [Source:TAIR_LOCUS;Acc:AT2G47470]	pdi-like protein	P:embryo development; P:generation of precursor metabolites and energy; P:catabolic process; P:anatomical structure development; C:endoplasmic reticulum; P:biosynthetic process; C:extracellular region; P:protein folding; C:vacuole; F:molecular_function; P:reproduction; P:response to stress; P:immune system process; P:small molecule metabolic process; P:carbohydrate metabolic process; P:homeostati…
MLOC_15968	1:461671932-461676066	48.6119	7.59624	67.6729	4.88451	Nure_D|Tremois_D		Uncharacterized protein [Source:UniProtKB/TrEMBL;Acc:M0UZC0]	AT5G56850		unknown protein; EXPRESSED IN: 21 plant structures; EXPRESSED DURING: 13 growth stages; Has 35333 Blast hits to 34131 proteins in 2444 species: Archae - 798; Bacteria - 22429; Metazoa - 974; Fungi - 991; Plants - 531; Viruses - 0; Other Eukaryotes - /.../(source: NCBI BLink). [Source:TAIR_LOCUS;Acc:AT5G56850]	predicted protein	C:plasmodesma; P:mRNA modification
MLOC_15972	3:490030603-490035999	0.182966	3.10655	0.130968	1.10884	Nure_U		Uncharacterized protein [Source:UniProtKB/TrEMBL;Acc:M0UZD1]	AT3G54090	FLN1	fructokinase-like 1 [Source:TAIR_LOCUS;Acc:AT3G54090]	fructokinase-like chloroplastic	P:embryo development; P:biological_process; P:membrane organization; P:cellular component assembly; P:anatomical structure development; P:ribosome biogenesis; P:tRNA metabolic process; P:biosynthetic process; C:plastid; C:nucleus; F:DNA binding; P:carbohydrate metabolic process; P:cellular nitrogen compound metabolic process; F:kinase activity
MLOC_15973	3:490030603-490035999	34.5175	79.3166	36.1407	50.0042	Nure_U		Uncharacterized protein [Source:UniProtKB/TrEMBL;Acc:M0UZD4]	AT2G37980		O-fucosyltransferase family protein [Source:TAIR_LOCUS;Acc:AT2G37980]	axi 1 like expressed	-
MLOC_16006	2:608837712-608839472	3.00913	0	0.0753609	6.26338	Nure_D|Tremois_U		Uncharacterized protein [Source:UniProtKB/TrEMBL;Acc:M0UZH2]	AT3G45070	SOT5	P-loop containing nucleoside triphosphate hydrolases superfamily protein [Source:TAIR_LOCUS;Acc:AT3G45070]	sulfotransferase 17	P:biological_process; F:molecular_function
MLOC_16007	2:608842741-608844123	12.8481	0.110189	0.356344	10.2039	Nure_D|Tremois_U		Uncharacterized protein [Source:UniProtKB/TrEMBL;Acc:M0UZH3]	AT5G07010	ATST2A	sulfotransferase 2A [Source:TAIR_LOCUS;Acc:AT5G07010]	sulfotransferase 17	P:biological_process; F:molecular_function
MLOC_16024	2:539068908-539070832	0.901294	3.03524	0.297571	21.3851	Tremois_U		Uncharacterized protein [Source:UniProtKB/TrEMBL;Acc:M0UZI4]	AT3G26330	CYP71B37	cytochrome P450, family 71, subfamily B, polypeptide 37 [Source:TAIR_LOCUS;Acc:AT3G26330]	cytochrome p450 71d7	P:biological_process; F:oxidoreductase activity; F:ion binding; F:molecular_function
MLOC_16035	2:450471758-450472537	1468.86	654.775	1965.51	326.079	Nure_D|Tremois_D		Uncharacterized protein [Source:UniProtKB/TrEMBL;Acc:M0UZI7]	AT3G14415	GLO2	Aldolase-type TIM barrel family protein [Source:TAIR_LOCUS;Acc:AT3G14415]	peroxisomal -2-hydroxy-acid oxidase glo1	C:peroxisome; P:biological_process; F:oxidoreductase activity; F:ion binding; P:photosynthesis; P:biosynthetic process; P:symbiosis, encompassing mutualism through parasitism
MLOC_1606	4:261889757-261890059	43.8664	55.1744	10.5555	66.2965	Tremois_U						40s ribosomal protein s20	F:RNA binding; F:structural constituent of ribosome; C:ribosome; P:translation
MLOC_16097	3:453572961-453575657	53.3702	8.55779	28.1774	25.3693	Nure_D		Uncharacterized protein [Source:UniProtKB/TrEMBL;Acc:M0UZP4]	AT2G40890	CYP98A3	cytochrome P450, family 98, subfamily A, polypeptide 3 [Source:TAIR_LOCUS;Acc:AT2G40890]	cytochrome p450 superfamily protein	P:biological_process; F:oxidoreductase activity; F:ion binding; C:cellular_component; F:molecular_function
MLOC_16105	2:2541045-2544803	116.421	10.9888	161.122	13.4161	Nure_D|Tremois_D		Uncharacterized protein [Source:UniProtKB/TrEMBL;Acc:M0UZQ8]	AT1G62200		Major facilitator superfamily protein [Source:TAIR_LOCUS;Acc:AT1G62200]	peptide transporter ptr2	C:cellular_component; P:transport; F:molecular_function
MLOC_16115	7:562765495-562765939	3.02535	0.95206	0	4.86751	Tremois_U		Uncharacterized protein [Source:UniProtKB/TrEMBL;Acc:M0UZR6]	AT1G56150	T6H22.5	SAUR-like auxin-responsive protein family [Source:TAIR_LOCUS;Acc:AT1G56150]	auxin-induced protein 10a5-like	-
MLOC_1614	1:363548187-363551073	35.9565	40.529	31.8073	63.7752	Tremois_U		Uncharacterized protein [Source:UniProtKB/TrEMBL;Acc:M0UZT5]	AT1G21460	SWEET1	Nodulin MtN3 family protein [Source:TAIR_LOCUS;Acc:AT1G21460]	seven-transmembrane-domain protein 1	P:transmembrane transport; F:transmembrane transporter activity; C:endoplasmic reticulum; C:cytoplasmic membrane-bounded vesicle; C:plasma membrane
MLOC_16149	1:429443911-429452261	78.2431	120.008	230.864	38.6188	Tremois_D		Uncharacterized protein [Source:UniProtKB/TrEMBL;Acc:M0UZU0]	AT3G11945	PDS2	homogentisate prenyltransferase [Source:TAIR_LOCUS;Acc:AT3G11945]	probable homogentisate phytyltransferase chloroplastic	P:small molecule metabolic process; P:cofactor metabolic process; P:lipid metabolic process; P:biosynthetic process; C:cellular_component; C:plastid; C:thylakoid; F:transferase activity, transferring alkyl or aryl (other than methyl) groups
MLOC_16150	6:121297123-121299679	4.52475	2.23568	2.14798	9.17546	Tremois_U		Predicted protein; Uncharacterized protein [Source:UniProtKB/TrEMBL;Acc:F2D8T0]	AT2G37710	RLK	receptor lectin kinase [Source:TAIR_LOCUS;Acc:AT2G37710]	lectin-domain containing receptor kinase	C:mitochondrion; F:ion binding; P:cellular protein modification process; C:cytoplasmic membrane-bounded vesicle; C:cellular_component; F:kinase activity; F:molecular_function
MLOC_16151	3:269337355-269339659	17.1109	16.5547	5.04643	36.1549	Tremois_U		Uncharacterized protein [Source:UniProtKB/TrEMBL;Acc:M0UZV0]	AT4G02860	T5J8.18	Phenazine biosynthesis PhzC/PhzF protein [Source:TAIR_LOCUS;Acc:AT4G02860]	phenazine biosynthesis-like domain-containing protein 1-like	P:biosynthetic process; F:molecular_function
MLOC_16169	4HL:741256-742633	3.38127	1.50874	6.14995	1.30596	Tremois_D		Uncharacterized protein [Source:UniProtKB/TrEMBL;Acc:M0UZW0]	AT1G24270	F3I6.21	unknown protein; BEST Arabidopsis thaliana protein match is: unknown protein (TAIR:AT5G13090.1); Has 84 Blast hits to 83 proteins in 13 species: Archae - 0; Bacteria - 0; Metazoa - 0; Fungi - 0; Plants - 84; Viruses - 0; Other Eukaryotes - 0 (source /.../ BLink). [Source:TAIR_LOCUS;Acc:AT1G24270]	myristoylated alanine-rich c-kinase substrate-like	-
MLOC_16180	4:157175590-157179889	0.413517	1.44163	0.474783	3.3211	Tremois_U		Uncharacterized protein [Source:UniProtKB/TrEMBL;Acc:M0UZX8]	AT1G09980	AT1G09990	Putative serine esterase family protein [Source:TAIR_LOCUS;Acc:AT1G09980]	protein fam135b-like isoform x1	-
MLOC_16205	6:36807820-36810674	58.7045	35.4082	99.2957	27.1435	Tremois_D		Uncharacterized protein [Source:UniProtKB/TrEMBL;Acc:M0V004]	AT5G17670	MVA3.2	alpha/beta-Hydrolases superfamily protein [Source:TAIR_LOCUS;Acc:AT5G17670]	hypothetical protein TRIUR3_04175	C:mitochondrion; P:lipid metabolic process; P:transport; C:plastid; F:molecular_function
MLOC_16226	2:593670204-593674600	95.3983	53.7964	129.766	35.5777	Tremois_D		Uncharacterized protein [Source:UniProtKB/TrEMBL;Acc:M0V017]	AT1G73110	AT1G73110/F3N23_39	P-loop containing nucleoside triphosphate hydrolases superfamily protein [Source:TAIR_LOCUS;Acc:AT1G73110]	ribulose bisphosphate carboxylase oxygenase chloroplastic	P:membrane organization; P:lipid metabolic process; F:ion binding; P:biosynthetic process; C:plastid; C:thylakoid
MLOC_16240	2:436039624-436046749	2.62384	2.96555	6.17213	1.41475	Tremois_D		Uncharacterized protein [Source:UniProtKB/TrEMBL;Acc:M0V034]	AT4G11800	AT4G11800	Calcineurin-like metallo-phosphoesterase superfamily protein [Source:TAIR_LOCUS;Acc:AT4G11800]	disease resistance protein	P:biological_process; F:ion binding; C:cellular_component; F:molecular_function
MLOC_16249	6:166629967-166631862	96.7862	108.718	196.506	54.4156	Tremois_D		Uncharacterized protein [Source:UniProtKB/TrEMBL;Acc:M0V051]				50s ribosomal protein chloroplastic	P:embryo development; P:biological_process; P:membrane organization; P:generation of precursor metabolites and energy; P:protein complex assembly; P:cellular protein modification process; P:ribosome biogenesis; P:biosynthetic process; C:ribosome; C:plastid; P:response to stress; P:translation; C:nucleus; F:structural constituent of ribosome; P:photosynthesis; P:cellular nitrogen compound metaboli…
MLOC_16266	5:179889353-179896151	34.3704	19.1345	50.2815	16.6392	Tremois_D		Uncharacterized protein [Source:UniProtKB/TrEMBL;Acc:M0V059]	AT1G77590	LACS9	long chain acyl-CoA synthetase 9 [Source:TAIR_LOCUS;Acc:AT1G77590]	long chain acyl- synthetase chloroplastic-like	P:biological_process; C:cellular_component; F:molecular_function; F:ligase activity
MLOC_16273	2:619031759-619033625	0.89251	53.6501	0.438448	68.2117	Nure_U|Tremois_U		Predicted protein; Uncharacterized protein [Source:UniProtKB/TrEMBL;Acc:F2DRK3]	AT5G22250	CAF1-11	Polynucleotidyl transferase, ribonuclease H-like superfamily protein [Source:TAIR_LOCUS;Acc:AT5G22250]	probable ccr4-associated factor 1 homolog 11	C:nucleus; F:nuclease activity; C:protein complex; P:cellular nitrogen compound metabolic process; C:intracellular; F:molecular_function
MLOC_16275	3:511714806-511715958	76.102	8.19538	74.5626	13.5134	Nure_D|Tremois_D		Uncharacterized protein [Source:UniProtKB/TrEMBL;Acc:M0V063]	AT3G07470	F21O3.18	Protein of unknown function, DUF538 [Source:TAIR_LOCUS;Acc:AT3G07470]	pot family domain containing expressed	C:cytoplasmic membrane-bounded vesicle
MLOC_16280	6:321374549-321376978	1.55854	7.67747	3.36485	3.4578	Nure_U		Uncharacterized protein [Source:UniProtKB/TrEMBL;Acc:M0V066]	AT5G40530		S-adenosyl-L-methionine-dependent methyltransferases superfamily protein [Source:TAIR_LOCUS;Acc:AT5G40530]	ribosomal rna-processing protein 8	P:biological_process; F:methyltransferase activity; C:nucleolus; C:plastid
MLOC_16287	2:550746253-550748072	2.65283	5.3002	0	8.0626	Tremois_U		UDP-glucosyltransferase HvUGT19290; Uncharacterized protein [Source:UniProtKB/TrEMBL;Acc:D3WYW4]	AT2G36790	UGT73C6	UDP-glucosyl transferase 73C6 [Source:TAIR_LOCUS;Acc:AT2G36790]	udp-glycosyltransferase 73c6-like	P:small molecule metabolic process; P:carbohydrate metabolic process; F:transferase activity, transferring glycosyl groups; P:biosynthetic process; C:organelle; C:intracellular
MLOC_16293	7:50485086-50487446	32.2035	41.3926	50.066	20.305	Tremois_D	HEMA3	Glutamyl-tRNA reductase 3, chloroplastic [Source:UniProtKB/Swiss-Prot;Acc:O65796]	AT1G58290	HEMA1	Glutamyl-tRNA reductase family protein [Source:TAIR_LOCUS;Acc:AT1G58290]	glutamyl-trna reductase	P:biological_process; F:oxidoreductase activity; P:cofactor metabolic process; P:cellular nitrogen compound metabolic process; P:biosynthetic process; C:plastid; F:molecular_function
MLOC_16299	2:476113777-476117089	19.7341	41.5568	18.8571	47.0146	Nure_U|Tremois_U		Uncharacterized protein [Source:UniProtKB/TrEMBL;Acc:M0V082]				trna-specific adenosine deaminase 1	F:hydrolase activity, acting on carbon-nitrogen (but not peptide) bonds; F:RNA binding; P:lipid metabolic process; P:cellular nitrogen compound metabolic process; P:biosynthetic process; C:plastid
MLOC_16300	4:540211319-540213849	14.7746	199.99	8.20821	21.8709	Nure_U		Uncharacterized protein [Source:UniProtKB/TrEMBL;Acc:M0V098]	AT5G18280	ATAPY2	apyrase 2 [Source:TAIR_LOCUS;Acc:AT5G18280]	protein	P:biological_process; F:ion binding; C:cytoplasmic membrane-bounded vesicle; C:extracellular region; F:molecular_function
MLOC_16303	5:530544325-530546468	0.346781	3.34257	0.357621	1.57598	Nure_U		Uncharacterized protein [Source:UniProtKB/TrEMBL;Acc:M0V0A1]	AT5G58370		P-loop containing nucleoside triphosphate hydrolases superfamily protein [Source:TAIR_LOCUS;Acc:AT5G58370]	gtp-binding protein	P:cell division; P:small molecule metabolic process; P:catabolic process; P:cellular component assembly; F:ion binding; P:cell cycle
MLOC_16329	6:451177673-451179635	5.51126	0	2.87204	5.31796	Nure_D		Uncharacterized protein [Source:UniProtKB/TrEMBL;Acc:M0V0C4]	AT3G27970		Exonuclease family protein [Source:TAIR_LOCUS;Acc:AT3G27970]	rna exonuclease 4	F:nuclease activity; F:ion binding; P:cellular nitrogen compound metabolic process; F:molecular_function
MLOC_16331	5:4482602-4486259	0	464.825	47.2169	13.1669	Nure_U|Tremois_D		Predicted protein; Uncharacterized protein [Source:UniProtKB/TrEMBL;Acc:F2DNS7]				predicted protein	-
MLOC_16333	1:152779889-152782960	16.4189	38.8479	18.0969	53.3603	Nure_U|Tremois_U		Uncharacterized protein [Source:UniProtKB/TrEMBL;Acc:M0V0D1]	AT2G30080	ZIP6	ZIP metal ion transporter family [Source:TAIR_LOCUS;Acc:AT2G30080]	zinc transporter chloroplastic	P:transmembrane transport; F:transmembrane transporter activity; F:ion binding; C:cellular_component; C:plasma membrane
MLOC_16340	3HS:1300678-1302548	32.9217	20.7927	45.3834	7.72182	Tremois_D		Predicted protein; Uncharacterized protein [Source:UniProtKB/TrEMBL;Acc:F2E6Z3]	AT5G15802	AT5G15805	unknown protein; FUNCTIONS IN: molecular_function unknown; INVOLVED IN: biological_process unknown; LOCATED IN: endomembrane system; Has 35 Blast hits to 35 proteins in 15 species: Archae - 0; Bacteria - 4; Metazoa - 0; Fungi - 0; Plants - 31; Virus /.../; Other Eukaryotes - 0 (source: NCBI BLink). [Source:TAIR_LOCUS;Acc:AT5G15802]	unnamed protein product	-
MLOC_16344	6:116851157-116852053	1.62498	7.10881	1.29024	4.84408	Nure_U		Uncharacterized protein [Source:UniProtKB/TrEMBL;Acc:M0V0D4]	AT4G04480	T26N6.8	unknown protein; LOCATED IN: chloroplast; EXPRESSED IN: flower, pollen tube; EXPRESSED DURING: petal differentiation and expansion stage; BEST Arabidopsis thaliana protein match is: F-box family protein with a domain of unknown function (DUF295) (TA /.../G22030.1); Has 78 Blast hits to 78 proteins in 10 species: Archae - 0; Bacteria - 0; Metazoa - 0; Fungi - 0; Plants - 78; Viruses - 0; Other Euk…	probable f-box protein at4g22030	C:plastid
MLOC_16349	4:20723159-20724927	15.1405	92.1315	14.8207	33.9262	Nure_U		Predicted protein; Uncharacterized protein [Source:UniProtKB/TrEMBL;Acc:F2DF68]	AT4G39670	AT4G39670	Glycolipid transfer protein (GLTP) family protein [Source:TAIR_LOCUS;Acc:AT4G39670]	ceramide-1-phosphate transfer protein	P:membrane organization; P:biological_process; P:signal transduction; F:lipid binding; P:biosynthetic process; P:transport; F:molecular_function; P:response to stress; P:immune system process; P:small molecule metabolic process; C:nucleus; P:protein targeting; P:cell death; C:cytoplasm
MLOC_1635	2:549401775-549403543	45.5636	49.2353	77.335	22.1114	Tremois_D		Uncharacterized protein [Source:UniProtKB/TrEMBL;Acc:M0V0E9]	AT4G13200		unknown protein; FUNCTIONS IN: molecular_function unknown; INVOLVED IN: biological_process unknown; LOCATED IN: thylakoid, chloroplast thylakoid membrane, chloroplast, plastoglobule; EXPRESSED IN: 22 plant structures; EXPRESSED DURING: 13 growth sta /.../as 97 Blast hits to 97 proteins in 46 species: Archae - 0; Bacteria - 65; Metazoa - 2; Fungi - 0; Plants - 28; Viruses - 0; Other Eukaryotes - 2…	predicted protein	C:plastid; C:thylakoid
MLOC_16363	3:422458522-422460736	116.172	35.3011	78.2132	66.1315	Nure_D		Uncharacterized protein [Source:UniProtKB/TrEMBL;Acc:M0V0F3]	AT1G73600	NMT3	S-adenosyl-L-methionine-dependent methyltransferases superfamily protein [Source:TAIR_LOCUS;Acc:AT1G73600]	phosphoethanolamine n-methyltransferase 1-like	P:small molecule metabolic process; P:biological_process; P:lipid metabolic process; F:methyltransferase activity; P:cellular nitrogen compound metabolic process; P:biosynthetic process
MLOC_16379	6:490998848-491000894	60.1424	30.0016	52.5566	30.5069	Nure_D		Uncharacterized protein [Source:UniProtKB/TrEMBL;Acc:M0V0G0]	AT1G09740	F21M12.12	Adenine nucleotide alpha hydrolases-like superfamily protein [Source:TAIR_LOCUS;Acc:AT1G09740]	universal stress protein a-like protein	P:biological_process; F:nuclease activity; P:cellular protein modification process; P:cellular nitrogen compound metabolic process; P:protein folding; P:transport; F:molecular_function; P:response to stress; F:isomerase activity
MLOC_16383	5:20719792-20722306	18.1959	21.3439	42.9405	12.7717	Tremois_D		Uncharacterized protein [Source:UniProtKB/TrEMBL;Acc:M0V0G2]	AT5G24060		Pentatricopeptide repeat (PPR) superfamily protein [Source:TAIR_LOCUS;Acc:AT5G24060]	pentatricopeptide repeat superfamily isoform 1	P:biological_process; F:oxidoreductase activity; F:ion binding; C:plastid
MLOC_16387	1:263628667-263629305	1.36698	0.746159	0	3.43486	Tremois_U		Uncharacterized protein [Source:UniProtKB/TrEMBL;Acc:M0V0G4]	AT3G22450		Ribosomal L18p/L5e family protein [Source:TAIR_LOCUS;Acc:AT3G22450]	predicted protein	F:structural constituent of ribosome; C:ribosome; P:translation
MLOC_16398	7:315894633-315897299	1.79946	9.78531	1.0982	3.47217	Nure_U		Uncharacterized protein [Source:UniProtKB/TrEMBL;Acc:M0V0H2]	AT1G01110	IQD18	IQ-domain 18 [Source:TAIR_LOCUS;Acc:AT1G01110]	protein iq-domain 14	-
MLOC_16410	7:121919718-121922071	53.6285	20.6256	79.2707	13.4025	Nure_D|Tremois_D		Uncharacterized protein [Source:UniProtKB/TrEMBL;Acc:M0V0I5]	AT3G10130		SOUL heme-binding family protein [Source:TAIR_LOCUS;Acc:AT3G10130]	heme-binding-like protein chloroplastic	C:plastid; C:thylakoid
MLOC_16432	3:380014269-380015015	11.0441	2.06949	9.90192	0.979832	Nure_D|Tremois_D		Uncharacterized protein [Source:UniProtKB/TrEMBL;Acc:M0V0K7]				unnamed protein product	C:cytoplasmic membrane-bounded vesicle
MLOC_16437	5:361752804-361754849	2.84125	4.83111	2.64856	11.3094	Tremois_U		Uncharacterized protein [Source:UniProtKB/TrEMBL;Acc:M0V0K8]				flocculation protein flo11-like	F:ADP binding
MLOC_16455	6HS:648567-650228	0.057314	13.1893	0	5.88085	Nure_U|Tremois_U		Uncharacterized protein [Source:UniProtKB/TrEMBL;Acc:M0V0L4]	AT1G78610	MSL6	mechanosensitive channel of small conductance-like 6 [Source:TAIR_LOCUS;Acc:AT1G78610]	mechanosensitive ion channel protein 6-like	C:cellular_component
MLOC_16468	1:27209823-27214128	64.898	21.1586	66.9594	16.7045	Nure_D|Tremois_D		Uncharacterized protein [Source:UniProtKB/TrEMBL;Acc:M0V0M2]	AT5G46110	APE2	Glucose-6-phosphate/phosphate translocator-related [Source:TAIR_LOCUS;Acc:AT5G46110]	triose phosphate phosphate translocator	P:generation of precursor metabolites and energy; P:transmembrane transport; F:transmembrane transporter activity; P:sulfur compound metabolic process; P:cellular protein modification process; P:cellular amino acid metabolic process; P:photosynthesis; P:biosynthetic process; C:cellular_component; P:transport; C:plastid; C:thylakoid
MLOC_16470	1:242465771-242469701	4.78832	0.917138	7.81093	0.427353	Nure_D|Tremois_D		Predicted protein; Uncharacterized protein [Source:UniProtKB/TrEMBL;Acc:F2DHZ6]	AT5G05840		Protein of unknown function (DUF620) [Source:TAIR_LOCUS;Acc:AT5G05840]	predicted protein	-
MLOC_16473	3:372076508-372078358	7.56591	45.3957	7.69985	29.4363	Nure_U|Tremois_U		Uncharacterized protein [Source:UniProtKB/TrEMBL;Acc:M0V0M8]				tetratricopeptide repeat protein 5-like	C:plastid
MLOC_16485	1:456722103-456722743	5.07372	0	5.17512	1.33662	Nure_D		Uncharacterized protein [Source:UniProtKB/TrEMBL;Acc:M0V0Q1]				protein faf- chloroplastic	P:biological_process
MLOC_16498	4:434452926-434456473	61.0322	74.6206	45.2062	90.9152	Tremois_U		Predicted protein; Uncharacterized protein [Source:UniProtKB/TrEMBL;Acc:F2D4C8]	AT1G48440		B-cell receptor-associated 31-like [Source:TAIR_LOCUS;Acc:AT1G48440]	erwinia induced protein 2	C:endoplasmic reticulum; C:cytoplasmic membrane-bounded vesicle; C:cellular_component; P:transport
MLOC_16499	3:451916435-451920978	4.31601	31.3304	11.5085	8.74137	Nure_U		Uncharacterized protein [Source:UniProtKB/TrEMBL;Acc:M0V0R0]	AT1G75450	CKX5	cytokinin oxidase 5 [Source:TAIR_LOCUS;Acc:AT1G75450]	cytokinin dehydrogenase 5-like	P:small molecule metabolic process; P:biological_process; C:extracellular space; P:generation of precursor metabolites and energy; F:oxidoreductase activity; P:catabolic process; F:ion binding; C:cytoplasmic membrane-bounded vesicle
MLOC_16516	7:4709272-4711936	4.64876	20.0105	5.85384	10.2083	Nure_U		Predicted protein; Uncharacterized protein [Source:UniProtKB/TrEMBL;Acc:F2E6V3]	AT5G53070		Ribosomal protein L9/RNase H1 [Source:TAIR_LOCUS;Acc:AT5G53070]	50s ribosomal protein chloroplastic	F:structural constituent of ribosome; C:mitochondrion; C:ribosome; P:translation
MLOC_16521	2:106367779-106369639	216.437	1655.78	142.457	289.167	Nure_U|Tremois_U		Uncharacterized protein [Source:UniProtKB/TrEMBL;Acc:M0V0S5]	AT2G37220		RNA-binding (RRM/RBD/RNP motifs) family protein [Source:TAIR_LOCUS;Acc:AT2G37220]	ribonucleoprotein chloroplastic-like	C:cellular_component; C:plastid; C:intracellular; F:molecular_function
MLOC_16529	3:53053555-53055322	3.22647	2.95126	0.980623	4.43072	Tremois_U		Uncharacterized protein [Source:UniProtKB/TrEMBL;Acc:M0V0S8]	AT2G32380		Transmembrane protein 97, predicted [Source:TAIR_LOCUS;Acc:AT2G32380]	transmembrane protein 97-like	C:cytoplasmic membrane-bounded vesicle; C:cellular_component
MLOC_16571	1:5489867-5494226	0.380673	6.90982	1.07914	3.09173	Nure_U		Uncharacterized protein [Source:UniProtKB/TrEMBL;Acc:M0V0U7]				predicted protein, partial	P:protein glycosylation
MLOC_16572	3HL:4160267-4160921	103.027	14.1064	66.1705	20.4631	Nure_D|Tremois_D		Uncharacterized protein [Source:UniProtKB/TrEMBL;Acc:M0V0V1]	AT1G05385	LPA19	photosystem II 11 kDa protein-related [Source:TAIR_LOCUS;Acc:AT1G05385]	photosystem ii d1 precursor processing protein psb27- chloroplastic	P:small molecule metabolic process; P:generation of precursor metabolites and energy; P:protein complex assembly; P:cofactor metabolic process; P:photosynthesis; P:cellular nitrogen compound metabolic process; C:plastid
MLOC_1658	1:397278150-397281015	2.6249	0.146984	2.69062	0.221447	Nure_D|Tremois_D		Uncharacterized protein [Source:UniProtKB/TrEMBL;Acc:M0V0V9]	AT5G58380	CIPK10	SOS3-interacting protein 1 [Source:TAIR_LOCUS;Acc:AT5G58380]	cbl-interacting protein kinase 26-like	P:signal transduction; F:ion binding; P:cellular protein modification process; C:cellular_component; F:kinase activity
MLOC_16590	5:289019480-289023025	61.3766	125.614	40.7563	67.9253	Nure_U		Uncharacterized protein [Source:UniProtKB/TrEMBL;Acc:M0V0W7]	AT5G47710		Calcium-dependent lipid-binding (CaLB domain) family protein [Source:TAIR_LOCUS;Acc:AT5G47710]	probable adp-ribosylation factor gtpase-activating protein agd13	C:vacuole; C:plasma membrane
MLOC_16596	6:529064838-529067239	8.41943	0	0	5.97659	Nure_D|Tremois_U		Uncharacterized protein [Source:UniProtKB/TrEMBL;Acc:M0V0X7]	AT3G07040	RPM1	NB-ARC domain-containing disease resistance protein [Source:TAIR_LOCUS;Acc:AT3G07040]	disease resistance protein rpm1	F:ion binding
MLOC_16607	4:137817940-137823548	489.507	46.9376	446.833	33.8181	Nure_D|Tremois_D		Uncharacterized protein [Source:UniProtKB/TrEMBL;Acc:M0V0Z5]	AT4G09350	AT4G09350	Chaperone DnaJ-domain superfamily protein [Source:TAIR_LOCUS;Acc:AT4G09350]	dnaj homolog subfamily b member 14-like	C:plastid
MLOC_16609	5:456819964-456822616	2.77955	0.753493	6.14164	0.49243	Tremois_D		Uncharacterized protein [Source:UniProtKB/TrEMBL;Acc:M0V0Z6]	AT5G50915	BHLH137	basic helix-loop-helix (bHLH) DNA-binding superfamily protein [Source:TAIR_LOCUS;Acc:AT5G50915]	transcription factor bhlh137-like isoform x2	F:molecular_function
MLOC_16610	3HL:1294124-1296354	111.721	128.477	49.9526	114.354	Tremois_U		Uncharacterized protein [Source:UniProtKB/TrEMBL;Acc:M0V101]	AT3G12490	ATCYSB	cystatin B [Source:TAIR_LOCUS;Acc:AT3G12490]	cysteine proteinase inhibitor	P:biological_process; C:cytoplasmic membrane-bounded vesicle; C:extracellular region; F:enzyme regulator activity; P:response to stress
MLOC_16637	7:10609925-10618207	6.25362	1.35841	9.74003	2.8423	Nure_D		Uncharacterized protein [Source:UniProtKB/TrEMBL;Acc:M0V123]	AT4G10770	ATOPT7	oligopeptide transporter 7 [Source:TAIR_LOCUS;Acc:AT4G10770]	oligopeptide transporter 7-like	P:transmembrane transport; C:cellular_component; P:transport; F:molecular_function
MLOC_16638	7:10618265-10618506	83.6478	14.5403	69.4931	16.8339	Nure_D|Tremois_D		Uncharacterized protein [Source:UniProtKB/TrEMBL;Acc:M0V127]	AT4G10770	ATOPT7	oligopeptide transporter 7 [Source:TAIR_LOCUS;Acc:AT4G10770]	oligopeptide transporter 7	P:transmembrane transport; C:cellular_component
MLOC_16643	3:409024681-409027163	76.8153	35.0974	87.8868	44.1541	Nure_D		Predicted protein; Uncharacterized protein [Source:UniProtKB/TrEMBL;Acc:F2D043]	AT3G01280	VDAC1	voltage dependent anion channel 1 [Source:TAIR_LOCUS;Acc:AT3G01280]	outer plastidial membrane protein porin	P:transmembrane transport; F:transmembrane transporter activity; C:mitochondrion; C:protein complex; P:transport; C:plastid
MLOC_16646	6:495342122-495345313	7.0924	0.28452	8.93937	1.80053	Nure_D|Tremois_D		Uncharacterized protein [Source:UniProtKB/TrEMBL;Acc:M0V134]	AT5G15180	AT5G15180	Peroxidase superfamily protein [Source:TAIR_LOCUS;Acc:AT5G15180]	peroxidase 24-like	P:biological_process; F:oxidoreductase activity; F:ion binding; C:cytoplasmic membrane-bounded vesicle; C:extracellular region; F:molecular_function; P:response to stress
MLOC_16647	5:361619049-361619711	604.079	215.697	694.955	253.756	Nure_D|Tremois_D		Uncharacterized protein [Source:UniProtKB/TrEMBL;Acc:M0V136]				predicted protein	-
MLOC_16653	7:288110070-288115109	7.19778	25.7578	3.17595	12.8717	Tremois_U		Uncharacterized protein [Source:UniProtKB/TrEMBL;Acc:M0V138]	AT3G23940	AT3G23940	dehydratase family [Source:TAIR_LOCUS;Acc:AT3G23940]	dihydroxy-acid dehydratase	P:small molecule metabolic process; F:lyase activity; F:ion binding; P:anatomical structure development; P:cellular amino acid metabolic process; P:biosynthetic process; P:cellular nitrogen compound metabolic process; C:plastid
MLOC_16677	4:447618161-447622767	30.6475	42.8282	24.1157	94.4297	Tremois_U		Predicted protein; Uncharacterized protein [Source:UniProtKB/TrEMBL;Acc:F2D3G9]	AT2G01970	AT2G01970	Endomembrane protein 70 protein family [Source:TAIR_LOCUS;Acc:AT2G01970]	phagocytic receptor 1b	C:cytoplasmic membrane-bounded vesicle; C:cellular_component
MLOC_16700	2:619212774-619213010	24.4481	249.6	7.49752	349.537	Nure_U|Tremois_U		Uncharacterized protein [Source:UniProtKB/TrEMBL;Acc:M0V161]	AT2G35980	YLS9	Late embryogenesis abundant (LEA) hydroxyproline-rich glycoprotein family [Source:TAIR_LOCUS;Acc:AT2G35980]	harpin inducing protein	C:cytoplasmic membrane-bounded vesicle; C:plastid
MLOC_16702	5:327869903-327876309	46.6509	36.4457	56.3513	20.2842	Tremois_D		Uncharacterized protein [Source:UniProtKB/TrEMBL;Acc:M0V165]	AT5G35970	AT5G35970	P-loop containing nucleoside triphosphate hydrolases superfamily protein [Source:TAIR_LOCUS;Acc:AT5G35970]	dna-binding protein smubp-2	F:DNA binding; P:biological_process; F:ion binding; F:helicase activity; C:plastid
MLOC_16705	7:260443243-260445798	39.2633	101.883	19.5667	218.819	Nure_U|Tremois_U		Uncharacterized protein [Source:UniProtKB/TrEMBL;Acc:M0V174]	AT5G40780	LHT1	lysine histidine transporter 1 [Source:TAIR_LOCUS;Acc:AT5G40780]	lysine histidine transporter 1-like	C:cellular_component; C:plastid
MLOC_16711	5:60651242-60656960	105.326	51.8743	98.8088	56.6009	Nure_D		Predicted protein; Uncharacterized protein [Source:UniProtKB/TrEMBL;Acc:F2CUW0]	AT4G26570	ATCBL3	calcineurin B-like 3 [Source:TAIR_LOCUS;Acc:AT4G26570]	calcineurin b-like protein 3	C:nucleus; F:DNA binding; F:nucleic acid binding transcription factor activity; F:ion binding; C:cytoplasmic membrane-bounded vesicle; P:cellular nitrogen compound metabolic process; P:biosynthetic process; C:vacuole
MLOC_16719	1H:2669782-2670350	274.032	33.4283	406.612	22.5819	Nure_D|Tremois_D		Uncharacterized protein [Source:UniProtKB/TrEMBL;Acc:M0V181]	AT2G42900		Plant basic secretory protein (BSP) family protein [Source:TAIR_LOCUS;Acc:AT2G42900]	hypothetical protein OsI_21145	P:biological_process; C:plastid
MLOC_16727	7:267744641-267744945	188.284	169.22	230.626	111.566	Tremois_D		Uncharacterized protein [Source:UniProtKB/TrEMBL;Acc:M0V188]				predicted protein	-
MLOC_16732	6:532512697-532515504	33.159	12.2512	33.3126	13.9419	Nure_D		Uncharacterized protein [Source:UniProtKB/TrEMBL;Acc:M0V191]	AT2G45980		unknown protein; FUNCTIONS IN: molecular_function unknown; INVOLVED IN: biological_process unknown; LOCATED IN: cellular_component unknown; EXPRESSED IN: 25 plant structures; EXPRESSED DURING: 15 growth stages; BEST Arabidopsis thaliana protein matc /.../unknown protein (TAIR:AT4G00355.2); Has 93 Blast hits to 90 proteins in 15 species: Archae - 0; Bacteria - 0; Metazoa - 0; Fungi - 0; Plants - 9…	predicted protein	F:RNA binding; F:methyltransferase activity; P:rRNA processing; P:tRNA processing; P:methylation
MLOC_16746	4:747664-748680	16.2318	77.1953	9.50025	69.2124	Nure_U|Tremois_U		Uncharacterized protein [Source:UniProtKB/TrEMBL;Acc:M0V1B3]	AT1G69310	WRKY57	WRKY DNA-binding protein 57 [Source:TAIR_LOCUS;Acc:AT1G69310]	dna-binding protein	F:DNA binding; F:nucleic acid binding transcription factor activity; P:cellular nitrogen compound metabolic process; P:biosynthetic process
MLOC_16765	7:584677890-584679736	25.0751	119.481	1.47958	522.573	Nure_U|Tremois_U		Uncharacterized protein [Source:UniProtKB/TrEMBL;Acc:M0V1C5]	AT2G04400	AT2G04400/T1O3.19	Aldolase-type TIM barrel family protein [Source:TAIR_LOCUS;Acc:AT2G04400]	indole-3-glycerol phosphate chloroplastic-like	F:lyase activity; P:cellular amino acid metabolic process; P:cellular nitrogen compound metabolic process; P:biosynthetic process; C:plastid; F:isomerase activity
MLOC_16769	3:99860527-99862782	16.6046	3.89432	28.1662	1.51004	Nure_D|Tremois_D		Uncharacterized protein [Source:UniProtKB/TrEMBL;Acc:M0V1C7]	AT3G15350		Core-2/I-branching beta-1,6-N-acetylglucosaminyltransferase family protein [Source:TAIR_LOCUS;Acc:AT3G15350]	xylosyltransferase oxt-like	P:biological_process; F:transferase activity, transferring glycosyl groups; C:cellular_component
MLOC_16775	3:160240283-160245591	28.594	21.1877	34.967	9.21374	Tremois_D		Uncharacterized protein [Source:UniProtKB/TrEMBL;Acc:M0V1D3]	AT5G48960	K19E20.8	HAD-superfamily hydrolase, subfamily IG, 5'-nucleotidase [Source:TAIR_LOCUS;Acc:AT5G48960]	5 -nucleotidase domain-containing protein 4 isoform x1	F:ion binding; C:plastid
MLOC_16783	4HS:1103145-1105816	62.5822	3.80148	22.0975	13.5154	Nure_D		Uncharacterized protein [Source:UniProtKB/TrEMBL;Acc:M0V1D6]	AT4G08850		Leucine-rich repeat receptor-like protein kinase family protein [Source:TAIR_LOCUS;Acc:AT4G08850]	lrr receptor-like serine threonine-protein kinase	P:biological_process; P:signal transduction; F:ion binding; P:cellular protein modification process; P:anatomical structure development; C:cellular_component; F:kinase activity; P:response to stress
MLOC_16785	6:530548867-530551511	17.4665	61.3585	29.7668	63.3298	Nure_U|Tremois_U		Uncharacterized protein [Source:UniProtKB/TrEMBL;Acc:M0V1D9]	AT3G09830	F8A24.12	Protein kinase superfamily protein [Source:TAIR_LOCUS;Acc:AT3G09830]	probable receptor-like protein kinase at5g47070	F:ion binding; P:cellular protein modification process; F:kinase activity
MLOC_16791	7:122462581-122464152	8.5743	17.7253	4.75749	21.137	Tremois_U		Uncharacterized protein [Source:UniProtKB/TrEMBL;Acc:M0V1E3]	AT1G24120	ARL1	ARG1-like 1 [Source:TAIR_LOCUS;Acc:AT1G24120]	chaperone protein dnaj 16	C:mitochondrion; F:unfolded protein binding; P:protein folding; F:molecular_function
MLOC_16792	1:404069058-404072279	42.4455	62.2912	77.5106	29.8558	Tremois_D		Uncharacterized protein [Source:UniProtKB/TrEMBL;Acc:M0V1E7]	AT3G53900	UPP	uracil phosphoribosyltransferase [Source:TAIR_LOCUS;Acc:AT3G53900]	uracil phosphoribosyltransferase	P:small molecule metabolic process; F:transferase activity, transferring glycosyl groups; P:cellular nitrogen compound metabolic process; P:biosynthetic process; C:plastid; F:molecular_function
MLOC_16803	2:581698378-581701008	41.452	80.9109	94.5532	27.3178	Tremois_D		Uncharacterized protein [Source:UniProtKB/TrEMBL;Acc:M0V1F8]	AT2G35410	AT2G35410/T32F12.21	RNA-binding (RRM/RBD/RNP motifs) family protein [Source:TAIR_LOCUS;Acc:AT2G35410]	33 kda chloroplastic	P:biological_process; P:membrane organization; P:ribosome biogenesis; P:biosynthetic process; C:ribosome; C:cellular_component; C:plastid; F:molecular_function; C:thylakoid; P:small molecule metabolic process; P:cofactor metabolic process; P:lipid metabolic process; P:photosynthesis; P:cellular nitrogen compound metabolic process
MLOC_16818	3:525411951-525413245	1.27681	2.54956	0.805544	9.63355	Tremois_U		Uncharacterized protein [Source:UniProtKB/TrEMBL;Acc:M0V1G5]	AT1G27290	F17L21.8	unknown protein; Has 44 Blast hits to 44 proteins in 12 species: Archae - 0; Bacteria - 0; Metazoa - 0; Fungi - 0; Plants - 44; Viruses - 0; Other Eukaryotes - 0 (source: NCBI BLink). [Source:TAIR_LOCUS;Acc:AT1G27290]	unnamed protein product	-
MLOC_16824	6:375439655-375443054	40.1473	11.9376	38.6282	11.9993	Nure_D|Tremois_D		Predicted protein; Uncharacterized protein [Source:UniProtKB/TrEMBL;Acc:F2CZF8]	AT3G60260	F27H5_50	ELMO/CED-12 family protein [Source:TAIR_LOCUS;Acc:AT3G60260]	elmo domain-containing protein a-like	-
MLOC_16828	3:270221707-270225007	4.41365	5.49316	5.24471	0.899289	Tremois_D		Uncharacterized protein [Source:UniProtKB/TrEMBL;Acc:M0V1H3]	AT4G36440		unknown protein; FUNCTIONS IN: molecular_function unknown; INVOLVED IN: biological_process unknown; LOCATED IN: endomembrane system; EXPRESSED IN: 24 plant structures; EXPRESSED DURING: 15 growth stages; Has 41 Blast hits to 41 proteins in 14 specie /.../hae - 0; Bacteria - 0; Metazoa - 0; Fungi - 0; Plants - 41; Viruses - 0; Other Eukaryotes - 0 (source: NCBI BLink). [Source:TAIR_LOCUS;Acc:AT4G3…	at4g36440-like partial	P:biological_process
MLOC_16831	5:52230716-52234431	7.39964	17.5555	2.9267	16.6481	Tremois_U		Uncharacterized protein [Source:UniProtKB/TrEMBL;Acc:M0V1H8]	AT4G14090	UGT75C1	UDP-Glycosyltransferase superfamily protein [Source:TAIR_LOCUS;Acc:AT4G14090]	cyanidin 3-o-rutinoside 5-o-glucosyltransferase-like	P:biological_process; F:transferase activity, transferring glycosyl groups
MLOC_16849	2:571800472-571803014	7.3903	2.92509	12.8163	1.29685	Tremois_D		Uncharacterized protein [Source:UniProtKB/TrEMBL;Acc:M0V1J0]	AT5G17520	RCP1	root cap 1 (RCP1) [Source:TAIR_LOCUS;Acc:AT5G17520]	maltose excess protein 1- chloroplastic	P:carbohydrate metabolic process; C:cellular_component; P:transport; C:plastid
MLOC_16854	4:247757227-247763001	0.963775	1.03448	0.881431	4.6485	Tremois_U		Serine/threonine-protein kinase [Source:UniProtKB/TrEMBL;Acc:M0V1J6]	AT1G34300		lectin protein kinase family protein [Source:TAIR_LOCUS;Acc:AT1G34300]	receptor protein kinase 1	P:biological_process; P:signal transduction; C:mitochondrion; F:ion binding; P:cellular protein modification process; C:cytoplasmic membrane-bounded vesicle; C:cellular_component; F:signal transducer activity; F:kinase activity; C:plasma membrane; F:molecular_function; F:enzyme binding
MLOC_16880	5:78953335-78953781	46.9389	141.29	9.69051	53.1547	Nure_U|Tremois_U		Uncharacterized protein [Source:UniProtKB/TrEMBL;Acc:M0V1K7]	AT2G14880	AT2G14880/T26I20.4	SWIB/MDM2 domain superfamily protein [Source:TAIR_LOCUS;Acc:AT2G14880]	upstream activation factor subunit spp27-like	C:plastid
MLOC_1690	1:158069600-158070936	21.7321	214.349	2.89827	600.984	Nure_U|Tremois_U		Uncharacterized protein [Source:UniProtKB/TrEMBL;Acc:M0V1L7]	AT1G10370	GST30	Glutathione S-transferase family protein [Source:TAIR_LOCUS;Acc:AT1G10370]	probable glutathione s-transferase gstu6-like	P:biological_process; F:transferase activity, transferring alkyl or aryl (other than methyl) groups
MLOC_16929	4:156321845-156325106	30.0746	27.1507	75.8759	28.5731	Tremois_D		Uncharacterized protein [Source:UniProtKB/TrEMBL;Acc:M0V1N0]	AT1G04420	AT1G04420	NAD(P)-linked oxidoreductase superfamily protein [Source:TAIR_LOCUS;Acc:AT1G04420]	aldo-keto reductase-like	P:small molecule metabolic process; P:biological_process; F:oxidoreductase activity; P:lipid metabolic process; P:biosynthetic process; C:plastid
MLOC_16943	5:300370276-300371331	9.44026	4.12019	10.728	2.08423	Tremois_D		Uncharacterized protein [Source:UniProtKB/TrEMBL;Acc:M0V1P7]	AT4G34180		Cyclase family protein [Source:TAIR_LOCUS;Acc:AT4G34180]	cyclase-like protein	F:hydrolase activity, acting on carbon-nitrogen (but not peptide) bonds; P:catabolic process; P:cellular amino acid metabolic process; P:cellular nitrogen compound metabolic process
MLOC_16944	5:17928657-17931891	205.61	155.824	296.772	108.754	Tremois_D		Uncharacterized protein [Source:UniProtKB/TrEMBL;Acc:M0V1P8]	AT4G04850	KEA3	K+ efflux antiporter 3 [Source:TAIR_LOCUS;Acc:AT4G04850]	k(+) efflux antiporter chloroplastic	P:transmembrane transport; F:transmembrane transporter activity; C:cellular_component; P:transport; C:plastid
MLOC_16945	1:11546147-11550210	1.41607	4.00653	0.801847	9.6916	Tremois_U		Uncharacterized protein [Source:UniProtKB/TrEMBL;Acc:M0V1Q0]	AT5G62620	B3GALT19	Galactosyltransferase family protein [Source:TAIR_LOCUS;Acc:AT5G62620]	probable beta- -galactosyltransferase 19-like	P:carbohydrate metabolic process; F:transferase activity, transferring glycosyl groups; P:cellular protein modification process; C:Golgi apparatus; P:biosynthetic process; C:cellular_component; F:molecular_function
MLOC_1695	morex_contig_1151666:91-311	3.56715	0	2.88308	4.75229	Nure_D		Uncharacterized protein [Source:UniProtKB/TrEMBL;Acc:M0V1Q3]				retrotransposon line subclass	P:biological_process; C:cytoplasm; F:ion binding; P:anatomical structure development; F:peptidase activity; C:organelle; F:kinase activity; C:intracellular; F:molecular_function
MLOC_16950	5:32045807-32046894	1.53941	9.47309	0	69.5323	Nure_U|Tremois_U		Predicted protein; Uncharacterized protein [Source:UniProtKB/TrEMBL;Acc:F2DSE0]	AT5G39110	GLP6	RmlC-like cupins superfamily protein [Source:TAIR_LOCUS;Acc:AT5G39110]	germin-like protein 8-4	F:ion binding; C:cytoplasmic membrane-bounded vesicle; C:extracellular region; F:molecular_function
MLOC_16953	4HS:2170652-2172110	161.836	51.655	197.078	49.0986	Nure_D|Tremois_D		Uncharacterized protein [Source:UniProtKB/TrEMBL;Acc:M0V1Q5]	AT3G43790	ZIFL2	zinc induced facilitator-like 2 [Source:TAIR_LOCUS;Acc:AT3G43790]	carbohydrate transporter sugar porter transporter	P:transmembrane transport; C:cellular_component
MLOC_16963	7:228509179-228510140	151.099	169.829	281.688	106.003	Tremois_D		Uncharacterized protein [Source:UniProtKB/TrEMBL;Acc:M0V1R4]				psbp domain-containing protein chloroplastic	P:biological_process; P:membrane organization; F:ion binding; P:ribosome biogenesis; C:protein complex; P:biosynthetic process; C:cellular_component; C:plastid; C:thylakoid; P:small molecule metabolic process; P:carbohydrate metabolic process; P:cofactor metabolic process; P:photosynthesis; P:cellular nitrogen compound metabolic process
MLOC_16978	2:579240575-579241513	110.197	9.90304	74.7306	28.8471	Nure_D|Tremois_D		Predicted protein; Uncharacterized protein [Source:UniProtKB/TrEMBL;Acc:F2DFY2]				predicted protein	-
MLOC_16980	3:140265557-140269703	262.325	178.256	336.193	68.3441	Tremois_D		Uncharacterized protein [Source:UniProtKB/TrEMBL;Acc:M0V1S6]	AT5G42070		unknown protein; FUNCTIONS IN: molecular_function unknown; INVOLVED IN: biological_process unknown; LOCATED IN: chloroplast thylakoid membrane, chloroplast; EXPRESSED IN: 21 plant structures; EXPRESSED DURING: 13 growth stages; Has 30201 Blast hits /.../22 proteins in 780 species: Archae - 12; Bacteria - 1396; Metazoa - 17338; Fungi - 3422; Plants - 5037; Viruses - 0; Other Eukaryotes - 2996 (sou…	unnamed protein product	P:cell-cell signaling; P:anatomical structure development; P:cellular protein modification process; P:biosynthetic process; P:DNA metabolic process; P:symbiosis, encompassing mutualism through parasitism; C:plastid; P:cell cycle; P:response to stress; P:immune system process; C:thylakoid; P:chromosome organization; P:cell differentiation; P:cellular nitrogen compound metabolic process
MLOC_16989	4:31931734-31933563	1.15914	3.86656	0.835298	4.57118	Tremois_U		Uncharacterized protein [Source:UniProtKB/TrEMBL;Acc:M0V1T2]	AT5G66770	SCL4	GRAS family transcription factor [Source:TAIR_LOCUS;Acc:AT5G66770]	scarecrow-like protein 4	F:ion binding; P:cellular nitrogen compound metabolic process; P:biosynthetic process; F:molecular_function
MLOC_16998	7:158592797-158596685	1.61369	0.68412	2.90545	0.36662	Tremois_D		Uncharacterized protein [Source:UniProtKB/TrEMBL;Acc:M0V1T6]				transposon mutator sub-class	F:ion binding
MLOC_17000	2:511941364-511942414	10.0825	58.3406	16.915	38.425	Nure_U|Tremois_U		Uncharacterized protein [Source:UniProtKB/TrEMBL;Acc:M0V1U1]				cadmium-induced protein as8 isoform x2	C:plastid
MLOC_17002	2:305958209-305959344	5473.12	369.684	14746.1	376.841	Nure_D|Tremois_D	LHBC	Chlorophyll a-b binding protein of LHCII type III, chloroplastic [Source:UniProtKB/Swiss-Prot;Acc:P27523]	AT5G54270	LHCB3	light-harvesting chlorophyll B-binding protein 3 [Source:TAIR_LOCUS;Acc:AT5G54270]	chlorophyll a-b binding protein chloroplastic	P:generation of precursor metabolites and energy; F:structural molecule activity; F:ion binding; P:cellular protein modification process; P:photosynthesis; C:protein complex; C:cellular_component; C:plastid; F:molecular_function; C:thylakoid
MLOC_17018	3:511700018-511703174	23.3176	69.7886	16.8981	66.0929	Nure_U|Tremois_U		Peptidyl-prolyl cis-trans isomerase [Source:UniProtKB/TrEMBL;Acc:M0V1W1]	AT5G48580	FKBP15-2	FK506- and rapamycin-binding protein 15 kD-2 [Source:TAIR_LOCUS;Acc:AT5G48580]	fk506-binding protein 2-1 precursor	P:cellular protein modification process; C:cytoplasmic membrane-bounded vesicle; P:protein folding; F:isomerase activity
MLOC_17029	3:510878902-510881202	25.7479	59.1148	73.6497	31.5615	Nure_U|Tremois_D		Uncharacterized protein [Source:UniProtKB/TrEMBL;Acc:M0V1X2]	AT2G30695		FUNCTIONS IN: molecular_function unknown; INVOLVED IN: protein folding, protein transport; LOCATED IN: chloroplast stroma, chloroplast; EXPRESSED IN: 23 plant structures; EXPRESSED DURING: 13 growth stages; CONTAINS InterPro DOMAIN/s: Trigger factor /.../some-binding, bacterial (InterPro:IPR008881); Has 253 Blast hits to 253 proteins in 72 species: Archae - 0; Bacteria - 138; Metazoa - 0; Fungi -…	trigger factor	P:protein folding; P:transport
MLOC_17061	7:536832055-536836958	30.4673	14.9632	37.0816	11.3949	Tremois_D		Uncharacterized protein [Source:UniProtKB/TrEMBL;Acc:M0V1Z7]	AT1G51600	ZML2	ZIM-LIKE 2 [Source:TAIR_LOCUS;Acc:AT1G51600]	gata transcription factor 25	F:DNA binding; F:nucleic acid binding transcription factor activity; F:ion binding; P:cellular nitrogen compound metabolic process; P:biosynthetic process
MLOC_17074	2:513014597-513017292	5.09164	3.44843	0.364405	35.2214	Tremois_U		Uncharacterized protein [Source:UniProtKB/TrEMBL;Acc:M0V214]	AT4G23230	CRK15	cysteine-rich RLK (RECEPTOR-like protein kinase) 15 [Source:TAIR_LOCUS;Acc:AT4G23230]	cysteine-rich receptor-like protein kinase 10-like	P:signal transduction; P:cellular protein modification process; C:cytoplasmic membrane-bounded vesicle; C:cellular_component; F:signal transducer activity; F:kinase activity; C:plasma membrane; F:enzyme binding
MLOC_17089	4:501878174-501879781	21.5969	35.0242	10.3063	96.1086	Tremois_U		Phosphoserine aminotransferase [Source:UniProtKB/TrEMBL;Acc:M0V221]	AT4G35630	PSAT	phosphoserine aminotransferase [Source:TAIR_LOCUS;Acc:AT4G35630]	phosphoserine aminotransferase chloroplastic-like	F:nuclease activity; F:ion binding; P:cellular amino acid metabolic process; P:biosynthetic process; P:cellular nitrogen compound metabolic process; C:plastid; F:molecular_function
MLOC_17102	2:570825659-570834986	1.34671	2.55963	0.65683	2.71892	Tremois_U		Uncharacterized protein [Source:UniProtKB/TrEMBL;Acc:M0V233]	AT2G04660	APC2	anaphase-promoting complex/cyclosome 2 [Source:TAIR_LOCUS;Acc:AT2G04660]	anaphase-promoting complex subunit 2	P:catabolic process; P:cell morphogenesis; P:cell-cell signaling; P:anatomical structure development; P:cellular protein modification process; C:protein complex; P:biosynthetic process; P:symbiosis, encompassing mutualism through parasitism; P:DNA metabolic process; F:molecular_function; P:reproduction; P:response to stress; P:immune system process; P:cell cycle; P:growth; P:cell division; C:nucl…
MLOC_17110	3:346998872-346999800	607.517	291.251	595.245	167.312	Nure_D|Tremois_D		Uncharacterized protein [Source:UniProtKB/TrEMBL;Acc:M0V241]	AT5G67370		Protein of unknown function (DUF1230) [Source:TAIR_LOCUS;Acc:AT5G67370]	duf1230 family protein	C:mitochondrion; C:cellular_component
MLOC_17130	3:53154908-53156734	3.61656	1.31926	9.00504	0.35141	Tremois_D		Uncharacterized protein [Source:UniProtKB/TrEMBL;Acc:M0V263]	AT1G28640		GDSL-like Lipase/Acylhydrolase superfamily protein [Source:TAIR_LOCUS;Acc:AT1G28640]	acetylajmalan esterase-like	P:biological_process; C:cytoplasmic membrane-bounded vesicle; F:molecular_function
MLOC_17132	2:484691321-484695079	2.40134	0.159808	2.23742	0.212655	Nure_D|Tremois_D		Uncharacterized protein [Source:UniProtKB/TrEMBL;Acc:M0V266]				transposon en spm sub-class	-
MLOC_17150	5:524053359-524057002	91.6343	280.846	92.3705	190.044	Nure_U|Tremois_U		Predicted protein; Uncharacterized protein [Source:UniProtKB/TrEMBL;Acc:F2D1H7]	AT2G44120	RPL7C	Ribosomal protein L30/L7 family protein [Source:TAIR_LOCUS;Acc:AT2G44120]	60s ribosomal protein l7-2	C:ribosome; C:cellular_component
MLOC_17167	1:464067063-464069415	109.848	9.50604	148.925	9.45012	Nure_D|Tremois_D		Uncharacterized protein [Source:UniProtKB/TrEMBL;Acc:M0V2A0]	AT5G07990	TT7	Cytochrome P450 superfamily protein [Source:TAIR_LOCUS;Acc:AT5G07990]	flavonoid 3 -hydroxylase	P:biological_process; F:oxidoreductase activity; F:ion binding; F:molecular_function
MLOC_17194	2:47214869-47217614	53.0833	26.1862	53.4279	24.96	Nure_D|Tremois_D		Uncharacterized protein [Source:UniProtKB/TrEMBL;Acc:M0V2C4]	AT3G54480	SKIP5	SKP1/ASK-interacting protein 5 [Source:TAIR_LOCUS;Acc:AT3G54480]	f-box protein skip5	C:nucleus; P:biological_process; P:catabolic process; F:ion binding; P:cellular protein modification process; F:molecular_function; F:ligase activity
MLOC_17196	3:477114521-477115398	0.191344	1.77705	0.222538	2.58226	Tremois_U		Uncharacterized protein [Source:UniProtKB/TrEMBL;Acc:M0V2C6]				unnamed protein product	-
MLOC_172	2:615251675-615255485	130.535	80.8272	140.682	54.8937	Tremois_D		Uncharacterized protein [Source:UniProtKB/TrEMBL;Acc:M0V2D0]	AT3G02720	DJ1D	Class I glutamine amidotransferase-like superfamily protein [Source:TAIR_LOCUS;Acc:AT3G02720]	protein dj-1 homolog d-like	P:small molecule metabolic process; P:biological_process; F:lyase activity; C:cytoplasmic membrane-bounded vesicle; F:peptidase activity; P:biosynthetic process; F:hydrolase activity, acting on glycosyl bonds
MLOC_17209	7:331985734-331987600	3.18121	22.2904	0.811017	23.0524	Nure_U|Tremois_U		Uncharacterized protein [Source:UniProtKB/TrEMBL;Acc:M0V2D5]	AT2G02360	AtPP2-B10	phloem protein 2-B10 [Source:TAIR_LOCUS;Acc:AT2G02360]	phloem-specific lectin	F:carbohydrate binding
MLOC_17213	1H:836067-840569	38.9242	14.804	50.1517	11.3309	Nure_D|Tremois_D		Predicted protein; Uncharacterized protein [Source:UniProtKB/TrEMBL;Acc:F2CU75]	AT2G01060	AT2G01060/F23H14.3	myb-like HTH transcriptional regulator family protein [Source:TAIR_LOCUS;Acc:AT2G01060]	protein phr1-like 1-like isoform x1	F:DNA binding; F:molecular_function
MLOC_17219	2:1816721-1819726	13.0343	3.46145	1.26814	6.42424	Tremois_U		Uncharacterized protein [Source:UniProtKB/TrEMBL;Acc:M0V2H5]	AT4G13870	WRNEXO	Werner syndrome-like exonuclease [Source:TAIR_LOCUS;Acc:AT4G13870]	werner syndrome-like exonuclease	F:nuclease activity; F:helicase activity; P:cellular nitrogen compound metabolic process; F:molecular_function
MLOC_17220	6:529498122-529499690	796.587	547.415	1427.11	158.049	Tremois_D		Uncharacterized protein [Source:UniProtKB/TrEMBL;Acc:M0V2H7]	AT1G10360	ATGSTU18	glutathione S-transferase TAU 18 [Source:TAIR_LOCUS;Acc:AT1G10360]	probable glutathione s-transferase gstu6-like	F:transferase activity; P:metabolic process
MLOC_17228	2:551158841-551160627	8.502	57.2918	4.6879	53.4931	Nure_U|Tremois_U		Predicted protein; Uncharacterized protein [Source:UniProtKB/TrEMBL;Acc:F2DEG4]	AT3G01440	PQL1	PsbQ-like 1 [Source:TAIR_LOCUS;Acc:AT3G01440]	psbq-like protein chloroplastic isoform x2	F:ion binding; P:photosynthesis; C:protein complex; C:cellular_component; C:thylakoid
MLOC_17240	5:548915037-548922831	34.0088	12.7443	18.5128	10.9531	Nure_D		Uncharacterized protein [Source:UniProtKB/TrEMBL;Acc:M0V2J2]	AT3G23790	AAE16	AMP-dependent synthetase and ligase family protein [Source:TAIR_LOCUS;Acc:AT3G23790]	probable acyl-activating enzyme chloroplastic	P:biological_process; C:plastid; F:ligase activity
MLOC_17280	1:142226992-142227718	3.29677	7.58656	1.22208	5.30918	Tremois_U		Uncharacterized protein [Source:UniProtKB/TrEMBL;Acc:M0V2K4]	AT2G14720	VSR4	vacuolar sorting receptor 4 [Source:TAIR_LOCUS;Acc:AT2G14720]	vacuolar-sorting receptor 3-like	P:biological_process; C:endosome; C:cytoplasm; F:ion binding; C:Golgi apparatus; C:cytoplasmic membrane-bounded vesicle; F:peptidase activity; C:cellular_component; P:transport
MLOC_17298	3:547020235-547022211	0.609327	18.8517	0.721739	0.997765	Nure_U		Uncharacterized protein [Source:UniProtKB/TrEMBL;Acc:M0V2L0]	AT1G06800	PLA-I{gamma}1	alpha/beta-Hydrolases superfamily protein [Source:TAIR_LOCUS;Acc:AT1G06800]	phospholipase a1- chloroplastic-like	P:lipid metabolic process; C:plastid; F:molecular_function
MLOC_17308	1H:2586505-2588717	2.11277	3.93973	0.991136	3.98965	Tremois_U		Uncharacterized protein [Source:UniProtKB/TrEMBL;Acc:M0V2M6]	AT4G08980	FBW2	F-BOX WITH WD-40 2 [Source:TAIR_LOCUS;Acc:AT4G08980]	ubiquitin-protein ligase isoform x1	P:biological_process; F:ligase activity
MLOC_17348	3:373760613-373761821	9.53439	4.45524	9.34267	2.19269	Tremois_D		Uncharacterized protein [Source:UniProtKB/TrEMBL;Acc:M0V2R9]	AT1G66740	AtSP7	ASF1 like histone chaperone [Source:TAIR_LOCUS;Acc:AT1G66740]	histone chaperone asf1b-like	C:nucleus; P:chromosome organization; C:cytoplasmic membrane-bounded vesicle
MLOC_17358	2:548039166-548041393	3.47081	16.3009	4.31545	18.6319	Nure_U|Tremois_U		Predicted protein; Uncharacterized protein [Source:UniProtKB/TrEMBL;Acc:F2CPZ8]	AT1G10030	ERG28	homolog of yeast ergosterol28 [Source:TAIR_LOCUS;Acc:AT1G10030]	ergosterol biosynthetic protein 28	C:mitochondrion; P:lipid metabolic process; P:biosynthetic process; C:cellular_component
MLOC_17360	6:492349863-492352526	2.79234	15.5717	1.1633	10.8145	Nure_U|Tremois_U		Uncharacterized protein [Source:UniProtKB/TrEMBL;Acc:M0V2S6]	AT1G77470	RFC3	replication factor C subunit 3 [Source:TAIR_LOCUS;Acc:AT1G77470]	replication factor c subunit 3	P:biological_process; F:ion binding; P:anatomical structure development; P:cellular protein modification process; P:anatomical structure formation involved in morphogenesis; P:mRNA processing; P:biosynthetic process; P:DNA metabolic process; P:reproduction; P:response to stress; C:nucleus; F:DNA binding; P:chromosome organization; P:cell differentiation; P:cellular nitrogen compound metabolic pro…
MLOC_17363	4HL:3117326-3117974	63.6943	10.7453	81.1997	8.80442	Nure_D|Tremois_D		Uncharacterized protein [Source:UniProtKB/TrEMBL;Acc:M0V2S7]				predicted protein	C:cellular_component
MLOC_17364	2:114347332-114348949	108.068	315.208	163.862	210.906	Nure_U		Uncharacterized protein [Source:UniProtKB/TrEMBL;Acc:M0V2S8]				phospho-2-dehydro-3-deoxyheptonate aldolase chloroplastic-like	P:small molecule metabolic process; P:secondary metabolic process; P:cellular amino acid metabolic process; P:biosynthetic process; C:cellular_component; C:plastid; P:response to stress; P:immune system process; F:transferase activity, transferring alkyl or aryl (other than methyl) groups
MLOC_17370	5:412504496-412505489	29.9992	1.21957	36.406	1.06066	Nure_D|Tremois_D		Uncharacterized protein [Source:UniProtKB/TrEMBL;Acc:M0V2S9]	AT2G41940	ZFP8	zinc finger protein 8 [Source:TAIR_LOCUS;Acc:AT2G41940]	zinc finger protein	F:ion binding
MLOC_17382	6:260614835-260618660	37.6135	19.076	46.4861	19.9918	Tremois_D		Predicted protein; Uncharacterized protein [Source:UniProtKB/TrEMBL;Acc:F2DY43]	AT3G51490	TMT3	tonoplast monosaccharide transporter3 [Source:TAIR_LOCUS;Acc:AT3G51490]	monosaccharide-sensing protein 2-like	P:transmembrane transport; F:transmembrane transporter activity; C:cellular_component; P:transport
MLOC_174	3:546656401-546657964	55.5387	15.3545	33.2548	47.5752	Nure_D		Uncharacterized protein [Source:UniProtKB/TrEMBL;Acc:M0V2V0]	AT5G19380	CLT1	CRT (chloroquine-resistance transporter)-like transporter 1 [Source:TAIR_LOCUS;Acc:AT5G19380]	crt homolog 1-like	P:transmembrane transport; C:cellular_component; C:plastid
MLOC_17402	2:438623186-438625020	4.41727	1.58498	5.17089	0.786478	Tremois_D		Uncharacterized protein [Source:UniProtKB/TrEMBL;Acc:M0V2V2]	AT3G07360	PUB9	plant U-box 9 [Source:TAIR_LOCUS;Acc:AT3G07360]	u-box domain-containing protein 9-like	P:cellular protein modification process; C:plastid; F:molecular_function; F:ligase activity
MLOC_17405	5:461060265-461061422	60.4995	460.958	29.153	510.115	Nure_U|Tremois_U		Uncharacterized protein [Source:UniProtKB/TrEMBL;Acc:M0V2V3]	AT4G24570	DIC2	dicarboxylate carrier 2 [Source:TAIR_LOCUS;Acc:AT4G24570]	mitochondrial uncoupling protein 5-like	P:transmembrane transport; C:mitochondrion; C:cellular_component; P:transport
MLOC_17409	7:457554372-457555143	23.2653	35.7159	21.3854	48.3991	Tremois_U		Uncharacterized protein [Source:UniProtKB/TrEMBL;Acc:M0V2V4]	AT1G48160	SRP19	signal recognition particle 19 kDa protein, putative / SRP19, putative [Source:TAIR_LOCUS;Acc:AT1G48160]	signal recognition particle 19 kda protein	P:protein targeting; P:membrane organization; F:RNA binding; C:cytoplasm
MLOC_17429	3:484239098-484239445	15.0941	347.364	21.6583	240.868	Nure_U|Tremois_U		Uncharacterized protein [Source:UniProtKB/TrEMBL;Acc:M0V2W2]	AT5G24090	ATCHIA	chitinase A [Source:TAIR_LOCUS;Acc:AT5G24090]	hevamine-a-like	P:carbohydrate metabolic process; C:cytoplasmic membrane-bounded vesicle; C:extracellular region; F:hydrolase activity, acting on glycosyl bonds
MLOC_17436	7HS:1830041-1830908	10.7771	7.21447	19.0975	0.604666	Tremois_D		Uncharacterized protein [Source:UniProtKB/TrEMBL;Acc:M0V2W5]	AT2G20830	AT2G20830	transferases;folic acid binding [Source:TAIR_LOCUS;Acc:AT2G20830]	formimidoyltransferase-cyclodeaminase isoform x1	P:biological_process; F:ion binding; F:molecular_function
MLOC_17496	morex_contig_1576898:0-666	1.45092	57.785	0	42.0687	Nure_U|Tremois_U		Uncharacterized protein [Source:UniProtKB/TrEMBL;Acc:M0V2Z6]	AT5G48930	HCT	hydroxycinnamoyl-CoA shikimate/quinate hydroxycinnamoyl transferase [Source:TAIR_LOCUS;Acc:AT5G48930]	agmatine partial	P:biological_process; F:transferase activity, transferring acyl groups
MLOC_17508	3:29250051-29251946	372.805	36.8567	346.787	60.222	Nure_D|Tremois_D		Uncharacterized protein [Source:UniProtKB/TrEMBL;Acc:M0V304]	AT4G13830	J20	DNAJ-like 20 [Source:TAIR_LOCUS;Acc:AT4G13830]	chaperone protein dnaj chloroplastic-like	C:nucleus; P:catabolic process; P:cofactor metabolic process; F:unfolded protein binding; P:cellular nitrogen compound metabolic process; P:protein folding; C:plastid; F:molecular_function
MLOC_17514	morex_contig_157695:16-847	1.97686	26.67	2.08197	5.28514	Nure_U		Uncharacterized protein [Source:UniProtKB/TrEMBL;Acc:M0V312]	AT4G36010	T19K4.140	Pathogenesis-related thaumatin superfamily protein [Source:TAIR_LOCUS;Acc:AT4G36010]	thaumatin-like protein 1-like	P:biological_process; P:sulfur compound metabolic process; P:lipid metabolic process; F:phosphatase activity; F:lyase activity; C:cytoplasmic membrane-bounded vesicle; F:molecular_function
MLOC_17518	5:478150220-478153098	7.04014	1.5072	4.00554	1.44294	Nure_D		Uncharacterized protein [Source:UniProtKB/TrEMBL;Acc:M0V316]	AT5G63140	ATPAP29	purple acid phosphatase 29 [Source:TAIR_LOCUS;Acc:AT5G63140]	probable inactive purple acid phosphatase 29-like	P:biological_process; C:cytoplasmic membrane-bounded vesicle; F:molecular_function
MLOC_17556	7:467418124-467419584	6.63971	1.08254	4.26148	0.894605	Nure_D|Tremois_D		Uncharacterized protein [Source:UniProtKB/TrEMBL;Acc:M0V339]	AT1G50575	AT1G50570	Putative lysine decarboxylase family protein [Source:TAIR_LOCUS;Acc:AT1G50575]	probable cytokinin riboside 5 -monophosphate phosphoribohydrolase logl5-like	P:biological_process; F:lyase activity; C:plastid
MLOC_17564	5:469927288-469928681	27.0857	54.8423	20.7631	34.564	Nure_U						60s ribosomal protein l36a	F:structural constituent of ribosome; C:mitochondrion; C:cytosol; C:ribosome; P:translation
MLOC_17586	4:163833449-163835882	125.294	96.6256	187.484	73.5241	Tremois_D		Uncharacterized protein [Source:UniProtKB/TrEMBL;Acc:M0V366]	AT5G64840	GCN5	general control non-repressible 5 [Source:TAIR_LOCUS;Acc:AT5G64840]	abc transporter f family member 5-like	F:ATPase activity; P:biological_process; F:ion binding; C:plastid
MLOC_17596	7:588118448-588119824	35.0515	48.6589	25.4034	65.744	Tremois_U		Uncharacterized protein [Source:UniProtKB/TrEMBL;Acc:M0V374]	AT3G14650	CYP72A11	cytochrome P450, family 72, subfamily A, polypeptide 11 [Source:TAIR_LOCUS;Acc:AT3G14650]	secologanin synthase-like	P:biological_process; F:oxidoreductase activity; F:ion binding; F:molecular_function
MLOC_17602	6:8355530-8360844	17.0349	28.1422	16.1859	37.4579	Tremois_U		Uncharacterized protein [Source:UniProtKB/TrEMBL;Acc:M0V378]	AT1G54170	CID3	CTC-interacting domain 3 [Source:TAIR_LOCUS;Acc:AT1G54170]	polyadenylate-binding protein-interacting protein 4-like isoform x1	-
MLOC_17604	6:19950366-19951313	379.525	452.16	681.721	331.313	Tremois_D		Uncharacterized protein [Source:UniProtKB/TrEMBL;Acc:M0V382]	AT3G04790	F7O18.28	Ribose 5-phosphate isomerase, type A protein [Source:TAIR_LOCUS;Acc:AT3G04790]	probable ribose-5-phosphate isomerase chloroplastic	P:secondary metabolic process; P:membrane organization; P:biological_process; P:generation of precursor metabolites and energy; P:sulfur compound metabolic process; P:signal transduction; P:catabolic process; P:cellular protein modification process; P:cellular amino acid metabolic process; P:biosynthetic process; C:plastid; P:response to stress; P:immune system process; C:thylakoid; P:small molec…
MLOC_17612	6:10110056-10114032	58.4971	27.0513	59.8691	43.3362	Nure_D		Uncharacterized protein [Source:UniProtKB/TrEMBL;Acc:M0V388]	AT1G33230		TMPIT-like protein [Source:TAIR_LOCUS;Acc:AT1G33230]	transmembrane protein 120 homolog	C:cellular_component
MLOC_17615	5:386181611-386182832	0.622014	13.2433	2.033	8.32446	Nure_U|Tremois_U		Uncharacterized protein [Source:UniProtKB/TrEMBL;Acc:M0V389]	AT1G19230	RBOHE	Riboflavin synthase-like superfamily protein [Source:TAIR_LOCUS;Acc:AT1G19230]	respiratory burst oxidase homolog protein e-like	P:biological_process; F:oxidoreductase activity; C:mitochondrion; F:ion binding; C:cellular_component
MLOC_17627	5:77972320-77975753	34.71	7.60522	22.0606	9.54952	Nure_D		Uncharacterized protein [Source:UniProtKB/TrEMBL;Acc:M0V394]	AT5G07710		Polynucleotidyl transferase, ribonuclease H-like superfamily protein [Source:TAIR_LOCUS;Acc:AT5G07710]	protein nen1-like	F:nuclease activity; P:cellular nitrogen compound metabolic process; F:molecular_function
MLOC_17647	5:450118492-450119604	3.68912	0.236573	21.0516	0.212347	Nure_D|Tremois_D		Uncharacterized protein [Source:UniProtKB/TrEMBL;Acc:M0V3B9]				---NA---	-
MLOC_17648	3:431621089-431622218	8.2468	57.4591	9.11087	39.7475	Nure_U|Tremois_U		Uncharacterized protein [Source:UniProtKB/TrEMBL;Acc:M0V3C0]	AT1G29690	CAD1	MAC/Perforin domain-containing protein [Source:TAIR_LOCUS;Acc:AT1G29690]	macpf domain-containing protein cad1-like	P:small molecule metabolic process; P:protein targeting; P:membrane organization; P:biological_process; P:cell death; P:signal transduction; P:cellular protein modification process; C:intracellular; P:response to stress; P:immune system process
MLOC_17676	3HL:2061127-2063534	29.15	9.83581	5.36274	33.6515	Tremois_U		Uncharacterized protein [Source:UniProtKB/TrEMBL;Acc:M0V3E5]				myosin-j heavy chain	C:nucleus; F:DNA binding; P:carbohydrate metabolic process; P:biological_process; C:cytoskeleton; F:ion binding; P:cellular protein modification process; C:protein complex; F:cytoskeletal protein binding; F:kinase activity; F:molecular_function; F:isomerase activity
MLOC_17698	1:108414282-108415551	9.15955	2.22742	2.43485	6.24443	Nure_D		Uncharacterized protein [Source:UniProtKB/TrEMBL;Acc:M0V3G9]				hypothetical protein F775_06694	-
MLOC_17702	1:422212877-422216508	0.89151	5.77272	0.193334	5.58512	Nure_U|Tremois_U		Uncharacterized protein [Source:UniProtKB/TrEMBL;Acc:M0V3H3]	AT5G46020	AT5G46020/MCL19.6	CONTAINS InterPro DOMAIN/s: Casein kinase substrate, phosphoprotein PP28 (InterPro:IPR019380); Has 30201 Blast hits to 17322 proteins in 780 species: Archae - 12; Bacteria - 1396; Metazoa - 17338; Fungi - 3422; Plants - 5037; Viruses - 0; Other Euka /.../ - 2996 (source: NCBI BLink). [Source:TAIR_LOCUS;Acc:AT5G46020]	28 kda heat- and acid-stable phospho	C:cytosol
MLOC_17720	1:123839233-123840760	17.8521	3.82092	19.0634	2.21546	Nure_D|Tremois_D		Uncharacterized protein [Source:UniProtKB/TrEMBL;Acc:M0V3I5]	AT2G02950	PKS1	phytochrome kinase substrate 1 [Source:TAIR_LOCUS;Acc:AT2G02950]	protein phytochrome kinase substrate 1	-
MLOC_17726	5HL:2797823-2798711	33.562	47.445	80.8961	37.9387	Tremois_D		Uncharacterized protein [Source:UniProtKB/TrEMBL;Acc:M0V3I7]				hypothetical protein F775_14983	P:small molecule metabolic process; P:cofactor metabolic process; P:cellular component assembly; F:ion binding; P:cellular amino acid metabolic process; P:cellular nitrogen compound metabolic process; P:biosynthetic process; C:plastid; F:molecular_function
MLOC_17732	5:390061668-390062873	0	236.776	2.19178	82.9055	Nure_U|Tremois_U		Uncharacterized protein [Source:UniProtKB/TrEMBL;Acc:M0V3J6]	AT4G02090	T10M13.10	unknown protein; FUNCTIONS IN: molecular_function unknown; INVOLVED IN: N-terminal protein myristoylation; LOCATED IN: cellular_component unknown; EXPRESSED IN: root; Has 132 Blast hits to 132 proteins in 12 species: Archae - 0; Bacteria - 0; Metazo /.../ Fungi - 0; Plants - 132; Viruses - 0; Other Eukaryotes - 0 (source: NCBI BLink). [Source:TAIR_LOCUS;Acc:AT4G02090]	PREDICTED: uncharacterized protein LOC101757450 isoform X1	-
MLOC_17735	7:52885682-52888230	8.39916	3.13042	9.84839	1.84214	Tremois_D		Uncharacterized protein [Source:UniProtKB/TrEMBL;Acc:M0V3J8]	AT5G48730		Pentatricopeptide repeat (PPR) superfamily protein [Source:TAIR_LOCUS;Acc:AT5G48730]	pentatricopeptide repeat-containing protein chloroplastic	C:plastid
MLOC_17755	5:511863637-511865464	53.7793	5.0713	53.8772	4.07319	Nure_D|Tremois_D		Uncharacterized protein [Source:UniProtKB/TrEMBL;Acc:M0V3K9]	AT5G06560		Protein of unknown function, DUF593 [Source:TAIR_LOCUS;Acc:AT5G06560]	uncharacterized abhydrolase domain-containing protein ddb_g0269086	C:plastid
MLOC_17760	7:390013504-390015312	606.009	662.088	1463.23	459.871	Tremois_D		Superoxide dismutase [Cu-Zn] [Source:UniProtKB/TrEMBL;Acc:K4KCI3]	AT2G28190	CSD2	copper/zinc superoxide dismutase 2 [Source:TAIR_LOCUS;Acc:AT2G28190]	cu zn superoxide dismutase	P:secondary metabolic process; P:biological_process; F:oxidoreductase activity; P:catabolic process; F:ion binding; C:extracellular region; C:plastid; P:response to stress; C:thylakoid
MLOC_17779	1:455790080-455791195	0.467141	0.962965	0	4.82239	Tremois_U		Uncharacterized protein [Source:UniProtKB/TrEMBL;Acc:M0V3N3]	AT4G23810	WRKY53	WRKY family transcription factor [Source:TAIR_LOCUS;Acc:AT4G23810]	wrky transcription factor	F:DNA binding; F:nucleic acid binding transcription factor activity; P:cellular nitrogen compound metabolic process; P:biosynthetic process
MLOC_17796	2:418081953-418085524	21.8146	40.3315	38.2423	13.0424	Tremois_D		Uncharacterized protein [Source:UniProtKB/TrEMBL;Acc:M0V3P6]	AT1G04940	TIC20	translocon at the inner envelope membrane of chloroplasts 20 [Source:TAIR_LOCUS;Acc:AT1G04940]	protein tic 20- chloroplastic-like	C:cellular_component; C:plastid
MLOC_17803	4HL:2179099-2180441	5.32838	1.72343	8.74119	0.372658	Tremois_D		Uncharacterized protein [Source:UniProtKB/TrEMBL;Acc:M0V3P7]	AT1G64640	ENODL8	early nodulin-like protein 8 [Source:TAIR_LOCUS;Acc:AT1G64640]	early nodulin-like protein 1 precursor	C:cytoplasmic membrane-bounded vesicle; C:cellular_component; F:molecular_function
MLOC_17814	4:245968356-245971267	30.3523	308.839	23.9723	262.408	Nure_U|Tremois_U		Uncharacterized protein [Source:UniProtKB/TrEMBL;Acc:M0V3P8]	AT3G45640	ATMPK3	mitogen-activated protein kinase 3 [Source:TAIR_LOCUS;Acc:AT3G45640]	map kinase	P:biological_process; P:cell death; P:signal transduction; F:ion binding; P:cellular protein modification process; P:anatomical structure development; P:biosynthetic process; F:signal transducer activity; F:kinase activity; C:intracellular; P:response to stress; P:immune system process
MLOC_17819	4:7900892-7901667	123.557	2966.03	94.7999	1678.09	Nure_U|Tremois_U		Uncharacterized protein [Source:UniProtKB/TrEMBL;Acc:M0V3Q4]	AT2G21660	ATGRP7	cold, circadian rhythm, and rna binding 2 [Source:TAIR_LOCUS;Acc:AT2G21660]	glycine-rich rna-binding protein	F:DNA binding; P:biological_process; F:RNA binding; P:cellular nitrogen compound metabolic process; P:biosynthetic process; P:mRNA processing; F:molecular_function; P:response to stress
MLOC_17833	5:530527195-530529235	0.669515	3.47666	0.356654	2.46359	Nure_U|Tremois_U		Uncharacterized protein [Source:UniProtKB/TrEMBL;Acc:M0V3R4]	AT5G58370		P-loop containing nucleoside triphosphate hydrolases superfamily protein [Source:TAIR_LOCUS;Acc:AT5G58370]	gtp-binding protein	P:cell division; P:small molecule metabolic process; P:catabolic process; P:cellular component assembly; F:ion binding; F:molecular_function; P:cell cycle
MLOC_17842	2:511105494-511108314	27.1091	2.14788	31.0912	5.0502	Nure_D|Tremois_D		Predicted protein; Uncharacterized protein [Source:UniProtKB/TrEMBL;Acc:F2ELW2]	AT5G54850		unknown protein; Has 1807 Blast hits to 1807 proteins in 277 species: Archae - 0; Bacteria - 0; Metazoa - 736; Fungi - 347; Plants - 385; Viruses - 0; Other Eukaryotes - 339 (source: NCBI BLink). [Source:TAIR_LOCUS;Acc:AT5G54850]	predicted protein	F:molecular_function; P:biological_process; C:cellular_component
MLOC_17846	4HL:3293673-3294634	1.27846	5.15834	1.19573	2.14832	Nure_U		Uncharacterized protein [Source:UniProtKB/TrEMBL;Acc:M0V3R9]	AT3G49890	T16K5.240	unknown protein; Has 27 Blast hits to 27 proteins in 13 species: Archae - 0; Bacteria - 0; Metazoa - 3; Fungi - 0; Plants - 21; Viruses - 0; Other Eukaryotes - 3 (source: NCBI BLink). [Source:TAIR_LOCUS;Acc:AT3G49890]	hypothetical protein F775_26600	P:protein targeting; P:anatomical structure development; P:cell differentiation; C:intracellular; P:mitochondrion organization; P:reproduction
MLOC_17852	2:592360490-592363018	145.27	0.806736	68.3343	0.923014	Nure_D|Tremois_D		Predicted protein; Uncharacterized protein [Source:UniProtKB/TrEMBL;Acc:F2CSK8]	AT5G67050		alpha/beta-Hydrolases superfamily protein [Source:TAIR_LOCUS;Acc:AT5G67050]	lipase class 3-like	P:lipid metabolic process; F:molecular_function
MLOC_17883	1:162478754-162480114	5.23654	16.6785	0	8.92097	Tremois_U		Predicted protein; Uncharacterized protein [Source:UniProtKB/TrEMBL;Acc:F2E4D7]				predicted protein	C:cytoplasmic membrane-bounded vesicle; C:cellular_component
MLOC_17885	7:585753425-585754213	29.9795	0	1.30004	2.1994	Nure_D		Uncharacterized protein [Source:UniProtKB/TrEMBL;Acc:M0V3V6]				predicted protein	C:mitochondrion
MLOC_1790	6:245341443-245342138	0.938904	137.716	0.677805	49.8239	Nure_U|Tremois_U		Uncharacterized protein [Source:UniProtKB/TrEMBL;Acc:M0V3W3]				hypothetical protein F775_43448	-
MLOC_17902	1:310462961-310467118	35.8884	77.194	47.2352	29.8289	Nure_U		Uncharacterized protein [Source:UniProtKB/TrEMBL;Acc:M0V3W4]	AT4G33030	SQD1	sulfoquinovosyldiacylglycerol 1 [Source:TAIR_LOCUS;Acc:AT4G33030]	udp-sulfoquinovose chloroplastic	P:lipid metabolic process; F:ion binding; P:biosynthetic process; C:plastid; F:molecular_function
MLOC_17903	1:217588200-217590590	1.21891	0.143985	0	11.2314	Tremois_U		Predicted protein; Uncharacterized protein [Source:UniProtKB/TrEMBL;Acc:F2DHT0]	AT3G48740	SWEET11	Nodulin MtN3 family protein [Source:TAIR_LOCUS;Acc:AT3G48740]	protein ruptured pollen grain 1	P:transmembrane transport; F:transmembrane transporter activity; C:cytoplasmic membrane-bounded vesicle; C:plasma membrane; F:molecular_function
MLOC_17904	2:22729473-22732997	24.5238	34.8563	20.1722	59.3643	Tremois_U		Uncharacterized protein [Source:UniProtKB/TrEMBL;Acc:M0V3W8]	AT5G13190	T31B5_10	CONTAINS InterPro DOMAIN/s: LPS-induced tumor necrosis factor alpha factor (InterPro:IPR006629); Has 30201 Blast hits to 17322 proteins in 780 species: Archae - 12; Bacteria - 1396; Metazoa - 17338; Fungi - 3422; Plants - 5037; Viruses - 0; Other Eu /.../es - 2996 (source: NCBI BLink). [Source:TAIR_LOCUS;Acc:AT5G13190]	litaf-domain-containing protein	P:protein targeting; P:membrane organization; P:biological_process; P:cell death; P:signal transduction; C:intracellular; C:plasma membrane; P:response to stress; P:immune system process
MLOC_17916	1H:8538460-8540321	3.40585	8.69664	1.64432	8.97719	Tremois_U		Predicted protein; Uncharacterized protein [Source:UniProtKB/TrEMBL;Acc:F2D4U5]	AT5G63450	CYP94B1	cytochrome P450, family 94, subfamily B, polypeptide 1 [Source:TAIR_LOCUS;Acc:AT5G63450]	cytochrome p450 94a1-like	P:biological_process; F:oxidoreductase activity; F:ion binding; C:cytoplasmic membrane-bounded vesicle; F:molecular_function
MLOC_17920	1H:12687357-12687856	0	2.01705	0	1.45624	Nure_U		Uncharacterized protein [Source:UniProtKB/TrEMBL;Acc:M0V3X4]				hypothetical protein TRIUR3_01380	-
MLOC_17926	7:9493478-9494298	0.88859	1.13218	0	14.8041	Tremois_U		Uncharacterized protein [Source:UniProtKB/TrEMBL;Acc:M0V3X5]	AT4G35160	T12J5.30	O-methyltransferase family protein [Source:TAIR_LOCUS;Acc:AT4G35160]	o-methyltransferase zrp4	P:biological_process; F:methyltransferase activity; F:molecular_function
MLOC_17928	4:255989827-255991279	2.18565	13.3563	0.867539	9.74019	Nure_U|Tremois_U		Uncharacterized protein [Source:UniProtKB/TrEMBL;Acc:M0V3Y2]	AT1G48000	MYB112	myb domain protein 112 [Source:TAIR_LOCUS;Acc:AT1G48000]	myb dna-binding domain superfamily protein	F:DNA binding; F:molecular_function
MLOC_17932	2:4132648-4137018	14.3694	19.3859	15.9479	40.0168	Tremois_U		Uncharacterized protein [Source:UniProtKB/TrEMBL;Acc:M0V3Y5]	AT3G07100	ERMO2	Sec23/Sec24 protein transport family protein [Source:TAIR_LOCUS;Acc:AT3G07100]	protein transport protein sec24-like at3g07100	P:cell proliferation; P:carbohydrate metabolic process; P:biological_process; P:vesicle-mediated transport; F:ion binding; P:cellular protein modification process; C:cytoplasmic membrane-bounded vesicle; C:protein complex; P:biosynthetic process; P:transport
MLOC_17984	2:590116960-590118911	3.50819	21.1439	0.0671375	36.7508	Nure_U|Tremois_U		Predicted protein; Uncharacterized protein [Source:UniProtKB/TrEMBL;Acc:F2DRI4]	AT2G45550	CYP76C4	cytochrome P450, family 76, subfamily C, polypeptide 4 [Source:TAIR_LOCUS;Acc:AT2G45550]	cytochrome p450 76c2-like	P:biological_process; F:oxidoreductase activity; F:ion binding; C:cytoplasmic membrane-bounded vesicle; F:molecular_function
MLOC_17987	1:435571588-435573500	0.756113	1.57764	0.606242	6.08567	Tremois_U		Uncharacterized protein [Source:UniProtKB/TrEMBL;Acc:M0V427]	AT3G16520	UGT88A1	UDP-glucosyl transferase 88A1 [Source:TAIR_LOCUS;Acc:AT3G16520]	anthocyanidin -o-glucosyltransferase	P:biological_process; F:transferase activity, transferring glycosyl groups; C:cytoplasmic membrane-bounded vesicle
MLOC_17988	1:325633259-325634704	8.20055	2.42066	11.4822	2.39401	Tremois_D		Uncharacterized protein [Source:UniProtKB/TrEMBL;Acc:M0V428]	AT5G14280	F18O22_70	DNA-binding storekeeper protein-related [Source:TAIR_LOCUS;Acc:AT5G14280]	transcription regulator	C:cellular_component
MLOC_17990	7:584714093-584717776	34.1276	12.4038	35.9911	25.1468	Nure_D		Uncharacterized protein [Source:UniProtKB/TrEMBL;Acc:M0V431]	AT2G24280		alpha/beta-Hydrolases superfamily protein [Source:TAIR_LOCUS;Acc:AT2G24280]	lysosomal pro-x carboxypeptidase	P:small molecule metabolic process; P:secondary metabolic process; P:biological_process; P:sulfur compound metabolic process; C:cytoplasmic membrane-bounded vesicle; F:peptidase activity; P:biosynthetic process
MLOC_17993	3:14583069-14584969	20.3429	50.6898	25.3186	25.9779	Nure_U		Uncharacterized protein [Source:UniProtKB/TrEMBL;Acc:M0V434]	AT5G38260		Protein kinase superfamily protein [Source:TAIR_LOCUS;Acc:AT5G38260]	receptor-like protein kinase	F:ion binding; P:cellular protein modification process; F:kinase activity; F:molecular_function
MLOC_18025	7HL:687294-691059	63.496	117.976	66.134	179.406	Tremois_U		Predicted protein; Uncharacterized protein [Source:UniProtKB/TrEMBL;Acc:F2CQ15]	AT2G21160		Translocon-associated protein (TRAP), alpha subunit [Source:TAIR_LOCUS;Acc:AT2G21160]	translocon-associated protein subunit alpha	C:cytoplasm; C:endoplasmic reticulum; C:cytoplasmic membrane-bounded vesicle
MLOC_18027	4:536929290-536929632	7.43087	4.76238	22.4048	4.84151	Tremois_D		Uncharacterized protein [Source:UniProtKB/TrEMBL;Acc:M0V448]				predicted protein, partial	C:cytoplasm; F:ion binding; P:protein maturation; P:response to stress
MLOC_18028	1H:7894997-7897272	105.028	11.5572	192.814	11.6465	Nure_D|Tremois_D		Uncharacterized protein [Source:UniProtKB/TrEMBL;Acc:M0V449]	AT5G46800	BOU	Mitochondrial substrate carrier family protein [Source:TAIR_LOCUS;Acc:AT5G46800]	mitochondrial carnitine acylcarnitine carrier-like protein	C:cellular_component; P:transport; C:plastid
MLOC_18048	3:142915493-142916086	46.6331	15.5908	18.2515	5.28713	Nure_D		Uncharacterized protein [Source:UniProtKB/TrEMBL;Acc:M0V463]	AT1G75280		NmrA-like negative transcriptional regulator family protein [Source:TAIR_LOCUS;Acc:AT1G75280]	isoflavone reductase-like protein	C:mitochondrion
MLOC_18050	6:276397939-276399392	29.539	5.73168	17.2162	3.32674	Nure_D|Tremois_D		Predicted protein; Uncharacterized protein [Source:UniProtKB/TrEMBL;Acc:F2D0L1]	AT5G54980		Uncharacterised protein family (UPF0497) [Source:TAIR_LOCUS;Acc:AT5G54980]	casp-like protein 2d1	C:cellular_component; C:plasma membrane
MLOC_18081	3:129818003-129818939	469.096	387.411	518.25	98.5748	Tremois_D		Predicted protein; Uncharacterized protein [Source:UniProtKB/TrEMBL;Acc:F2EJL5]	AT1G13930	F7A19.2	Involved in response to salt stress. Knockout mutants are hypersensitive to salt stress. [Source:TAIR_LOCUS;Acc:AT1G13930]	wheat cold induced 16	-
MLOC_18096	7:16473801-16475871	5.17915	3.68508	1.36979	17.8671	Tremois_U		Uncharacterized protein [Source:UniProtKB/TrEMBL;Acc:M0V486]				hypothetical protein F775_26622	-
MLOC_18101	2:73731894-73732609	5.27959	37.4133	11.977	14.0508	Nure_U		Uncharacterized protein [Source:UniProtKB/TrEMBL;Acc:M0V496]				probable carboxylesterase 18	P:biological_process; C:mitochondrion; F:molecular_function
MLOC_18103	7:15786437-15788317	9.26676	17.5155	7.8231	33.0203	Tremois_U		Uncharacterized protein [Source:UniProtKB/TrEMBL;Acc:M0V497]	AT5G42090	AT5G42090/MJC20.20	Lung seven transmembrane receptor family protein [Source:TAIR_LOCUS;Acc:AT5G42090]	protein gpr107-like	C:endosome; C:Golgi apparatus; C:cytoplasmic membrane-bounded vesicle; C:cellular_component
MLOC_18116	7:587376561-587377195	4.39779	3.85445	0.762838	7.97057	Tremois_U		Uncharacterized protein [Source:UniProtKB/TrEMBL;Acc:M0V4A2]				hypothetical protein	-
MLOC_18132	3:415163325-415165614	77.4373	35.9444	88.2648	45.1548	Nure_D		Uncharacterized protein [Source:UniProtKB/TrEMBL;Acc:M0V4B8]	AT4G18140	SSP4b	SCP1-like small phosphatase 4b [Source:TAIR_LOCUS;Acc:AT4G18140]	ctd small phosphatase-like protein 2	P:biological_process; F:phosphatase activity; C:plastid
MLOC_18145	6:532963491-532965913	0.256282	17.0761	0.6831	2.13086	Nure_U		Uncharacterized protein [Source:UniProtKB/TrEMBL;Acc:M0V4D4]	AT4G00350	A_IG005I10.20	MATE efflux family protein [Source:TAIR_LOCUS;Acc:AT4G00350]	protein transparent testa 12	C:nucleus; F:DNA binding; P:transmembrane transport; F:transmembrane transporter activity; C:mitochondrion; F:nucleic acid binding transcription factor activity; P:cellular nitrogen compound metabolic process; P:biosynthetic process; C:cellular_component
MLOC_18163	7:76225939-76229941	5.89061	0.176398	0.906398	1.20326	Nure_D		Uncharacterized protein [Source:UniProtKB/TrEMBL;Acc:M0V4E4]	AT4G15880	ESD4	Cysteine proteinases superfamily protein [Source:TAIR_LOCUS;Acc:AT4G15880]	ulp1 protease c-terminal catalytic domain containing protein	P:biological_process; F:peptidase activity
MLOC_18164	7:88741666-88742300	16.3058	165.547	7.34345	52.5962	Nure_U|Tremois_U		Uncharacterized protein [Source:UniProtKB/TrEMBL;Acc:M0V4F1]	AT1G78080	RAP2.4	related to AP2 4 [Source:TAIR_LOCUS;Acc:AT1G78080]	ethylene-responsive transcription factor rap2-4-like	C:nucleus; F:DNA binding; F:nucleic acid binding transcription factor activity; P:cellular nitrogen compound metabolic process; P:biosynthetic process; C:plastid
MLOC_18178	1H:1854367-1855859	3.27024	23.804	2.45373	26.0594	Nure_U|Tremois_U		Uncharacterized protein [Source:UniProtKB/TrEMBL;Acc:M0V4G6]	AT1G17620	AT1G17620/F11A6_23	Late embryogenesis abundant (LEA) hydroxyproline-rich glycoprotein family [Source:TAIR_LOCUS;Acc:AT1G17620]	ndr1 hin1-like protein 2	-
MLOC_18184	1:262534-267774	0	5.37048	1.06884	0.0923748	Nure_U		Uncharacterized protein [Source:UniProtKB/TrEMBL;Acc:M0V4I1]	AT3G14460		LRR and NB-ARC domains-containing disease resistance protein [Source:TAIR_LOCUS;Acc:AT3G14460]	wheat leaf rust resistance partial	F:ion binding
MLOC_18196	6:260726857-260732075	2.77933	5.69745	1.09745	5.51604	Tremois_U		Uncharacterized protein [Source:UniProtKB/TrEMBL;Acc:M0V4J2]	AT3G01380		transferases;sulfuric ester hydrolases;catalytics;transferases [Source:TAIR_LOCUS;Acc:AT3G01380]	gpi ethanolamine phosphate transferase 1	C:cytoplasm; C:mitochondrion; P:lipid metabolic process; P:cellular protein modification process; C:endoplasmic reticulum; P:biosynthetic process; F:molecular_function
MLOC_18212	6:511636504-511639221	2.41692	9.84488	2.10716	13.7077	Nure_U|Tremois_U		Uncharacterized protein [Source:UniProtKB/TrEMBL;Acc:M0V4K2]	AT5G28350		Quinoprotein amine dehydrogenase, beta chain-like; RIC1-like guanyl-nucleotide exchange factor [Source:TAIR_LOCUS;Acc:AT5G28350]	protein ric1 homolog	-
MLOC_18254	7:584872636-584873458	12.4454	107.608	4.50755	39.505	Nure_U|Tremois_U		Uncharacterized protein [Source:UniProtKB/TrEMBL;Acc:M0V4L9]	AT5G11070	T5K6_60	unknown protein; Has 1807 Blast hits to 1807 proteins in 277 species: Archae - 0; Bacteria - 0; Metazoa - 736; Fungi - 347; Plants - 385; Viruses - 0; Other Eukaryotes - 339 (source: NCBI BLink). [Source:TAIR_LOCUS;Acc:AT5G11070]	predicted protein	-
MLOC_18257	4HS:1083685-1084855	20.6357	4.13207	21.5556	3.07476	Nure_D|Tremois_D		Uncharacterized protein [Source:UniProtKB/TrEMBL;Acc:M0V4M0]	AT5G05280	ATL73	RING/U-box superfamily protein [Source:TAIR_LOCUS;Acc:AT5G05280]	ring-h2 finger protein atl74-like	F:ion binding
MLOC_18267	7:588311511-588317223	3.9291	13.3953	2.82864	15.9713	Tremois_U		Uncharacterized protein [Source:UniProtKB/TrEMBL;Acc:M0V4M8]	AT5G35520	MIS12	minichromosome instability 12 (mis12)-like [Source:TAIR_LOCUS;Acc:AT5G35520]	kinetochore-associated protein mtw1	C:organelle; C:intracellular; P:cell cycle
MLOC_18278	3:285293987-285297131	12.8229	63.04	9.12075	60.1647	Nure_U|Tremois_U		Uncharacterized protein [Source:UniProtKB/TrEMBL;Acc:M0V4N5]	AT5G03430	F12E4_190	phosphoadenosine phosphosulfate (PAPS) reductase family protein [Source:TAIR_LOCUS;Acc:AT5G03430]	fad synthase-like isoform x1	P:small molecule metabolic process; P:secondary metabolic process; P:sulfur compound metabolic process; C:mitochondrion; P:biosynthetic process; F:molecular_function
MLOC_18281	4:501324074-501329153	4.94887	0.390215	2.14977	1.45808	Nure_D		Uncharacterized protein [Source:UniProtKB/TrEMBL;Acc:M0V4N8]	AT1G05460	SDE3	P-loop containing nucleoside triphosphate hydrolases superfamily protein [Source:TAIR_LOCUS;Acc:AT1G05460]	probable rna helicase sde3 isoform x1	P:biological_process; F:helicase activity
MLOC_18300	5:489531621-489533945	1.02385	6.69904	1.17813	10.1437	Nure_U|Tremois_U		Uncharacterized protein [Source:UniProtKB/TrEMBL;Acc:M0V4Q3]	AT1G78390	NCED9	nine-cis-epoxycarotenoid dioxygenase 9 [Source:TAIR_LOCUS;Acc:AT1G78390]	9-cis-epoxycarotenoid dioxygenase	P:small molecule metabolic process; P:biological_process; F:oxidoreductase activity; P:lipid metabolic process; F:ion binding; P:biosynthetic process; C:plastid
MLOC_18306	7:97373778-97374940	8.3351	102.491	6.49151	87.8839	Nure_U|Tremois_U		Uncharacterized protein [Source:UniProtKB/TrEMBL;Acc:M0V4Q8]	AT4G40070	ATL32	RING/U-box superfamily protein [Source:TAIR_LOCUS;Acc:AT4G40070]	e3 ubiquitin-protein ligase atl31-like	F:ion binding
MLOC_18308	1:275467451-275469097	889.906	363.087	1742.42	243.339	Nure_D|Tremois_D		Uncharacterized protein [Source:UniProtKB/TrEMBL;Acc:M0V4Q9]	AT2G46820	PTAC8	photosystem I P subunit [Source:TAIR_LOCUS;Acc:AT2G46820]	protein curvature thylakoid chloroplastic	P:biological_process; P:generation of precursor metabolites and energy; P:photosynthesis; P:cellular nitrogen compound metabolic process; C:cellular_component; C:plastid; C:thylakoid
MLOC_18320	7:289979522-289980326	132.863	43.9257	245.391	22.5724	Nure_D|Tremois_D		Uncharacterized protein [Source:UniProtKB/TrEMBL;Acc:M0V4S3]	AT1G64860	SIGA	sigma factor A [Source:TAIR_LOCUS;Acc:AT1G64860]	plastid rna polymerase sigma factor	F:DNA binding; P:biological_process; C:mitochondrion; F:protein binding transcription factor activity; F:nucleic acid binding transcription factor activity; P:photosynthesis; P:cellular nitrogen compound metabolic process; P:biosynthetic process; P:transport; C:plastid; P:response to stress
MLOC_18326	4:248574983-248580009	251.727	28.1635	284.533	17.7307	Nure_D|Tremois_D		Predicted protein; Uncharacterized protein [Source:UniProtKB/TrEMBL;Acc:F2E2R2]	AT3G16910	AAE7	acyl-activating enzyme 7 [Source:TAIR_LOCUS;Acc:AT3G16910]	acetate butyrate-- ligase peroxisomal-like	P:biological_process; C:mitochondrion; F:ligase activity
MLOC_18337	3:129736871-129739089	2.36886	0.735649	6.87628	0.469339	Tremois_D		Predicted protein; Uncharacterized protein [Source:UniProtKB/TrEMBL;Acc:F2E5L6]	AT5G45910		GDSL-like Lipase/Acylhydrolase superfamily protein [Source:TAIR_LOCUS;Acc:AT5G45910]	gdsl esterase lipase at5g45910-like	P:biological_process; C:cytoplasmic membrane-bounded vesicle; F:molecular_function
MLOC_18353	5:83653876-83655772	4.10553	1.93243	1.19448	6.93794	Tremois_U		Uncharacterized protein [Source:UniProtKB/TrEMBL;Acc:M0V4V4]				probable polygalacturonase	P:carbohydrate metabolic process; P:cell wall organization or biogenesis; C:extracellular region; C:plastid; F:hydrolase activity, acting on glycosyl bonds
MLOC_18354	5:83656798-83658845	133.915	106.992	244.53	42.5065	Tremois_D		Uncharacterized protein [Source:UniProtKB/TrEMBL;Acc:M0V4V6]	AT1G19150	LHCA6	photosystem I light harvesting complex gene 6 [Source:TAIR_LOCUS;Acc:AT1G19150]	chlorophyll a-b binding chloroplastic	P:secondary metabolic process; P:biological_process; P:generation of precursor metabolites and energy; P:sulfur compound metabolic process; F:ion binding; P:cellular protein modification process; P:ribosome biogenesis; C:protein complex; P:biosynthetic process; C:cellular_component; P:transport; C:plastid; F:molecular_function; C:thylakoid; P:small molecule metabolic process; P:homeostatic proces…
MLOC_1837	6:518170954-518171489	134.274	482.755	161.871	356.953	Nure_U|Tremois_U		Uncharacterized protein [Source:UniProtKB/TrEMBL;Acc:M0V4W3]				skin secretory protein xp2-like	-
MLOC_18370	7:333171076-333173948	3.6153	1.48347	4.07667	0.835096	Tremois_D		Uncharacterized protein [Source:UniProtKB/TrEMBL;Acc:M0V4W4]	AT5G43810	ZLL	Stabilizer of iron transporter SufD / Polynucleotidyl transferase [Source:TAIR_LOCUS;Acc:AT5G43810]	protein argonaute pnh1-like	P:biological_process; P:cell-cell signaling; P:anatomical structure development; F:translation factor activity, RNA binding; P:biosynthetic process; P:symbiosis, encompassing mutualism through parasitism; P:response to stress; P:immune system process; P:translation; F:RNA binding; C:cytoplasm; P:chromosome organization; P:cell differentiation; P:cellular nitrogen compound metabolic process
MLOC_18371	1:179635416-179636461	0.39492	8.99599	1.92996	17.3893	Nure_U|Tremois_U		Uncharacterized protein [Source:UniProtKB/TrEMBL;Acc:M0V4W6]				methionine gamma-lyase-like	P:small molecule metabolic process; P:sulfur compound metabolic process; P:catabolic process; P:protein complex assembly; F:lyase activity; F:ion binding; C:cytosol; P:cellular amino acid metabolic process
MLOC_18379	7:488505733-488507177	11.7811	2.014	13.0396	1.34203	Nure_D|Tremois_D		Uncharacterized protein [Source:UniProtKB/TrEMBL;Acc:M0V4X0]	AT5G17000	AT5G17000	Zinc-binding dehydrogenase family protein [Source:TAIR_LOCUS;Acc:AT5G17000]	nadp-dependent oxidoreductase p2	P:biological_process; F:oxidoreductase activity; F:ion binding
MLOC_18395	5:493016400-493017089	15.1816	4.89322	30.2546	4.82749	Tremois_D		Uncharacterized protein [Source:UniProtKB/TrEMBL;Acc:M0V4X4]	AT1G55370	NDF5	NDH-dependent cyclic electron flow 5 [Source:TAIR_LOCUS;Acc:AT1G55370]	ndh-dependent cyclic electron flow	P:carbohydrate metabolic process; P:generation of precursor metabolites and energy; P:anatomical structure development; P:cell differentiation; P:photosynthesis; P:cellular nitrogen compound metabolic process; P:biosynthetic process; C:cellular_component; C:plastid; F:molecular_function
MLOC_18399	2:588405640-588407327	60.0422	29.4767	59.4544	31.8304	Nure_D		Uncharacterized protein [Source:UniProtKB/TrEMBL;Acc:M0V4Y1]				cyclin-dependent protein kinase	P:cell division; C:mitochondrion; P:cellular protein modification process; P:anatomical structure development; P:cell cycle; F:enzyme binding
MLOC_18416	1:132291669-132295010	1.50421	13.1148	0.693722	5.08808	Nure_U|Tremois_U		Uncharacterized protein [Source:UniProtKB/TrEMBL;Acc:M0V4Z8]	AT3G23990	HSP60	heat shock protein 60 [Source:TAIR_LOCUS;Acc:AT3G23990]	chaperonin cpn60- mitochondrial	C:mitochondrion; F:ion binding; P:protein folding; C:plastid
MLOC_18425	6:158609509-158612570	13.7449	13.2503	32.3198	7.83805	Tremois_D		Uncharacterized protein [Source:UniProtKB/TrEMBL;Acc:M0V505]				hd domain-containing protein 2-like	P:biological_process; C:cytosol; C:plastid; F:molecular_function
MLOC_18435	6:229412778-229417019	2.82211	0.578497	3.54092	0.31911	Nure_D|Tremois_D		Uncharacterized protein [Source:UniProtKB/TrEMBL;Acc:M0V513]				b3 domain-containing protein os02g0598200-like	C:nucleus; F:DNA binding; P:cellular nitrogen compound metabolic process; P:biosynthetic process
MLOC_18450	4:299596-303284	4.76471	0.121222	0.525111	14.9845	Nure_D|Tremois_U		Uncharacterized protein [Source:UniProtKB/TrEMBL;Acc:M0V529]	AT2G34930		disease resistance family protein / LRR family protein [Source:TAIR_LOCUS;Acc:AT2G34930]	lrr receptor-like serine threonine-protein kinase gso1	P:biological_process; F:molecular_function
MLOC_18451	5:8646962-8647852	24.5221	13.8201	0	3.38394	Tremois_U		Uncharacterized protein [Source:UniProtKB/TrEMBL;Acc:M0V531]	AT4G11650	ATOSM34	osmotin 34 [Source:TAIR_LOCUS;Acc:AT4G11650]	af355457_1thaumatin-like protein tlp7	C:cytoplasmic membrane-bounded vesicle
MLOC_18470	2:554501912-554504772	177.909	90.8123	191.364	81.6411	Tremois_D		Uncharacterized protein [Source:UniProtKB/TrEMBL;Acc:M0V536]	AT5G13770	AT5G13770	Pentatricopeptide repeat (PPR-like) superfamily protein [Source:TAIR_LOCUS;Acc:AT5G13770]	pentatricopeptide repeat-containing protein chloroplastic-like	P:biological_process
MLOC_18474	7:503197760-503199642	3.63384	3.55996	1.60977	21.3689	Tremois_U		Uncharacterized protein [Source:UniProtKB/TrEMBL;Acc:M0V538]	AT2G20340	AAS	Pyridoxal phosphate (PLP)-dependent transferases superfamily protein [Source:TAIR_LOCUS;Acc:AT2G20340]	aromatic-l-amino-acid decarboxylase	F:lyase activity; F:ion binding; P:cellular amino acid metabolic process
MLOC_18499	7:539193302-539195120	0.071418	12.2649	0	7.73603	Nure_U|Tremois_U		Predicted protein; Uncharacterized protein [Source:UniProtKB/TrEMBL;Acc:F2DUU5]	AT5G57560	TCH4	Xyloglucan endotransglucosylase/hydrolase family protein [Source:TAIR_LOCUS;Acc:AT5G57560]	xyloglucan endotransglycosylase	P:carbohydrate metabolic process; F:transferase activity, transferring glycosyl groups; C:cell wall; C:cytoplasmic membrane-bounded vesicle; P:cell wall organization or biogenesis; C:extracellular region; F:hydrolase activity, acting on glycosyl bonds
MLOC_1852	5:499235578-499236510	240.352	63.7671	122.62	82.597	Nure_D		Uncharacterized protein [Source:UniProtKB/TrEMBL;Acc:M0V555]				mads-box protein bm5a	C:nucleus; F:DNA binding; F:nucleic acid binding transcription factor activity; P:cellular nitrogen compound metabolic process; P:biosynthetic process; F:molecular_function
MLOC_18525	4:368946396-368953114	198.373	3.79836	174.079	30.4618	Nure_D|Tremois_D		Uncharacterized protein [Source:UniProtKB/TrEMBL;Acc:M0V582]	AT4G35785		RNA-binding (RRM/RBD/RNP motifs) family protein [Source:TAIR_LOCUS;Acc:AT4G35785]	rna-binding family protein isoform 2	P:biological_process; P:cellular nitrogen compound metabolic process; C:intracellular; F:molecular_function
MLOC_18553	7:255997833-255999723	272.751	120.746	380.845	35.9754	Nure_D|Tremois_D		Uncharacterized protein [Source:UniProtKB/TrEMBL;Acc:M0V593]	AT1G64680		unknown protein; BEST Arabidopsis thaliana protein match is: unknown protein (TAIR:AT1G03055.1); Has 146 Blast hits to 146 proteins in 26 species: Archae - 0; Bacteria - 6; Metazoa - 0; Fungi - 0; Plants - 125; Viruses - 0; Other Eukaryotes - 15 (so /.../NCBI BLink). [Source:TAIR_LOCUS;Acc:AT1G64680]	beta-carotene isomerase chloroplastic	P:cellular nitrogen compound metabolic process; C:plastid; C:thylakoid
MLOC_18578	2:556455800-556457272	156.196	23.1866	192.406	17.4725	Nure_D|Tremois_D		Predicted protein; Uncharacterized protein [Source:UniProtKB/TrEMBL;Acc:F2CXJ3]	AT2G46100		Nuclear transport factor 2 (NTF2) family protein [Source:TAIR_LOCUS;Acc:AT2G46100]	predicted protein	C:plastid
MLOC_18612	5:499124192-499125794	921.357	0.986648	773.488	11.1403	Nure_D|Tremois_D		Uncharacterized protein [Source:UniProtKB/TrEMBL;Acc:M0V5B9]	AT5G45890	SAG12	senescence-associated gene 12 [Source:TAIR_LOCUS;Acc:AT5G45890]	thiol protease sen102-like	P:biological_process; C:cytoplasmic membrane-bounded vesicle; F:peptidase activity
MLOC_18621	1H:2519174-2521474	0	1.87604	0	11.4162	Tremois_U		Uncharacterized protein [Source:UniProtKB/TrEMBL;Acc:M0V5C3]	AT4G27970	SLAH2	SLAC1 homologue 2 [Source:TAIR_LOCUS;Acc:AT4G27970]	s-type anion channel slah2	C:cell; P:transmembrane transport; F:transmembrane transporter activity; P:homeostatic process; C:cellular_component
MLOC_18648	1H:5629879-5631994	625.154	429.796	566.694	245.851	Tremois_D		Uncharacterized protein [Source:UniProtKB/TrEMBL;Acc:M0V5D3]	AT5G57040		Lactoylglutathione lyase / glyoxalase I family protein [Source:TAIR_LOCUS;Acc:AT5G57040]	glyoxalase bleomycin resistance protein dioxygenase	P:biological_process; F:oxidoreductase activity; F:lyase activity; C:plastid
MLOC_18650	6:385947806-385950433	167.476	285.011	326.155	129.141	Tremois_D		Predicted protein; Uncharacterized protein [Source:UniProtKB/TrEMBL;Acc:F2D9X8]	AT4G17560		Ribosomal protein L19 family protein [Source:TAIR_LOCUS;Acc:AT4G17560]	50s ribosomal protein l19	F:structural constituent of ribosome; C:cytoplasm; C:endoplasmic reticulum; C:ribosome; C:plastid; P:translation
MLOC_18653	4:42912340-42912927	2.02579	3.6524	0	4.46599	Tremois_U		Uncharacterized protein [Source:UniProtKB/TrEMBL;Acc:M0V5D5]				predicted protein, partial	C:cytoplasmic membrane-bounded vesicle
MLOC_18654	4:42915429-42916023	4.62372	9.59754	0	57.2544	Tremois_U		Uncharacterized protein [Source:UniProtKB/TrEMBL;Acc:M0V5D6]				hypothetical protein TRIUR3_16808	C:cytoplasmic membrane-bounded vesicle
MLOC_18664	7:228083649-228085655	81.0917	6.84832	53.7673	85.6689	Nure_D		Uncharacterized protein [Source:UniProtKB/TrEMBL;Acc:M0V5E8]	AT5G56010	HSP81-3	heat shock protein 81-3 [Source:TAIR_LOCUS;Acc:AT5G56010]	heat shock protein 90	F:ion binding; F:unfolded protein binding; P:protein folding; P:response to stress
MLOC_18667	1:456548084-456550588	45.8817	38.0429	49.4791	20.2744	Tremois_D		Uncharacterized protein [Source:UniProtKB/TrEMBL;Acc:M0V5F1]	AT5G62810	PEX14	peroxin 14 [Source:TAIR_LOCUS;Acc:AT5G62810]	peroxisomal membrane protein pex14-like isoform x2	C:peroxisome; P:protein targeting; P:transmembrane transport; C:mitochondrion; C:cytosol; F:protein transporter activity; C:plasma membrane
MLOC_18669	6:470713725-470715294	1.7627	1.23574	0.925058	4.92985	Tremois_U		Predicted protein; Uncharacterized protein [Source:UniProtKB/TrEMBL;Acc:F2DG30]	AT1G52820	F14G24.9	2-oxoglutarate (2OG) and Fe(II)-dependent oxygenase superfamily protein [Source:TAIR_LOCUS;Acc:AT1G52820]	2-oxoglutarate-dependent dioxygenase	P:biological_process; F:oxidoreductase activity; F:ion binding
MLOC_18687	7:334489708-334491496	32.1129	42.9934	32.0541	64.3288	Tremois_U		Uncharacterized protein [Source:UniProtKB/TrEMBL;Acc:M0V5G3]	AT3G60600	VAP27-1	vesicle associated protein [Source:TAIR_LOCUS;Acc:AT3G60600]	vesicle-associated protein 1-2-like	C:cytoplasm; C:endoplasmic reticulum
MLOC_18718	1H:5711957-5713272	499.974	390.474	447.092	1386.31	Tremois_U		Glutathione transferase; Predicted protein; Uncharacterized protein [Source:UniProtKB/TrEMBL;Acc:Q8VWW3]	AT3G62760	ATGSTF13	Glutathione S-transferase family protein [Source:TAIR_LOCUS;Acc:AT3G62760]	glutathione transferase	P:biological_process; F:transferase activity, transferring alkyl or aryl (other than methyl) groups
MLOC_18725	6:513360826-513364170	8.0496	77.9682	8.62863	69.3343	Nure_U|Tremois_U		Uncharacterized protein [Source:UniProtKB/TrEMBL;Acc:M0V5I3]	AT1G70290	ATTPS8	trehalose-6-phosphatase synthase S8 [Source:TAIR_LOCUS;Acc:AT1G70290]	probable -trehalose-phosphate synthase	P:carbohydrate metabolic process; C:mitochondrion; C:cytosol; P:biosynthetic process; C:plastid; F:molecular_function
MLOC_18726	7:464903551-464904322	0.891699	8.27627	0.649506	3.89984	Nure_U|Tremois_U		Uncharacterized protein [Source:UniProtKB/TrEMBL;Acc:M0V5I6]	AT4G40070	ATL32	RING/U-box superfamily protein [Source:TAIR_LOCUS;Acc:AT4G40070]	ring-h2 finger protein atl52-like	F:ion binding
MLOC_18751	1:430526536-430530975	21.0442	11.2334	5.30018	23.4464	Tremois_U		Uncharacterized protein [Source:UniProtKB/TrEMBL;Acc:M0V5J2]	AT1G74320	F1O17.1	Protein kinase superfamily protein [Source:TAIR_LOCUS;Acc:AT1G74320]	probable choline kinase 2	F:DNA binding; P:biological_process; P:lipid metabolic process; F:nucleic acid binding transcription factor activity; P:cellular nitrogen compound metabolic process; P:biosynthetic process; F:kinase activity; F:molecular_function
MLOC_18775	4:249718399-249720176	25.8771	75.838	21.1372	38.8085	Nure_U		Predicted protein; Uncharacterized protein [Source:UniProtKB/TrEMBL;Acc:F2CVW9]	AT4G33865	RPS29A	Ribosomal protein S14p/S29e family protein [Source:TAIR_LOCUS;Acc:AT4G33865]	40s ribosomal protein s29	F:RNA binding; F:structural constituent of ribosome; F:ion binding; C:cytosol; C:ribosome; P:translation
MLOC_18776	6:77469859-77475572	103.769	46.5807	146.976	50.3999	Nure_D|Tremois_D		Translation factor GUF1 homolog, mitochondrial [Source:UniProtKB/TrEMBL;Acc:M0V5L1]	AT5G08650		Small GTP-binding protein [Source:TAIR_LOCUS;Acc:AT5G08650]	translation factor guf1 chloroplastic	P:biological_process; P:membrane organization; F:ion binding; P:ribosome biogenesis; F:translation factor activity, RNA binding; P:biosynthetic process; C:plastid; F:molecular_function; P:translation; P:small molecule metabolic process; F:GTPase activity; C:mitochondrion; P:cofactor metabolic process; P:lipid metabolic process; P:photosynthesis; P:cellular nitrogen compound metabolic process
MLOC_18783	6:529950746-529952209	8.25958	0.578735	0.182724	3.72477	Nure_D|Tremois_U		Uncharacterized protein [Source:UniProtKB/TrEMBL;Acc:M0V5L6]	AT5G19790	RAP2.11	related to AP2 11 [Source:TAIR_LOCUS;Acc:AT5G19790]	ethylene-responsive transcription factor rap2-11-like	C:nucleus; F:DNA binding; F:nucleic acid binding transcription factor activity; P:anatomical structure development; P:cellular nitrogen compound metabolic process; P:biosynthetic process
MLOC_18785	4:245989840-245991583	8.86651	4.67705	36.8248	0.743488	Tremois_D		Predicted protein; Uncharacterized protein [Source:UniProtKB/TrEMBL;Acc:F2EBH8]	AT3G19000		2-oxoglutarate (2OG) and Fe(II)-dependent oxygenase superfamily protein [Source:TAIR_LOCUS;Acc:AT3G19000]	flavonol synthase flavanone 3-hydroxylase-like	P:biological_process; F:oxidoreductase activity; F:ion binding
MLOC_18811	6:21473041-21476403	33.7874	1.72108	24.7438	2.16297	Nure_D|Tremois_D		Uncharacterized protein [Source:UniProtKB/TrEMBL;Acc:M0V5M1]	AT1G61680	TPS14	terpene synthase 14 [Source:TAIR_LOCUS;Acc:AT1G61680]	linalool chloroplastic	F:nuclease activity; P:lipid metabolic process; F:ion binding; F:lyase activity; P:biosynthetic process; P:DNA metabolic process; C:plastid; P:response to stress
MLOC_18821	6:168610945-168613224	83.5849	74.7496	50.6203	153.245	Tremois_U		Predicted protein; Uncharacterized protein [Source:UniProtKB/TrEMBL;Acc:F2DHF4]	AT2G22570	ATNIC1	nicotinamidase 1 [Source:TAIR_LOCUS;Acc:AT2G22570]	isochorismatase hydrolase	F:hydrolase activity, acting on carbon-nitrogen (but not peptide) bonds; P:small molecule metabolic process; P:biological_process; P:cofactor metabolic process; P:cellular nitrogen compound metabolic process; P:biosynthetic process
MLOC_18823	5:406092629-406094257	6.12286	24.5517	4.74533	10.818	Nure_U		Uncharacterized protein [Source:UniProtKB/TrEMBL;Acc:M0V5N0]	AT5G11000	T30N20_270	Plant protein of unknown function (DUF868) [Source:TAIR_LOCUS;Acc:AT5G11000]	predicted protein	C:plastid
MLOC_18832	3:89001528-89003329	48.4373	3.44222	30.8917	28.2014	Nure_D		Uncharacterized protein [Source:UniProtKB/TrEMBL;Acc:M0V5N4]	AT2G34960	CAT5	cationic amino acid transporter 5 [Source:TAIR_LOCUS;Acc:AT2G34960]	cationic amino acid transporter 5	P:transmembrane transport; F:transmembrane transporter activity; C:cellular_component; P:transport
MLOC_18857	3:48996202-48997827	7.84628	38.2823	4.85431	12.3904	Nure_U		Uncharacterized protein [Source:UniProtKB/TrEMBL;Acc:M0V5P3]	AT4G09730	RH39	RH39 [Source:TAIR_LOCUS;Acc:AT4G09730]	dead-box atp-dependent rna helicase 39	F:ATPase activity; P:biological_process; C:mitochondrion; F:ion binding; P:tRNA metabolic process; P:ribosome biogenesis; F:helicase activity; P:cellular nitrogen compound metabolic process; F:rRNA binding; C:plastid
MLOC_18867	2HS:309819-316988	5.03657	9.98178	3.43711	15.9023	Tremois_U		Uncharacterized protein [Source:UniProtKB/TrEMBL;Acc:M0V5Q4]	AT3G14590	NTMC2T6.2	Calcium-dependent lipid-binding (CaLB domain) family protein [Source:TAIR_LOCUS;Acc:AT3G14590]	c2 domain-containing protein at1g53590-like	C:cytoplasmic membrane-bounded vesicle
MLOC_18875	2:513889546-513889712	63.6264	134.802	38.117	48.2706	Nure_U		30S ribosomal protein S14, chloroplastic [Source:UniProtKB/Swiss-Prot;Acc:A1E9I9]	ATCG00330	RPS14	chloroplast ribosomal protein S14 [Source:TAIR_LOCUS;Acc:ATCG00330]	ribosomal protein s14	F:structural constituent of ribosome; C:mitochondrion; C:ribosome; F:rRNA binding; C:plastid; P:translation
MLOC_18886	5:444000844-444004153	27.8559	18.722	34.2577	14.1426	Tremois_D		Predicted protein; Uncharacterized protein [Source:UniProtKB/TrEMBL;Acc:F2D3W1]	AT3G20270		lipid-binding serum glycoprotein family protein [Source:TAIR_LOCUS;Acc:AT3G20270]	lipid binding protein	-
MLOC_18895	4:200240602-200244402	174.055	55.8673	176.05	82.5881	Nure_D|Tremois_D		Uncharacterized protein [Source:UniProtKB/TrEMBL;Acc:M0V5S2]	AT5G53970		Tyrosine transaminase family protein [Source:TAIR_LOCUS;Acc:AT5G53970]	probable aminotransferase tat2	F:ion binding; P:cellular amino acid metabolic process; P:biosynthetic process; F:molecular_function
MLOC_18904	2:57700538-57701944	42.2493	22.2812	57.6635	19.944	Tremois_D		Uncharacterized protein [Source:UniProtKB/TrEMBL;Acc:M0V5U5]	AT2G32480	ARASP	ARABIDOPSIS SERIN PROTEASE [Source:TAIR_LOCUS;Acc:AT2G32480]	sterol-regulatory element binding protein site 2 protease	P:biological_process; F:peptidase activity
MLOC_18906	7:333068678-333071111	8.81001	0.908953	8.94701	2.2789	Nure_D		Uncharacterized protein [Source:UniProtKB/TrEMBL;Acc:M0V5U6]				predicted protein	C:plasma membrane; C:plastid
MLOC_18924	7:570633029-570633838	2.66867	0	2.57105	1.84217	Nure_D		Uncharacterized protein [Source:UniProtKB/TrEMBL;Acc:M0V5V3]				predicted protein	-
MLOC_18929	3:286038897-286040083	9.52742	12.0556	4.18131	17.6171	Tremois_U		Uncharacterized protein [Source:UniProtKB/TrEMBL;Acc:M0V5V5]	AT5G11890	F14F18_60	FUNCTIONS IN: molecular_function unknown; LOCATED IN: plasma membrane; EXPRESSED IN: 12 plant structures; EXPRESSED DURING: 6 growth stages; BEST Arabidopsis thaliana protein match is: Late embryogenesis abundant (LEA) hydroxyproline-rich glycoprote /.../ily (TAIR:AT1G17620.1); Has 1807 Blast hits to 1807 proteins in 277 species: Archae - 0; Bacteria - 0; Metazoa - 736; Fungi - 347; Plants - 385;…	protein yls9-like	C:plastid
MLOC_18963	1H:8019771-8020905	2.05155	1.56659	4.69319	0.241371	Tremois_D		Predicted protein; Uncharacterized protein [Source:UniProtKB/TrEMBL;Acc:F2D0D1]	AT4G25330		unknown protein; Has 21 Blast hits to 21 proteins in 10 species: Archae - 0; Bacteria - 0; Metazoa - 0; Fungi - 0; Plants - 21; Viruses - 0; Other Eukaryotes - 0 (source: NCBI BLink). [Source:TAIR_LOCUS;Acc:AT4G25330]	tpa: nudix hydrolase family protein	P:nucleocytoplasmic transport; P:protein targeting; C:intracellular
MLOC_18975	5:452451962-452452922	0	3.49551	0.145919	0.461966	Nure_U		Predicted protein; Uncharacterized protein [Source:UniProtKB/TrEMBL;Acc:F2E3T0]	AT2G38870		Serine protease inhibitor, potato inhibitor I-type family protein [Source:TAIR_LOCUS;Acc:AT2G38870]	maize proteinase inhibitor	P:biological_process; F:peptidase activity; F:enzyme regulator activity; P:response to stress
MLOC_18976	3:559322572-559324307	14.8423	43.9043	12.9651	30.0236	Nure_U		Uncharacterized protein [Source:UniProtKB/TrEMBL;Acc:M0V5X3]	AT1G07570	APK1A	Protein kinase superfamily protein [Source:TAIR_LOCUS;Acc:AT1G07570]	protein kinase chloroplastic-like	P:signal transduction; F:ion binding; P:cellular protein modification process; F:kinase activity; C:plastid
MLOC_18991	2HL:2403408-2404697	11.7423	0	0	11.1604	Nure_D|Tremois_U		Uncharacterized protein [Source:UniProtKB/TrEMBL;Acc:M0V5X9]	AT3G22060	CRRSP38	Receptor-like protein kinase-related family protein [Source:TAIR_LOCUS;Acc:AT3G22060]	cysteine-rich receptor-like protein kinase 10	F:ion binding; P:cellular protein modification process; F:kinase activity
MLOC_19	3:503679769-503683947	32.2934	8.46417	36.5546	13.3286	Nure_D|Tremois_D		Uncharacterized protein [Source:UniProtKB/TrEMBL;Acc:M0V5Y2]	AT5G63380	4CLL9	AMP-dependent synthetase and ligase family protein [Source:TAIR_LOCUS;Acc:AT5G63380]	4-coumarate-- ligase-like 5	P:biological_process; F:ion binding; F:ligase activity
MLOC_19005	7:146047499-146048466	162.403	2664.23	127.728	1514.17	Nure_U|Tremois_U		Predicted protein; Uncharacterized protein [Source:UniProtKB/TrEMBL;Acc:F2DER0]	AT1G19020	AT1G19020	unknown protein; BEST Arabidopsis thaliana protein match is: unknown protein (TAIR:AT3G48180.1); Has 88 Blast hits to 88 proteins in 15 species: Archae - 0; Bacteria - 0; Metazoa - 0; Fungi - 0; Plants - 88; Viruses - 0; Other Eukaryotes - 0 (source /.../ BLink). [Source:TAIR_LOCUS;Acc:AT1G19020]	predicted protein	-
MLOC_19006	5:480568493-480569106	0.254697	2.78628	0	0.344463	Nure_U		Uncharacterized protein [Source:UniProtKB/TrEMBL;Acc:M0V5Y7]	AT2G17450	RHA3A	RING-H2 finger A3A [Source:TAIR_LOCUS;Acc:AT2G17450]	ring-h2 finger protein atl80	P:biological_process; F:ion binding; C:cytoplasmic membrane-bounded vesicle; C:plastid
MLOC_19025	7:546672513-546678147	5.51294	1.10012	3.32516	1.07757	Nure_D		Uncharacterized protein [Source:UniProtKB/TrEMBL;Acc:M0V608]	AT5G27380	GSH2	glutathione synthetase 2 [Source:TAIR_LOCUS;Acc:AT5G27380]	glutathione chloroplastic-like isoform x1	P:sulfur compound metabolic process; C:mitochondrion; F:ion binding; P:cellular nitrogen compound metabolic process; P:biosynthetic process; C:plastid; F:ligase activity
MLOC_19035	1:449714562-449715322	31.9599	200.55	35.5794	103.819	Nure_U|Tremois_U		Uncharacterized protein [Source:UniProtKB/TrEMBL;Acc:M0V629]				---NA---	-
MLOC_19043	4:526065832-526067080	4.89015	1.3024	6.68084	1.4103	Tremois_D		Uncharacterized protein [Source:UniProtKB/TrEMBL;Acc:M0V632]				predicted protein, partial	C:plastid; P:biological_process; C:cellular_component
MLOC_19046	3:449665407-449668238	7.56523	1.02109	3.91456	4.61978	Nure_D		Predicted protein; Uncharacterized protein [Source:UniProtKB/TrEMBL;Acc:F2EGC2]	AT3G26590	ORF04	MATE efflux family protein [Source:TAIR_LOCUS;Acc:AT3G26590]	protein transparent testa 12-like	P:transmembrane transport; F:transmembrane transporter activity; C:cellular_component
MLOC_19058	7:561637407-561641680	10.2323	25.9933	9.0079	29.9219	Tremois_U		Uncharacterized protein [Source:UniProtKB/TrEMBL;Acc:M0V647]	AT5G60580		RING/U-box superfamily protein [Source:TAIR_LOCUS;Acc:AT5G60580]	zinc finger (c3hc4-type ring finger)	P:biological_process; F:oxidoreductase activity; P:catabolic process; F:ion binding; P:cellular amino acid metabolic process; C:cellular_component; C:plastid; F:molecular_function
MLOC_19066	6:167771192-167775142	111.967	39.7444	112.592	55.0196	Nure_D|Tremois_D		Uncharacterized protein [Source:UniProtKB/TrEMBL;Acc:M0V652]	AT2G32260	ATCCT1	phosphorylcholine cytidylyltransferase [Source:TAIR_LOCUS;Acc:AT2G32260]	choline-phosphate cytidylyltransferase b	P:small molecule metabolic process; F:nucleotidyltransferase activity; P:lipid metabolic process; P:cellular nitrogen compound metabolic process; P:biosynthetic process
MLOC_1907	6:10702162-10704137	14.9237	4.67513	3.76616	16.4057	Tremois_U		Uncharacterized protein [Source:UniProtKB/TrEMBL;Acc:M0V653]	AT3G51000	F24M12.40	alpha/beta-Hydrolases superfamily protein [Source:TAIR_LOCUS;Acc:AT3G51000]	bifunctional epoxide hydrolase 2-like	P:biological_process; C:cytosol; F:molecular_function
MLOC_19090	6:47677951-47679245	12.6635	82.6854	9.41525	113.108	Nure_U|Tremois_U		Uncharacterized protein [Source:UniProtKB/TrEMBL;Acc:M0V658]	AT3G22800	LRX6	Leucine-rich repeat (LRR) family protein [Source:TAIR_LOCUS;Acc:AT3G22800]	tpa: leucine-rich repeat family protein	P:signal transduction; P:cellular protein modification process; C:cytoplasmic membrane-bounded vesicle; C:cellular_component; F:kinase activity; C:plasma membrane; C:plastid
MLOC_19118	3:8350813-8351738	0.890892	1.60969	0	2.42106	Tremois_U		Predicted protein; Uncharacterized protein [Source:UniProtKB/TrEMBL;Acc:F2DGF0]				bowman-birk type trypsin inhibitor	P:biological_process; C:extracellular region; F:enzyme regulator activity
MLOC_19119	6HS:1004666-1005562	32.6369	3.1959	37.8696	2.71384	Nure_D|Tremois_D		Uncharacterized protein [Source:UniProtKB/TrEMBL;Acc:M0V684]	AT5G52250	RUP1	Transducin/WD40 repeat-like superfamily protein [Source:TAIR_LOCUS;Acc:AT5G52250]	wd repeat-containing protein rup2-like	F:ligase activity; P:metabolic process
MLOC_19130	2:616127959-616129351	1.20253	10.9241	0	15.7235	Nure_U|Tremois_U		Uncharacterized protein [Source:UniProtKB/TrEMBL;Acc:M0V690]	AT3G53690	F4P12_390	RING/U-box superfamily protein [Source:TAIR_LOCUS;Acc:AT3G53690]	e3 ubiquitin-protein ligase	P:biological_process; F:ion binding; F:ligase activity
MLOC_19141	3HS:2014629-2016408	61.515	19.5254	81.2621	11.6428	Nure_D|Tremois_D	LTP4.3	Non-specific lipid-transfer protein 4.3 [Source:UniProtKB/Swiss-Prot;Acc:Q42842]	AT5G59310	LTP4	lipid transfer protein 4 [Source:TAIR_LOCUS;Acc:AT5G59310]	lipid transfer protein	F:lipid binding; P:transport
MLOC_19143	5:65398147-65399367	63.0451	2.72451	31.0873	16.7931	Nure_D		Uncharacterized protein [Source:UniProtKB/TrEMBL;Acc:M0V696]	AT2G03200	AT2G03200	Eukaryotic aspartyl protease family protein [Source:TAIR_LOCUS;Acc:AT2G03200]	aspartic proteinase nepenthesin-1-like	P:biological_process; C:cytoplasmic membrane-bounded vesicle; F:peptidase activity
MLOC_19176	4:13022883-13023731	34.5094	20.4259	34.1019	8.40517	Tremois_D		Protein yippee-like [Source:UniProtKB/TrEMBL;Acc:M0V6C0]	AT2G40110	AT2G40110	Yippee family putative zinc-binding protein [Source:TAIR_LOCUS;Acc:AT2G40110]	protein yippee-like	-
MLOC_19179	6:24822597-24828210	57.8422	29.6817	88.4353	29.9676	Tremois_D		Uncharacterized protein [Source:UniProtKB/TrEMBL;Acc:M0V6C6]	AT1G13560	AAPT1	aminoalcoholphosphotransferase 1 [Source:TAIR_LOCUS;Acc:AT1G13560]	choline ethanolaminephosphotransferase 1-like isoform x1	C:mitochondrion; P:lipid metabolic process; P:biosynthetic process; C:cellular_component; F:molecular_function
MLOC_19185	3:112956317-112960902	22.9693	3.83362	15.7928	5.11742	Nure_D		Uncharacterized protein [Source:UniProtKB/TrEMBL;Acc:M0V6E2]	AT5G45920		SGNH hydrolase-type esterase superfamily protein [Source:TAIR_LOCUS;Acc:AT5G45920]	gdsl esterase lipase at5g45920-like	P:biological_process; F:molecular_function
MLOC_19195	1:242194085-242201334	34.6051	73.9471	32.2847	116.723	Nure_U|Tremois_U		Uncharacterized protein [Source:UniProtKB/TrEMBL;Acc:M0V6F4]	AT4G34450	AT4G34450	coatomer gamma-2 subunit, putative / gamma-2 coat protein, putative / gamma-2 COP, putative [Source:TAIR_LOCUS;Acc:AT4G34450]	coatomer subunit gamma-2	P:vesicle-mediated transport; F:structural molecule activity; C:cytoplasmic membrane-bounded vesicle; C:Golgi apparatus; C:protein complex; P:transport
MLOC_19201	1:42645902-42647395	0	2.38721	0	1.36511	Nure_U		Predicted protein; Uncharacterized protein [Source:UniProtKB/TrEMBL;Acc:F2DJF3]	AT1G05260	RCI3	Peroxidase superfamily protein [Source:TAIR_LOCUS;Acc:AT1G05260]	peroxidase 5-like	P:biological_process; F:oxidoreductase activity; F:ion binding; C:extracellular region; F:molecular_function; P:response to stress
MLOC_19204	2:548452549-548457577	11.7178	14.2877	7.97639	29.0727	Tremois_U		Uncharacterized protein [Source:UniProtKB/TrEMBL;Acc:M0V6H5]				glucuronosyltransferase pgsip6-like	P:biological_process; F:transferase activity, transferring glycosyl groups; C:endosome; C:Golgi apparatus; C:cytoplasmic membrane-bounded vesicle; C:cellular_component
MLOC_19246	5:518437473-518438355	39.3938	18.7642	41.1276	22.2646	Nure_D		Uncharacterized protein [Source:UniProtKB/TrEMBL;Acc:M0V6K5]	AT1G16840	F6I1.16	unknown protein; BEST Arabidopsis thaliana protein match is: unknown protein (TAIR:AT1G78890.1); Has 35333 Blast hits to 34131 proteins in 2444 species: Archae - 798; Bacteria - 22429; Metazoa - 974; Fungi - 991; Plants - 531; Viruses - 0; Other Euk /.../s - 9610 (source: NCBI BLink). [Source:TAIR_LOCUS;Acc:AT1G16840]	hypothetical protein F775_29631	-
MLOC_19248	3:459524159-459529406	68.0722	24.2047	50.6277	42.6517	Nure_D		Uncharacterized protein [Source:UniProtKB/TrEMBL;Acc:M0V6K6]	AT4G27020	F10M23.360	unknown protein; FUNCTIONS IN: molecular_function unknown; LOCATED IN: vacuole; BEST Arabidopsis thaliana protein match is: unknown protein (TAIR:AT5G54870.1); Has 1807 Blast hits to 1807 proteins in 277 species: Archae - 0; Bacteria - 0; Metazoa - /.../ungi - 347; Plants - 385; Viruses - 0; Other Eukaryotes - 339 (source: NCBI BLink). [Source:TAIR_LOCUS;Acc:AT4G27020]	predicted protein	C:cytoplasmic membrane-bounded vesicle
MLOC_19253	5HL:3441578-3443202	1.22074	0.453942	2.50638	0.168475	Tremois_D		Uncharacterized protein [Source:UniProtKB/TrEMBL;Acc:M0V6K9]	AT4G21970	AT4G21970	Protein of unknown function, DUF584 [Source:TAIR_LOCUS;Acc:AT4G21970]	predicted protein	-
MLOC_19262	1:384781900-384787828	1.75611	1.94875	1.07308	5.12385	Tremois_U		Uncharacterized protein [Source:UniProtKB/TrEMBL;Acc:M0V6L3]	AT3G14470	RPPL1	NB-ARC domain-containing disease resistance protein [Source:TAIR_LOCUS;Acc:AT3G14470]	disease resistance protein rga3	F:ion binding; C:cytoplasmic membrane-bounded vesicle
MLOC_19269	6:376287124-376288154	0.434007	7.48537	0	6.25723	Nure_U|Tremois_U		Uncharacterized protein [Source:UniProtKB/TrEMBL;Acc:M0V6M2]				ethylene-responsive transcription factor 1-like	C:nucleus; F:DNA binding; F:nucleic acid binding transcription factor activity; P:cellular nitrogen compound metabolic process; P:biosynthetic process
MLOC_19276	4:8391310-8391475	0	0	0	18.4219	Tremois_U		Uncharacterized protein [Source:UniProtKB/TrEMBL;Acc:M0V6M8]				predicted protein	-
MLOC_19302	2:22875211-22875682	63.2394	83.2652	50.7458	120.664	Tremois_U		Uncharacterized protein [Source:UniProtKB/TrEMBL;Acc:M0V6P1]	AT5G55940	emb2731	Uncharacterised protein family (UPF0172) [Source:TAIR_LOCUS;Acc:AT5G55940]	er membrane protein complex subunit 8 9 homolog	-
MLOC_19305	7:590844374-590845942	0.95823	4.59802	0.164864	7.19233	Nure_U|Tremois_U		Uncharacterized protein [Source:UniProtKB/TrEMBL;Acc:M0V6P6]	AT4G35160	T12J5.30	O-methyltransferase family protein [Source:TAIR_LOCUS;Acc:AT4G35160]	o-methyltransferase zrp4	P:biological_process; F:methyltransferase activity; F:molecular_function
MLOC_19326	2:2625882-2626771	4.22846	171.571	9.99324	33.1691	Nure_U|Tremois_U		Uncharacterized protein [Source:UniProtKB/TrEMBL;Acc:M0V6Q8]				pyruvate dehydrogenase e1 component subunit alpha	P:biological_process; F:oxidoreductase activity; C:plastid
MLOC_19434	3:19489983-19491846	13.5243	39.5729	12.9467	30.4692	Nure_U		Uncharacterized protein [Source:UniProtKB/TrEMBL;Acc:M0V6X6]	AT5G26830	THRRS	Threonyl-tRNA synthetase [Source:TAIR_LOCUS;Acc:AT5G26830]	threonine--trna mitochondrial	C:mitochondrion; F:nuclease activity; F:ion binding; P:tRNA metabolic process; P:cellular amino acid metabolic process; P:cellular nitrogen compound metabolic process; F:molecular_function; F:ligase activity; P:translation
MLOC_19435	4:14847529-14849793	133.745	88.6657	165.729	42.6672	Tremois_D		Uncharacterized protein [Source:UniProtKB/TrEMBL;Acc:M0V6X7]				dentin sialophospho isoform x1	F:ion binding; P:cellular protein modification process; F:kinase activity
MLOC_19452	5:75131245-75135299	15.0975	1.67521	12.8568	2.38698	Nure_D|Tremois_D		Uncharacterized protein [Source:UniProtKB/TrEMBL;Acc:M0V6X9]	AT3G05975		Late embryogenesis abundant (LEA) hydroxyproline-rich glycoprotein family [Source:TAIR_LOCUS;Acc:AT3G05975]	harpin-induced protein 1 containing expressed	C:plastid
MLOC_19455	morex_contig_1585:16-257	3.38713	0	4.17878	0	Tremois_D		Uncharacterized protein [Source:UniProtKB/TrEMBL;Acc:M0V6Y2]	AT3G10400	F13M14.33	RNA recognition motif and CCHC-type zinc finger domains containing protein [Source:TAIR_LOCUS;Acc:AT3G10400]	u11 u12 small nuclear ribonucleoprotein 31 kda protein	P:cell division; C:nucleus; P:biological_process; F:ion binding; P:mRNA processing; F:molecular_function
MLOC_19468	4:151925714-151929181	6.73243	6.10209	1.71565	18.2589	Tremois_U		Predicted protein; Uncharacterized protein [Source:UniProtKB/TrEMBL;Acc:F2DNX3]	AT3G16910	AAE7	acyl-activating enzyme 7 [Source:TAIR_LOCUS;Acc:AT3G16910]	acetate butyrate-- ligase peroxisomal-like	P:biological_process; C:mitochondrion; F:ligase activity
MLOC_19475	7:567951597-567953071	5.14182	7.71845	2.19332	73.2361	Tremois_U		Predicted protein; Uncharacterized protein [Source:UniProtKB/TrEMBL;Acc:F2DBP5]	AT1G10370	GST30	Glutathione S-transferase family protein [Source:TAIR_LOCUS;Acc:AT1G10370]	protein	P:biological_process; F:molecular_function
MLOC_19484	5:400196770-400197296	99.7974	284.144	123.275	134.692	Nure_U		Uncharacterized protein [Source:UniProtKB/TrEMBL;Acc:M0V719]	AT3G22840	ELIP1	Chlorophyll A-B binding family protein [Source:TAIR_LOCUS;Acc:AT3G22840]	protein	C:cellular_component; C:plastid
MLOC_19525	6:308430131-308433004	28.8081	43.9129	17.8132	46.585	Tremois_U		Uncharacterized protein [Source:UniProtKB/TrEMBL;Acc:M0V734]	AT5G19960		RNA-binding (RRM/RBD/RNP motifs) family protein [Source:TAIR_LOCUS;Acc:AT5G19960]	rna-binding protein 25	F:molecular_function
MLOC_19529	7:322317084-322318029	216.809	168.132	239.934	109.006	Tremois_D		Predicted protein; Uncharacterized protein [Source:UniProtKB/TrEMBL;Acc:F2CQ41]				predicted protein	-
MLOC_1954	2:531231147-531232030	9.99897	6.23531	19.3383	1.556	Tremois_D		Predicted protein; Uncharacterized protein [Source:UniProtKB/TrEMBL;Acc:F2DCY4]	AT3G48660	T8P19.170	Protein of unknown function (DUF 3339) [Source:TAIR_LOCUS;Acc:AT3G48660]	predicted protein	C:cytoplasmic membrane-bounded vesicle
MLOC_19556	7:16279860-16280543	0.170004	2781.38	5.44351	478.959	Nure_U|Tremois_U		Uncharacterized protein [Source:UniProtKB/TrEMBL;Acc:M0V755]	AT1G32560	T9G5.2	Late embryogenesis abundant protein, group 1 protein [Source:TAIR_LOCUS;Acc:AT1G32560]	protein	P:embryo development
MLOC_19557	5:278776634-278781339	22.9042	9.90995	30.4776	8.88333	Tremois_D		Uncharacterized protein [Source:UniProtKB/TrEMBL;Acc:M0V756]	AT2G38330	DTX44	MATE efflux family protein [Source:TAIR_LOCUS;Acc:AT2G38330]	mate efflux family protein chloroplastic-like isoform x1	P:transmembrane transport; F:transmembrane transporter activity; C:mitochondrion; C:cellular_component; C:plastid
MLOC_1956	1:418965695-418967697	22.7192	2.07078	64.6606	1.93354	Nure_D|Tremois_D		Uncharacterized protein [Source:UniProtKB/TrEMBL;Acc:M0V771]	AT1G04770	AT1G04770	Tetratricopeptide repeat (TPR)-like superfamily protein [Source:TAIR_LOCUS;Acc:AT1G04770]	protein sulfur deficiency-induced 1-like	-
MLOC_19560	6HS:1169101-1170588	3.40108	0	0.153354	6.08319	Nure_D|Tremois_U		Uncharacterized protein [Source:UniProtKB/TrEMBL;Acc:M0V772]				gbp15 type transcription partial	-
MLOC_19571	6:451258985-451260380	0.93403	2.35839	66.8189	0.260029	Tremois_D		Uncharacterized protein [Source:UniProtKB/TrEMBL;Acc:M0V779]	AT1G62420	AT1G62420/F24O1_44	Protein of unknown function (DUF506) [Source:TAIR_LOCUS;Acc:AT1G62420]	predicted protein	C:mitochondrion
MLOC_19593	2:35785045-35788878	58.2634	15.0763	66.5927	17.5094	Nure_D|Tremois_D		Uncharacterized protein [Source:UniProtKB/TrEMBL;Acc:M0V791]	AT5G39660	CDF2	cycling DOF factor 2 [Source:TAIR_LOCUS;Acc:AT5G39660]	cyclic dof factor 1-like	F:DNA binding; P:cellular nitrogen compound metabolic process; P:biosynthetic process
MLOC_19596	4:254649464-254651166	145.71	354.795	299.486	174.521	Nure_U		Uncharacterized protein [Source:UniProtKB/TrEMBL;Acc:M0V794]	AT2G33800	RPS5	Ribosomal protein S5 family protein [Source:TAIR_LOCUS;Acc:AT2G33800]	30s ribosomal protein chloroplastic	C:nucleus; P:protein targeting; F:RNA binding; F:structural constituent of ribosome; C:mitochondrion; C:ribosome; C:plastid; P:response to stress; C:thylakoid; P:translation
MLOC_19633	3:430194156-430196469	1.17797	0.132014	3.26841	0.235343	Tremois_D		Uncharacterized protein [Source:UniProtKB/TrEMBL;Acc:M0V7A7]	AT3G58790	GAUT15	galacturonosyltransferase 15 [Source:TAIR_LOCUS;Acc:AT3G58790]	transferring glycosyl groups	P:carbohydrate metabolic process; F:transferase activity, transferring glycosyl groups; C:Golgi apparatus; P:cell wall organization or biogenesis; P:biosynthetic process; C:cellular_component
MLOC_19635	3:454268463-454269398	20.2947	1.55042	20.6357	1.68591	Nure_D|Tremois_D		Predicted protein; Uncharacterized protein [Source:UniProtKB/TrEMBL;Acc:F2EJV7]				serine threonine-protein kinase yrzf	P:biological_process; C:mitochondrion; F:kinase activity
MLOC_19643	2HL:1652044-1652485	0	38.1548	0.312707	3.50838	Nure_U|Tremois_U		Uncharacterized protein [Source:UniProtKB/TrEMBL;Acc:M0V7B6]				predicted protein	-
MLOC_19663	2:579940946-579945062	13.9341	7.90238	30.5175	2.76169	Tremois_D		Uncharacterized protein [Source:UniProtKB/TrEMBL;Acc:M0V7D0]	AT5G07220	ATBAG3	BCL-2-associated athanogene 3 [Source:TAIR_LOCUS;Acc:AT5G07220]	bag family molecular chaperone regulator 1-like	P:cell death; F:molecular_function
MLOC_19670	3:489725373-489727559	1703.89	754.764	2574.26	418.616	Nure_D|Tremois_D		Uncharacterized protein [Source:UniProtKB/TrEMBL;Acc:M0V7D5]	AT1G43670		Inositol monophosphatase family protein [Source:TAIR_LOCUS;Acc:AT1G43670]	fructose- - cytosolic-like	P:carbohydrate metabolic process; P:biological_process; P:vesicle-mediated transport; C:cytoplasm; F:phosphatase activity; F:ion binding; C:cellular_component
MLOC_1969	5:430842471-430842834	81.57	29.9041	53.779	22.5352	Nure_D|Tremois_D		Uncharacterized protein [Source:UniProtKB/TrEMBL;Acc:M0V7F7]	AT2G22430	ATHB6	homeobox protein 6 [Source:TAIR_LOCUS;Acc:AT2G22430]	homeobox-leucine zipper protein hox20-like	C:nucleus; F:DNA binding; F:nucleic acid binding transcription factor activity; P:cellular nitrogen compound metabolic process; P:biosynthetic process
MLOC_19705	4:492003649-492004850	14.7558	22.8435	13.2742	33.7978	Tremois_U		Uncharacterized protein [Source:UniProtKB/TrEMBL;Acc:M0V7G4]	AT3G53110	LOS4	P-loop containing nucleoside triphosphate hydrolases superfamily protein [Source:TAIR_LOCUS;Acc:AT3G53110]	dead-box atp-dependent rna helicase 38	C:nuclear envelope; F:ATPase activity; P:biological_process; P:nucleocytoplasmic transport; F:RNA binding; C:cytoplasm; F:ion binding; F:helicase activity; P:protein maturation; P:protein folding; C:plasma membrane; P:response to stress
MLOC_19711	1:133004615-133006598	81.3341	238.978	36.6288	173.796	Nure_U|Tremois_U		Uncharacterized protein [Source:UniProtKB/TrEMBL;Acc:M0V7G5]	AT5G18130		unknown protein; BEST Arabidopsis thaliana protein match is: unknown protein (TAIR:AT3G03870.1); Has 35333 Blast hits to 34131 proteins in 2444 species: Archae - 798; Bacteria - 22429; Metazoa - 974; Fungi - 991; Plants - 531; Viruses - 0; Other Euk /.../s - 9610 (source: NCBI BLink). [Source:TAIR_LOCUS;Acc:AT5G18130]	predicted protein	-
MLOC_19713	5:401187129-401189032	5.22616	0.367123	3.98672	0.38879	Nure_D|Tremois_D		Uncharacterized protein [Source:UniProtKB/TrEMBL;Acc:M0V7G7]	AT1G79720	AT1G79720/F19K16_30	Eukaryotic aspartyl protease family protein [Source:TAIR_LOCUS;Acc:AT1G79720]	protein aspartic protease in guard cell 2-like	F:DNA binding; P:biological_process; F:peptidase activity
MLOC_19719	1:430099899-430101070	8.82881	0.253196	4.49514	3.75727	Nure_D		Uncharacterized protein [Source:UniProtKB/TrEMBL;Acc:M0V7H7]	AT1G73040	F3N23.24	Mannose-binding lectin superfamily protein [Source:TAIR_LOCUS;Acc:AT1G73040]	jacalin-related lectin 19-like isoform x2	-
MLOC_19721	7:9513598-9514200	1.74922	0	0	13.3095	Tremois_U		Uncharacterized protein [Source:UniProtKB/TrEMBL;Acc:M0V7I1]	AT4G28680	TYRDC	L-tyrosine decarboxylase [Source:TAIR_LOCUS;Acc:AT4G28680]	aromatic-l-amino-acid decarboxylase	F:lyase activity; F:ion binding; P:cellular amino acid metabolic process
MLOC_19725	3:37366639-37369577	120.175	94.0856	192.529	55.0916	Tremois_D		Uncharacterized protein [Source:UniProtKB/TrEMBL;Acc:M0V7I2]	AT2G30170		Protein phosphatase 2C family protein [Source:TAIR_LOCUS;Acc:AT2G30170]	protein phosphatase 2c 1	P:membrane organization; P:biological_process; P:generation of precursor metabolites and energy; P:protein complex assembly; F:phosphatase activity; F:ion binding; P:cellular protein modification process; P:ribosome biogenesis; P:photosynthesis; P:cellular nitrogen compound metabolic process; P:transport; C:plastid
MLOC_19734	2:22404623-22406339	3.28071	17.5997	4.26511	21.6691	Nure_U|Tremois_U		Uncharacterized protein [Source:UniProtKB/TrEMBL;Acc:M0V7J1]	AT4G13310	CYP71A20	cytochrome P450, family 71, subfamily A, polypeptide 20 [Source:TAIR_LOCUS;Acc:AT4G13310]	premnaspirodiene oxygenase-like	P:biological_process; F:oxidoreductase activity; F:ion binding; C:cytoplasmic membrane-bounded vesicle; F:molecular_function
MLOC_19759	3:42766099-42768586	4.87155	0.524395	4.38637	1.76951	Nure_D		Uncharacterized protein [Source:UniProtKB/TrEMBL;Acc:M0V7J9]	AT5G03170	FLA11	FASCICLIN-like arabinogalactan-protein 11 [Source:TAIR_LOCUS;Acc:AT5G03170]	fasciclin-like arabinogalactan protein 11-like	C:cytoplasmic membrane-bounded vesicle; C:plastid
MLOC_19786	5:456934584-456935434	6.32811	0	3.50868	0.313746	Nure_D|Tremois_D		Uncharacterized protein [Source:UniProtKB/TrEMBL;Acc:M0V7L7]	AT5G47920	AT5G47920/MCA23_26	unknown protein; BEST Arabidopsis thaliana protein match is: unknown protein (TAIR:AT5G13880.1); Has 1807 Blast hits to 1807 proteins in 277 species: Archae - 0; Bacteria - 0; Metazoa - 736; Fungi - 347; Plants - 385; Viruses - 0; Other Eukaryotes - /.../source: NCBI BLink). [Source:TAIR_LOCUS;Acc:AT5G47920]	altered inheritance of mitochondria protein 44-like	-
MLOC_19798	2:446657433-446659245	0.0591012	36.0332	0	18.6553	Nure_U|Tremois_U		Phenylalanine ammonia-lyase [Source:UniProtKB/TrEMBL;Acc:M0V7M7]	AT3G53260	PAL2	phenylalanine ammonia-lyase 2 [Source:TAIR_LOCUS;Acc:AT3G53260]	phenylalanine ammonia-lyase	P:small molecule metabolic process; P:secondary metabolic process; C:cytoplasm; P:catabolic process; F:lyase activity; P:cellular amino acid metabolic process; P:biosynthetic process
MLOC_19813	5HS:370482-371308	1.34625	13.0369	1.83125	11.0786	Nure_U|Tremois_U		Uncharacterized protein [Source:UniProtKB/TrEMBL;Acc:M0V7N4]	AT3G03341		unknown protein; Has 30201 Blast hits to 17322 proteins in 780 species: Archae - 12; Bacteria - 1396; Metazoa - 17338; Fungi - 3422; Plants - 5037; Viruses - 0; Other Eukaryotes - 2996 (source: NCBI BLink). [Source:TAIR_LOCUS;Acc:AT3G03341]	hypothetical protein F775_27913	-
MLOC_19822	5:531738918-531739551	0	52.2806	0	11.6304	Nure_U|Tremois_U		Uncharacterized protein [Source:UniProtKB/TrEMBL;Acc:M0V7P3]	AT5G59820	RHL41	C2H2-type zinc finger family protein [Source:TAIR_LOCUS;Acc:AT5G59820]	c2h2 zinc finger protein	F:ion binding
MLOC_19824	3:426866007-426869964	19.9249	12.8597	41.5287	4.3786	Tremois_D		Uncharacterized protein [Source:UniProtKB/TrEMBL;Acc:M0V7P4]	AT1G69830	ATAMY3	alpha-amylase-like 3 [Source:TAIR_LOCUS;Acc:AT1G69830]	alpha-amylase chloroplastic	P:carbohydrate metabolic process; P:biological_process; P:catabolic process; F:ion binding; C:plastid; F:hydrolase activity, acting on glycosyl bonds
MLOC_19829	3:510953697-510955787	48.3857	65.5188	11.9527	96.0928	Tremois_U		Uncharacterized protein [Source:UniProtKB/TrEMBL;Acc:M0V7P8]	AT2G31390		pfkB-like carbohydrate kinase family protein [Source:TAIR_LOCUS;Acc:AT2G31390]	fructokinase 1	P:carbohydrate metabolic process; F:ion binding; C:cytoplasmic membrane-bounded vesicle; P:biosynthetic process; F:kinase activity
MLOC_19838	1:156425406-156432180	3.64415	5.59093	2.87526	17.6451	Tremois_U		Uncharacterized protein [Source:UniProtKB/TrEMBL;Acc:M0V7P9]	AT1G04600	XIA	myosin XI A [Source:TAIR_LOCUS;Acc:AT1G04600]	myosin-j heavy chain	P:biological_process; C:cytoskeleton; F:ion binding; C:protein complex; F:cytoskeletal protein binding; F:molecular_function
MLOC_19849	5:537653254-537653595	0	0.550069	0	4.25545	Tremois_U		Uncharacterized protein [Source:UniProtKB/TrEMBL;Acc:M0V7R3]				---NA---	-
MLOC_19854	1:62907461-62910951	3.34803	0.725003	4.87207	0.975287	Nure_D|Tremois_D		Predicted protein; Uncharacterized protein [Source:UniProtKB/TrEMBL;Acc:F2DQV9]	AT2G35840	SPP2	Sucrose-6F-phosphate phosphohydrolase family protein [Source:TAIR_LOCUS;Acc:AT2G35840]	sucrose phosphatase	P:carbohydrate metabolic process; P:biological_process; F:ion binding; F:phosphatase activity; P:biosynthetic process; C:plastid
MLOC_19864	5:521987436-521991275	183.216	264.148	118.227	331.756	Tremois_U		Predicted protein; Uncharacterized protein [Source:UniProtKB/TrEMBL;Acc:F2CZ53]	AT1G04760	ATVAMP726	vesicle-associated membrane protein 726 [Source:TAIR_LOCUS;Acc:AT1G04760]	vesicle-associated membrane protein 726	P:vesicle-mediated transport; C:cellular_component
MLOC_19876	2HS:674476-677440	3.32108	0.270127	7.11738	0.772623	Nure_D|Tremois_D		Uncharacterized protein [Source:UniProtKB/TrEMBL;Acc:M0V7U4]	AT1G12790	F13K23.4	CONTAINS InterPro DOMAIN/s: RuvA domain 2-like (InterPro:IPR010994); Has 29 Blast hits to 29 proteins in 9 species: Archae - 0; Bacteria - 2; Metazoa - 0; Fungi - 0; Plants - 27; Viruses - 0; Other Eukaryotes - 0 (source: NCBI BLink). [Source:TAIR_LOCUS;Acc:AT1G12790]	predicted protein, partial	P:biological_process
MLOC_19884	4HS:2241138-2241933	11.605	6.26597	3.1409	28.3388	Tremois_U		Uncharacterized protein [Source:UniProtKB/TrEMBL;Acc:M0V7V0]				hypothetical protein TRIUR3_24332	C:nucleus; F:DNA binding; P:cellular nitrogen compound metabolic process; P:biosynthetic process
MLOC_19896	6:524139406-524143188	24.9488	7.66358	28.7533	4.58047	Tremois_D		Uncharacterized protein [Source:UniProtKB/TrEMBL;Acc:M0V7V6]	AT1G61680	TPS14	terpene synthase 14 [Source:TAIR_LOCUS;Acc:AT1G61680]	linalool chloroplastic	F:nuclease activity; P:lipid metabolic process; F:ion binding; F:lyase activity; P:biosynthetic process; P:DNA metabolic process; C:plastid; P:response to stress
MLOC_19924	4:245732696-245734620	86.8127	38.0479	67.2191	69.2893	Nure_D		Calmodulin [Source:UniProtKB/Swiss-Prot;Acc:P62162]	AT3G43810	CAM7	calmodulin 7 [Source:TAIR_LOCUS;Acc:AT3G43810]	calmodulin	C:nucleus; P:biological_process; P:vesicle-mediated transport; P:sulfur compound metabolic process; F:oxidoreductase activity; P:signal transduction; P:cofactor metabolic process; F:ion binding; C:cytosol; C:vacuole; C:plasma membrane; F:molecular_function
MLOC_19930	3:19276594-19279754	33.4019	70.1882	4.11565	40.3731	Nure_U|Tremois_U		Uncharacterized protein [Source:UniProtKB/TrEMBL;Acc:M0V7W8]	AT3G26300	CYP71B34	cytochrome P450, family 71, subfamily B, polypeptide 34 [Source:TAIR_LOCUS;Acc:AT3G26300]	cytochrome p450 71c4	P:biological_process; F:oxidoreductase activity; F:ion binding; F:molecular_function
[truncated: 5,442 more rows]
