# Supplementary material for: Identification of Mild Freezing Shock Response Pathways in Barley Based on Transcriptome Profiling
Source: Front Plant Sci. 2016 Feb 8;7:106. doi: 10.3389/fpls.2016.00106 (PMC4744895; doi:10.3389/fpls.2016.00106)
Supplement: Table S4 — KEGG overview of differentially expressed genes (DEGs). [file Table4.XLSX]

## Sheet: Table S4
Table S4. KEGG overview of differentially expressed genes (DEGs).
Pathway	DEGs in Pathway	Enzyme	Enzyme ID	DEGs of Enzyme	DEGs_ID	Pathway ID
alpha-Linolenic acid metabolism	24	cyclase	ec:5.3.99.6	1	MLOC_68391	map00592
alpha-Linolenic acid metabolism	24	dehydratase	ec:4.2.1.92	3	MLOC_21933, MLOC_8106, MLOC_39679	map00592
alpha-Linolenic acid metabolism	24	hydratase	ec:4.2.1.17	2	MLOC_13408, MLOC_72645	map00592
alpha-Linolenic acid metabolism	24	A1	ec:3.1.1.32	1	MLOC_61617	map00592
alpha-Linolenic acid metabolism	24	dehydrogenase	ec:1.1.1.1	2	MLOC_68001, MLOC_66620	map00592
alpha-Linolenic acid metabolism	24	C-acyltransferase	ec:2.3.1.16	1	MLOC_37671	map00592
alpha-Linolenic acid metabolism	24	13S-lipoxygenase	ec:1.13.11.12	4	MLOC_64972, MLOC_51884, MLOC_51885, MLOC_67243	map00592
alpha-Linolenic acid metabolism	24	oxidase	ec:1.3.3.6	1	MLOC_34826	map00592
alpha-Linolenic acid metabolism	24	A2	ec:3.1.1.4	5	MLOC_81876, MLOC_74432, MLOC_71053, MLOC_6428, MLOC_24486	map00592
alpha-Linolenic acid metabolism	24	reductase	ec:1.3.1.42	4	MLOC_71784, MLOC_45125, MLOC_63626, MLOC_69262	map00592
Linoleic acid metabolism	12	acid dehydrogenase	ec:1.14.99.33	1	MLOC_52158	map00591
Linoleic acid metabolism	12	13S-lipoxygenase	ec:1.13.11.12	4	MLOC_64972, MLOC_51884, MLOC_51885, MLOC_67243	map00591
Linoleic acid metabolism	12	monooxygenase	ec:1.14.14.1	2	MLOC_56495, MLOC_14895	map00591
Linoleic acid metabolism	12	A2	ec:3.1.1.4	5	MLOC_81876, MLOC_74432, MLOC_71053, MLOC_6428, MLOC_24486	map00591
Biosynthesis of unsaturated fatty acids	7	hydratase	ec:4.2.1.17	2	MLOC_13408, MLOC_72645	map01040
Biosynthesis of unsaturated fatty acids	7	C-acyltransferase	ec:2.3.1.16	1	MLOC_37671	map01040
Biosynthesis of unsaturated fatty acids	7	desaturase	ec:1.14.19.2	2	MLOC_72240, MLOC_72214	map01040
Biosynthesis of unsaturated fatty acids	7	oxidase	ec:1.3.3.6	1	MLOC_34826	map01040
Biosynthesis of unsaturated fatty acids	7	reductase (NADPH)	ec:1.3.1.38	1	MLOC_59964	map01040
Arachidonic acid metabolism	9	1-monooxygenase	ec:1.14.15.3	1	MLOC_14895	map00590
Arachidonic acid metabolism	9	peroxidase	ec:1.11.1.9	2	MLOC_68517, MLOC_73559	map00590
Arachidonic acid metabolism	9	monooxygenase	ec:1.14.14.1	2	MLOC_56495, MLOC_14895	map00590
Arachidonic acid metabolism	9	A2	ec:3.1.1.4	5	MLOC_81876, MLOC_74432, MLOC_71053, MLOC_6428, MLOC_24486	map00590
Taurine and hypotaurine metabolism	2	decarboxylase	ec:4.1.1.15	1	MLOC_63275	map00430
Taurine and hypotaurine metabolism	2	dehydrogenase	ec:1.4.1.2	1	MLOC_78233	map00430
Sulfur metabolism	18	adenosine 5-phosphosulfate sulfohydrolase	ec:3.6.2.1	1	MLOC_5274	map00920
Sulfur metabolism	18	reductase (ferredoxin)	ec:1.8.7.1	1	MLOC_27159	map00920
Sulfur metabolism	18	reductase	ec:1.8.99.2	1	MLOC_34830	map00920
Sulfur metabolism	18	reductase	ec:1.8.99.1	1	MLOC_27159	map00920
Sulfur metabolism	18	adenylyltransferase (ADP)	ec:2.7.7.5	1	MLOC_5274	map00920
Sulfur metabolism	18	adenylyltransferase	ec:2.7.7.4	4	MLOC_38928, MLOC_15256, MLOC_3679, MLOC_23105	map00920
Sulfur metabolism	18	sulfurtransferase	ec:2.8.1.1	2	MLOC_6651, MLOC_74431	map00920
Sulfur metabolism	18	oxidase	ec:1.8.3.1	1	MLOC_55795	map00920
Sulfur metabolism	18	O-acetyltransferase	ec:2.3.1.30	3	MLOC_74532, MLOC_59914, MLOC_36573	map00920
Sulfur metabolism	18	nucleotidase	ec:3.1.3.7	1	MLOC_17514	map00920
Sulfur metabolism	18	synthase	ec:2.5.1.47	3	MLOC_73014, MLOC_65632, MLOC_56733	map00920
Sulfur metabolism	18	reductase (glutathione)	ec:1.8.4.9	1	MLOC_34830	map00920
Sulfur metabolism	18	reductase (thioredoxin)	ec:1.8.4.8	1	MLOC_34830	map00920
Sulfur metabolism	18	kinase	ec:2.7.1.25	1	MLOC_12790	map00920
Steroid degradation	5	dehydrogenase	ec:1.1.1.145	5	MLOC_71382, MLOC_57736, MLOC_69248, MLOC_57004, MLOC_9000	map00984
Drug metabolism - other enzymes	40	phosphoribosyltransferase	ec:2.4.2.10	2	MLOC_14891, MLOC_6793	map00983
Drug metabolism - other enzymes	40	beta-glucuronide glucuronohydrolase glucuronidase	ec:3.2.1.31	1	MLOC_15027	map00983
Drug metabolism - other enzymes	40	synthase (glutamine-hydrolysing)	ec:6.3.5.2	2	MLOC_56460, MLOC_80320	map00983
Drug metabolism - other enzymes	40	phosphoribosyltransferase	ec:2.4.2.8	1	MLOC_40132	map00983
Drug metabolism - other enzymes	40	1-naphthol glucuronyltransferase	ec:2.4.1.17	4	MLOC_5777, MLOC_55516, MLOC_4722, MLOC_12909	map00983
Drug metabolism - other enzymes	40	ali-esterase	ec:3.1.1.1	25	MLOC_64460, MLOC_80572, MLOC_39502, MLOC_12688, MLOC_39585, MLOC_67324, MLOC_81876, MLOC_74432, MLOC_10851, MLOC_64109, MLOC_2875, MLOC_13839, MLOC_71177, MLOC_8022, MLOC_61617, MLOC_57043, MLOC_56069, MLOC_71415, MLOC_56070, MLOC_71053, MLOC_54267, MLOC_6428, MLOC_24486, MLOC_80586, MLOC_4966	map00983
Drug metabolism - other enzymes	40	kinase	ec:2.7.1.48	4	MLOC_78953, MLOC_53811, MLOC_37443, MLOC_37996	map00983
Drug metabolism - other enzymes	40	kinase	ec:2.7.1.21	1	MLOC_63902	map00983
Drug metabolism - cytochrome P450	41	dehydrogenase	ec:1.1.1.1	2	MLOC_68001, MLOC_66620	map00982
Drug metabolism - cytochrome P450	41	oxidase	ec:1.2.3.1	2	MLOC_74782, MLOC_7695	map00982
Drug metabolism - cytochrome P450	41	monooxygenase	ec:1.14.13.8	2	MLOC_11896, MLOC_36849	map00982
Drug metabolism - cytochrome P450	41	dehydrogenase [NAD(P)+]	ec:1.2.1.5	2	MLOC_12946, MLOC_61036	map00982
Drug metabolism - cytochrome P450	41	1-naphthol glucuronyltransferase	ec:2.4.1.17	4	MLOC_5777, MLOC_55516, MLOC_4722, MLOC_12909	map00982
Drug metabolism - cytochrome P450	41	transferase	ec:2.5.1.18	27	MLOC_8209, MLOC_65259, MLOC_61106, MLOC_22823, MLOC_38769, MLOC_59473, MLOC_1690, MLOC_51, MLOC_36602, MLOC_74701, MLOC_18718, MLOC_72858, MLOC_30925, MLOC_44676, MLOC_7974, MLOC_68101, MLOC_57721, MLOC_39273, MLOC_38710, MLOC_69873, MLOC_13583, MLOC_70842, MLOC_21596, MLOC_54592, MLOC_5665, MLOC_10431, MLOC_41520	map00982
Drug metabolism - cytochrome P450	41	monooxygenase	ec:1.14.14.1	2	MLOC_56495, MLOC_14895	map00982
Carbapenem biosynthesis	1	5-kinase	ec:2.7.2.11	1	MLOC_57545	map00332
Carbapenem biosynthesis	1	dehydrogenase	ec:1.2.1.41	1	MLOC_57545	map00332
Insect hormone biosynthesis	1	dehydrogenase (NADP+)	ec:1.1.1.216	1	MLOC_5882	map00981
Metabolism of xenobiotics by cytochrome P450	37	dehydrogenase	ec:1.1.1.1	2	MLOC_68001, MLOC_66620	map00980
Metabolism of xenobiotics by cytochrome P450	37	dehydrogenase [NAD(P)+]	ec:1.2.1.5	2	MLOC_12946, MLOC_61036	map00980
Metabolism of xenobiotics by cytochrome P450	37	1-naphthol glucuronyltransferase	ec:2.4.1.17	4	MLOC_5777, MLOC_55516, MLOC_4722, MLOC_12909	map00980
Metabolism of xenobiotics by cytochrome P450	37	transferase	ec:2.5.1.18	27	MLOC_8209, MLOC_65259, MLOC_61106, MLOC_22823, MLOC_38769, MLOC_59473, MLOC_1690, MLOC_51, MLOC_36602, MLOC_74701, MLOC_18718, MLOC_72858, MLOC_30925, MLOC_44676, MLOC_7974, MLOC_68101, MLOC_57721, MLOC_39273, MLOC_38710, MLOC_69873, MLOC_13583, MLOC_70842, MLOC_21596, MLOC_54592, MLOC_5665, MLOC_10431, MLOC_41520	map00980
Metabolism of xenobiotics by cytochrome P450	37	monooxygenase	ec:1.14.14.1	2	MLOC_56495, MLOC_14895	map00980
Arginine and proline metabolism	26	synthase	ec:6.3.4.5	1	MLOC_11947	map00330
Arginine and proline metabolism	26	decarboxylase	ec:4.1.1.50	1	MLOC_62478	map00330
Arginine and proline metabolism	26	decarboxylase	ec:4.1.1.19	1	MLOC_39205	map00330
Arginine and proline metabolism	26	decarboxylase	ec:4.1.1.17	1	MLOC_60174	map00330
Arginine and proline metabolism	26	acylamidase	ec:3.5.1.4	1	MLOC_44719	map00330
Arginine and proline metabolism	26	glutaminase I	ec:3.5.1.2	2	MLOC_7378, MLOC_6677	map00330
Arginine and proline metabolism	26	dehydrogenase	ec:1.4.1.2	1	MLOC_78233	map00330
Arginine and proline metabolism	26	N4-coumaroyltransferase	ec:2.3.1.64	1	MLOC_17496	map00330
Arginine and proline metabolism	26	kinase	ec:2.7.2.8	1	MLOC_77291	map00330
Arginine and proline metabolism	26	5-kinase	ec:2.7.2.11	1	MLOC_57545	map00330
Arginine and proline metabolism	26	dehydrogenase (NAD+)	ec:1.2.1.3	6	MLOC_75745, MLOC_10218, MLOC_12946, MLOC_61036, MLOC_34526, MLOC_63457	map00330
Arginine and proline metabolism	26	lyase	ec:4.3.2.1	1	MLOC_7062	map00330
Arginine and proline metabolism	26	dioxygenase	ec:1.14.11.2	2	MLOC_77814, MLOC_55942	map00330
Arginine and proline metabolism	26	N-acetyltransferase	ec:2.3.1.1	2	MLOC_77291, MLOC_67423	map00330
Arginine and proline metabolism	26	synthase (NADPH dependent)	ec:1.14.13.39	1	MLOC_63263	map00330
Arginine and proline metabolism	26	dehydrogenase	ec:1.2.1.41	1	MLOC_57545	map00330
Arginine and proline metabolism	26	transaminase	ec:2.6.1.1	1	MLOC_13742	map00330
Arginine and proline metabolism	26	reductase	ec:1.2.1.38	1	MLOC_15621	map00330
Arginine and proline metabolism	26	ligase	ec:6.3.1.2	2	MLOC_54057, MLOC_11890	map00330
Caffeine metabolism	2	monooxygenase	ec:1.14.14.1	2	MLOC_56495, MLOC_14895	map00232
Purine metabolism	251	synthase	ec:6.3.4.4	1	MLOC_15467	map00230
Purine metabolism	251	diphosphokinase	ec:2.7.6.5	3	MLOC_5947, MLOC_61194, MLOC_66108	map00230
Purine metabolism	251	diphosphokinase	ec:2.7.6.1	1	MLOC_15525	map00230
Purine metabolism	251	deiminase	ec:3.5.3.9	1	MLOC_57585	map00230
Purine metabolism	251	kinase	ec:2.7.4.8	1	MLOC_64652	map00230
Purine metabolism	251	kinase	ec:2.7.4.6	3	MLOC_43889, MLOC_37421, MLOC_20045	map00230
Purine metabolism	251	kinase	ec:2.7.4.3	4	MLOC_55426, MLOC_70555, MLOC_74976, MLOC_5567	map00230
Purine metabolism	251	synthase	ec:6.3.5.3	2	MLOC_73858, MLOC_3977	map00230
Purine metabolism	251	synthase (glutamine-hydrolysing)	ec:6.3.5.2	2	MLOC_56460, MLOC_80320	map00230
Purine metabolism	251	nucleotidyltransferase	ec:2.7.7.8	1	MLOC_21941	map00230
Purine metabolism	251	DNA polymerase	ec:2.7.7.7	3	MLOC_10890, MLOC_50296, MLOC_15360	map00230
Purine metabolism	251	RNA polymerase	ec:2.7.7.6	25	MLOC_81901, MLOC_54361, MLOC_12452, MLOC_61094, MLOC_69883, MLOC_50296, MLOC_15360, MLOC_52622, MLOC_60620, MLOC_68908, MLOC_23699, MLOC_5852, MLOC_66040, MLOC_4294, MLOC_4725, MLOC_61052, MLOC_20836, MLOC_31420, MLOC_15664, MLOC_54009, MLOC_9478, MLOC_9538, MLOC_24862, MLOC_48367, MLOC_60339	map00230
Purine metabolism	251	adenylyltransferase	ec:2.7.7.4	4	MLOC_38928, MLOC_15256, MLOC_3679, MLOC_23105	map00230
Purine metabolism	251	deaminase	ec:3.5.4.4	2	MLOC_16299, MLOC_46900	map00230
Purine metabolism	251	phosphoribosyltransferase	ec:2.4.2.8	1	MLOC_40132	map00230
Purine metabolism	251	phosphoribosyltransferase	ec:2.4.2.7	5	MLOC_69815, MLOC_3982, MLOC_60035, MLOC_11371, MLOC_72541	map00230
Purine metabolism	251	reductase	ec:1.17.4.1	1	MLOC_15081	map00230
Purine metabolism	251	nucleosidase	ec:3.2.2.8	2	MLOC_11064, MLOC_64562	map00230
Purine metabolism	251	uridine 5'-nucleotidase	ec:3.1.3.5	1	MLOC_39143	map00230
Purine metabolism	251	adenylpyrophosphatase	ec:3.6.1.3	83	MLOC_65784, MLOC_66404, MLOC_37216, MLOC_7115, MLOC_10168, MLOC_57003, MLOC_37854, MLOC_58493, MLOC_74648, MLOC_81966, MLOC_37257, MLOC_52698, MLOC_36705, MLOC_1375, MLOC_58581, MLOC_65343, MLOC_76334, MLOC_63686, MLOC_77511, MLOC_75911, MLOC_55553, MLOC_15955, MLOC_6059, MLOC_54284, MLOC_14294, MLOC_18857, MLOC_5405, MLOC_37050, MLOC_12057, MLOC_10540, MLOC_74755, MLOC_56244, MLOC_54032, MLOC_51…	map00230
Purine metabolism	251	lyase	ec:4.3.2.3	1	MLOC_73185	map00230
Purine metabolism	251	ec:3.5.2.5 allantoinase	ec:3.5.2.5	1	MLOC_74526	map00230
Purine metabolism	251	diphosphatase	ec:3.6.1.21	1	MLOC_43949	map00230
Purine metabolism	251	phosphatase	ec:3.6.1.15	181	MLOC_26623, MLOC_61636, MLOC_66323, MLOC_65784, MLOC_66404, MLOC_37216, MLOC_7115, MLOC_68088, MLOC_52235, MLOC_2499, MLOC_19838, MLOC_37338, MLOC_69347, MLOC_59328, MLOC_10168, MLOC_62210, MLOC_57003, MLOC_37854, MLOC_66337, MLOC_58493, MLOC_74648, MLOC_7079, MLOC_69619, MLOC_57640, MLOC_46309, MLOC_81966, MLOC_37257, MLOC_17219, MLOC_52698, MLOC_36705, MLOC_1375, MLOC_51308, MLOC_10989, MLOC_27…	map00230
Purine metabolism	251	diphosphatase	ec:3.6.1.13	1	MLOC_39787	map00230
Purine metabolism	251	(alpha-D-glucose-1,6-bisphosphate-dependent)	ec:5.4.2.2	1	MLOC_62030	map00230
Purine metabolism	251	kinase	ec:2.7.1.40	3	MLOC_61818, MLOC_79331, MLOC_37559	map00230
Purine metabolism	251	kinase	ec:2.7.1.25	1	MLOC_12790	map00230
Purine metabolism	251	kinase	ec:2.7.1.20	2	MLOC_23254, MLOC_61064	map00230
Aminobenzoate degradation	73	hydratase	ec:4.2.1.17	2	MLOC_13408, MLOC_72645	map00627
Aminobenzoate degradation	73	acylamidase	ec:3.5.1.4	1	MLOC_44719	map00627
Aminobenzoate degradation	73	nitrophenyl phosphatase	ec:3.1.3.41	66	MLOC_59728, MLOC_64212, MLOC_19854, MLOC_14968, MLOC_36414, MLOC_12383, MLOC_13302, MLOC_22512, MLOC_11886, MLOC_52798, MLOC_37315, MLOC_13118, MLOC_56095, MLOC_20976, MLOC_59521, MLOC_59339, MLOC_64374, MLOC_57378, MLOC_19725, MLOC_52823, MLOC_18132, MLOC_66259, MLOC_15267, MLOC_59924, MLOC_8131, MLOC_19670, MLOC_3791, MLOC_11727, MLOC_34233, MLOC_74448, MLOC_55971, MLOC_56081, MLOC_62996, MLOC_…	map00627
Aminobenzoate degradation	73	phosphatase	ec:3.1.3.2	13	MLOC_22512, MLOC_59339, MLOC_3791, MLOC_34761, MLOC_75065, MLOC_81773, MLOC_63657, MLOC_12105, MLOC_74477, MLOC_10319, MLOC_56711, MLOC_37203, MLOC_13779	map00627
Aminobenzoate degradation	73	acetonitrilase	ec:3.5.5.1	2	MLOC_12498, MLOC_63646	map00627
Aminobenzoate degradation	73	monooxygenase	ec:1.14.14.1	2	MLOC_56495, MLOC_14895	map00627
Carbon fixation pathways in prokaryotes	21	carboxylase	ec:4.1.1.31	2	MLOC_10405, MLOC_65944	map00720
Carbon fixation pathways in prokaryotes	21	phosphate dikinase	ec:2.7.9.1	1	MLOC_2531	map00720
Carbon fixation pathways in prokaryotes	21	hydratase	ec:4.2.1.17	2	MLOC_13408, MLOC_72645	map00720
Carbon fixation pathways in prokaryotes	21	carboxylase	ec:6.4.1.2	1	MLOC_73196	map00720
Carbon fixation pathways in prokaryotes	21	citrate synthase	ec:2.3.3.8	2	MLOC_67077, MLOC_62314	map00720
Carbon fixation pathways in prokaryotes	21	ligase (ADP-forming)	ec:6.2.1.5	2	MLOC_67077, MLOC_62314	map00720
Carbon fixation pathways in prokaryotes	21	ligase	ec:6.2.1.1	2	MLOC_77651, MLOC_61553	map00720
Carbon fixation pathways in prokaryotes	21	dehydrogenase (NADP+)	ec:1.1.1.42	3	MLOC_3886, MLOC_69600, MLOC_51254	map00720
Carbon fixation pathways in prokaryotes	21	dehydrogenase	ec:1.1.1.37	6	MLOC_7780, MLOC_65883, MLOC_59050, MLOC_73672, MLOC_64140, MLOC_45165	map00720
Carbon fixation pathways in prokaryotes	21	hydratase	ec:4.2.1.3	2	MLOC_36344, MLOC_65580	map00720
Lipoic acid metabolism	2	synthase	ec:2.8.1.8	2	MLOC_20877, MLOC_6338	map00785
Naphthalene degradation	2	dehydrogenase	ec:1.1.1.1	2	MLOC_68001, MLOC_66620	map00626
Chloroalkane and chloroalkene degradation	8	dehydrogenase	ec:1.1.1.1	2	MLOC_68001, MLOC_66620	map00625
Chloroalkane and chloroalkene degradation	8	dehydrogenase (NAD+)	ec:1.2.1.3	6	MLOC_75745, MLOC_10218, MLOC_12946, MLOC_61036, MLOC_34526, MLOC_63457	map00625
Valine, leucine and isoleucine biosynthesis	10	ammonia-lyase	ec:4.3.1.19	1	MLOC_10389	map00290
Valine, leucine and isoleucine biosynthesis	10	synthase	ec:2.2.1.6	2	MLOC_15435, MLOC_55798	map00290
Valine, leucine and isoleucine biosynthesis	10	reductoisomerase (NADP+)	ec:1.1.1.86	1	MLOC_10676	map00290
Valine, leucine and isoleucine biosynthesis	10	dehydrogenase	ec:1.1.1.85	1	MLOC_81818	map00290
Valine, leucine and isoleucine biosynthesis	10	synthase	ec:2.3.3.13	1	MLOC_69804	map00290
Valine, leucine and isoleucine biosynthesis	10	transaminase	ec:2.6.1.42	3	MLOC_11663, MLOC_72702, MLOC_72925	map00290
Valine, leucine and isoleucine biosynthesis	10	dehydratase	ec:4.2.1.9	1	MLOC_16653	map00290
Ubiquinone and other terpenoid-quinone biosynthesis	10	synthase	ec:4.1.3.36	1	MLOC_58628	map00130
Ubiquinone and other terpenoid-quinone biosynthesis	10	dehydrogenase (quinone)	ec:1.6.5.2	2	MLOC_5175, MLOC_23297	map00130
Ubiquinone and other terpenoid-quinone biosynthesis	10	dioxygenase	ec:1.13.11.27	1	MLOC_55337	map00130
Ubiquinone and other terpenoid-quinone biosynthesis	10	transaminase	ec:2.6.1.5	1	MLOC_13742	map00130
Ubiquinone and other terpenoid-quinone biosynthesis	10	4-monooxygenase	ec:1.14.13.11	2	MLOC_68100, MLOC_14829	map00130
Ubiquinone and other terpenoid-quinone biosynthesis	10	ligase	ec:6.2.1.12	3	MLOC_59078, MLOC_55027, MLOC_58764	map00130
Photosynthesis	2	reductase	ec:1.18.1.2	1	MLOC_71570	map00195
Photosynthesis	2	reductase	ec:1.10.9.1	1	MLOC_70835	map00195
Biotin metabolism	3	dehydratase	ec:4.2.1.59	1	MLOC_11562	map00780
Biotin metabolism	3	synthase I	ec:2.3.1.41	2	MLOC_72696, MLOC_64254	map00780
Pyruvate metabolism	32	carboxylase	ec:4.1.1.31	2	MLOC_10405, MLOC_65944	map00620
Pyruvate metabolism	32	phosphate dikinase	ec:2.7.9.1	1	MLOC_2531	map00620
Pyruvate metabolism	32	carboxylase	ec:6.4.1.2	1	MLOC_73196	map00620
Pyruvate metabolism	32	ligase	ec:6.2.1.1	2	MLOC_77651, MLOC_61553	map00620
Pyruvate metabolism	32	decarboxylase	ec:4.1.1.3	2	MLOC_11548, MLOC_35785	map00620
Pyruvate metabolism	32	dehydrogenase (NADP+)	ec:1.1.1.82	1	MLOC_45165	map00620
Pyruvate metabolism	32	lyase	ec:4.4.1.5	1	MLOC_12179	map00620
Pyruvate metabolism	32	dehydrogenase (NAD+)	ec:1.2.1.3	6	MLOC_75745, MLOC_10218, MLOC_12946, MLOC_61036, MLOC_34526, MLOC_63457	map00620
Pyruvate metabolism	32	dehydrogenase (oxaloacetate-decarboxylating) (NADP+)	ec:1.1.1.40	2	MLOC_11548, MLOC_35785	map00620
Pyruvate metabolism	32	dehydrogenase (decarboxylating)	ec:1.1.1.39	5	MLOC_75667, MLOC_11548, MLOC_51144, MLOC_66066, MLOC_35785	map00620
Pyruvate metabolism	32	dehydrogenase (oxaloacetate-decarboxylating)	ec:1.1.1.38	5	MLOC_75667, MLOC_11548, MLOC_51144, MLOC_66066, MLOC_35785	map00620
Pyruvate metabolism	32	dehydrogenase	ec:1.1.1.37	6	MLOC_7780, MLOC_65883, MLOC_59050, MLOC_73672, MLOC_64140, MLOC_45165	map00620
Pyruvate metabolism	32	dehydrogenase (acetyl-transferring)	ec:1.2.4.1	2	MLOC_15697, MLOC_53922	map00620
Pyruvate metabolism	32	synthase	ec:2.3.3.13	1	MLOC_69804	map00620
Pyruvate metabolism	32	dehydrogenase	ec:1.8.1.4	2	MLOC_10877, MLOC_37338	map00620
Pyruvate metabolism	32	kinase	ec:2.7.1.40	3	MLOC_61818, MLOC_79331, MLOC_37559	map00620
Butirosin and neomycin biosynthesis	6	glucokinase (phosphorylating)	ec:2.7.1.2	1	MLOC_53317	map00524
Butirosin and neomycin biosynthesis	6	hexokinase type IV glucokinase	ec:2.7.1.1	6	MLOC_57896, MLOC_53317, MLOC_15972, MLOC_19829, MLOC_63523, MLOC_60790	map00524
Polyketide sugar unit biosynthesis	4	4,6-dehydratase	ec:4.2.1.46	4	MLOC_75026, MLOC_66511, MLOC_61200, MLOC_29530	map00523
Biosynthesis of antibiotics	170	phosphohexokinase	ec:2.7.1.11	5	MLOC_62788, MLOC_7060, MLOC_60124, MLOC_56733, MLOC_65749	map01130
Biosynthesis of antibiotics	170	synthase	ec:6.3.4.5	1	MLOC_11947	map01130
Biosynthesis of antibiotics	170	diphosphokinase	ec:2.7.6.1	1	MLOC_15525	map01130
Biosynthesis of antibiotics	170	carboxylase	ec:4.1.1.39	4	MLOC_21811, MLOC_64679, MLOC_34272, MLOC_61558	map01130
Biosynthesis of antibiotics	170	decarboxylase	ec:4.1.1.20	1	MLOC_49603	map01130
Biosynthesis of antibiotics	170	decarboxylase	ec:4.1.1.17	1	MLOC_60174	map01130
Biosynthesis of antibiotics	170	1-epimerase	ec:5.1.3.15	1	MLOC_61135	map01130
Biosynthesis of antibiotics	170	dehydratase	ec:4.2.1.51	1	MLOC_56414	map01130
Biosynthesis of antibiotics	170	4,6-dehydratase	ec:4.2.1.46	4	MLOC_75026, MLOC_66511, MLOC_61200, MLOC_29530	map01130
Biosynthesis of antibiotics	170	isomerase	ec:5.3.1.9	3	MLOC_61974, MLOC_1497, MLOC_40899	map01130
Biosynthesis of antibiotics	170	isomerase	ec:5.3.1.6	1	MLOC_17604	map01130
Biosynthesis of antibiotics	170	isomerase	ec:5.3.1.1	3	MLOC_79334, MLOC_39313, MLOC_4948	map01130
Biosynthesis of antibiotics	170	glucokinase (phosphorylating)	ec:2.7.1.2	1	MLOC_53317	map01130
Biosynthesis of antibiotics	170	hexokinase type IV glucokinase	ec:2.7.1.1	6	MLOC_57896, MLOC_53317, MLOC_15972, MLOC_19829, MLOC_63523, MLOC_60790	map01130
Biosynthesis of antibiotics	170	hydratase	ec:4.2.1.17	2	MLOC_13408, MLOC_72645	map01130
Biosynthesis of antibiotics	170	hydratase	ec:4.2.1.11	2	MLOC_54750, MLOC_37167	map01130
Biosynthesis of antibiotics	170	dehydratase	ec:4.2.1.10	1	MLOC_15295	map01130
Biosynthesis of antibiotics	170	1-epimerase	ec:5.1.3.3	1	MLOC_5638	map01130
Biosynthesis of antibiotics	170	3-epimerase	ec:5.1.3.1	1	MLOC_70184	map01130
Biosynthesis of antibiotics	170	carboxylase	ec:6.4.1.2	1	MLOC_73196	map01130
Biosynthesis of antibiotics	170	equilase	ec:1.11.1.6	3	MLOC_76546, MLOC_11835, MLOC_78148	map01130
Biosynthesis of antibiotics	170	ammonia-lyase	ec:4.3.1.19	1	MLOC_10389	map01130
Biosynthesis of antibiotics	170	kinase	ec:2.7.4.6	3	MLOC_43889, MLOC_37421, MLOC_20045	map01130
Biosynthesis of antibiotics	170	kinase	ec:2.7.4.3	4	MLOC_55426, MLOC_70555, MLOC_74976, MLOC_5567	map01130
Biosynthesis of antibiotics	170	dehydrogenase	ec:1.1.1.3	1	MLOC_38593	map01130
Biosynthesis of antibiotics	170	dehydrogenase (NADP+)	ec:1.1.1.2	1	MLOC_20288	map01130
Biosynthesis of antibiotics	170	dehydrogenase	ec:1.1.1.1	2	MLOC_68001, MLOC_66620	map01130
Biosynthesis of antibiotics	170	synthase	ec:6.3.5.3	2	MLOC_73858, MLOC_3977	map01130
Biosynthesis of antibiotics	170	synthase	ec:2.2.1.7	1	MLOC_69805	map01130
Biosynthesis of antibiotics	170	synthase	ec:2.2.1.6	2	MLOC_15435, MLOC_55798	map01130
Biosynthesis of antibiotics	170	dihydroxyacetonetransferase	ec:2.2.1.2	1	MLOC_20070	map01130
Biosynthesis of antibiotics	170	glycolaldehydetransferase	ec:2.2.1.1	1	MLOC_20190	map01130
Biosynthesis of antibiotics	170	hydroxymethyltransferase	ec:2.1.2.1	3	MLOC_80158, MLOC_54838, MLOC_59370	map01130
Biosynthesis of antibiotics	170	reductase	ec:1.17.1.8	1	MLOC_80281	map01130
Biosynthesis of antibiotics	170	diphosphate reductase	ec:1.17.1.2	1	MLOC_62685	map01130
Biosynthesis of antibiotics	170	uridylyltransferase	ec:2.7.7.9	1	MLOC_13920	map01130
Biosynthesis of antibiotics	170	adenylyltransferase	ec:2.7.7.4	4	MLOC_38928, MLOC_15256, MLOC_3679, MLOC_23105	map01130
Biosynthesis of antibiotics	170	uridylyltransferase	ec:2.7.7.64	1	MLOC_13920	map01130
Biosynthesis of antibiotics	170	geranyl-diphosphate synthase	ec:2.5.1.1	1	MLOC_55580	map01130
Biosynthesis of antibiotics	170	hexose diphosphatase	ec:3.1.3.11	5	MLOC_15267, MLOC_59924, MLOC_19670, MLOC_62317, MLOC_14208	map01130
Biosynthesis of antibiotics	170	citrate synthase	ec:2.3.3.8	2	MLOC_67077, MLOC_62314	map01130
Biosynthesis of antibiotics	170	(Si)-synthase	ec:2.3.3.1	1	MLOC_66594	map01130
Biosynthesis of antibiotics	170	ligase (ADP-forming)	ec:6.2.1.5	2	MLOC_67077, MLOC_62314	map01130
Biosynthesis of antibiotics	170	ligase	ec:6.2.1.1	2	MLOC_77651, MLOC_61553	map01130
Biosynthesis of antibiotics	170	succinyltransferase	ec:2.3.1.61	1	MLOC_4487	map01130
Biosynthesis of antibiotics	170	kinase	ec:2.7.2.8	1	MLOC_77291	map01130
Biosynthesis of antibiotics	170	kinase	ec:2.7.2.4	2	MLOC_38593, MLOC_38862	map01130
Biosynthesis of antibiotics	170	kinase	ec:2.7.2.3	1	MLOC_76055	map01130
Biosynthesis of antibiotics	170	5-kinase	ec:2.7.2.11	1	MLOC_57545	map01130
Biosynthesis of antibiotics	170	decarboxylase	ec:4.1.1.1	2	MLOC_15108, MLOC_38762	map01130
Biosynthesis of antibiotics	170	dehydrogenase	ec:1.1.1.95	2	MLOC_59315, MLOC_40241	map01130
Biosynthesis of antibiotics	170	C-acyltransferase	ec:2.3.1.16	1	MLOC_37671	map01130
Biosynthesis of antibiotics	170	phosphatase	ec:3.1.3.3	1	MLOC_57724	map01130
Biosynthesis of antibiotics	170	reductoisomerase (NADP+)	ec:1.1.1.86	1	MLOC_10676	map01130
Biosynthesis of antibiotics	170	synthase (ferredoxin)	ec:1.17.7.1	2	MLOC_62685, MLOC_68667	map01130
Biosynthesis of antibiotics	170	dehydrogenase	ec:1.1.1.282	1	MLOC_15295	map01130
Biosynthesis of antibiotics	170	dehydrogenase (NAD+)	ec:1.2.1.3	6	MLOC_75745, MLOC_10218, MLOC_12946, MLOC_61036, MLOC_34526, MLOC_63457	map01130
Biosynthesis of antibiotics	170	lyase	ec:4.3.2.1	1	MLOC_7062	map01130
Biosynthesis of antibiotics	170	monooxygenase	ec:1.14.13.132	1	MLOC_9845	map01130
Biosynthesis of antibiotics	170	synthase	ec:4.2.3.5	1	MLOC_66898	map01130
Biosynthesis of antibiotics	170	aldolase	ec:4.1.2.13	5	MLOC_39148, MLOC_73299, MLOC_14013, MLOC_58958, MLOC_8225	map01130
Biosynthesis of antibiotics	170	dehydrogenase (NADP+)	ec:1.1.1.49	2	MLOC_7841, MLOC_79070	map01130
Biosynthesis of antibiotics	170	dehydrogenase (NADP+-dependent, decarboxylating)	ec:1.1.1.44	5	MLOC_50930, MLOC_70839, MLOC_53922, MLOC_25686, MLOC_19058	map01130
Biosynthesis of antibiotics	170	dehydrogenase (NADP+)	ec:1.1.1.42	3	MLOC_3886, MLOC_69600, MLOC_51254	map01130
Biosynthesis of antibiotics	170	synthase	ec:2.5.1.54	2	MLOC_56839, MLOC_17364	map01130
Biosynthesis of antibiotics	170	dehydrogenase	ec:1.1.1.37	6	MLOC_7780, MLOC_65883, MLOC_59050, MLOC_73672, MLOC_64140, MLOC_45165	map01130
Biosynthesis of antibiotics	170	reductase (NADPH)	ec:1.1.1.34	1	MLOC_63505	map01130
Biosynthesis of antibiotics	170	synthase	ec:2.5.1.47	3	MLOC_73014, MLOC_65632, MLOC_56733	map01130
Biosynthesis of antibiotics	170	N-acetyltransferase	ec:2.3.1.1	2	MLOC_77291, MLOC_67423	map01130
Biosynthesis of antibiotics	170	dehydrogenase (NADP+, L-lysine-forming)	ec:1.5.1.8	1	MLOC_44060	map01130
Biosynthesis of antibiotics	170	aminotransferase	ec:2.6.1.83	1	MLOC_78015	map01130
Biosynthesis of antibiotics	170	dehydrogenase	ec:1.1.1.25	1	MLOC_15295	map01130
Biosynthesis of antibiotics	170	synthase (NADPH dependent)	ec:1.14.13.39	1	MLOC_63263	map01130
Biosynthesis of antibiotics	170	diphosphate synthase	ec:2.5.1.29	2	MLOC_52092, MLOC_74321	map01130
Biosynthesis of antibiotics	170	1-carboxyvinyltransferase	ec:2.5.1.19	1	MLOC_56626	map01130
Biosynthesis of antibiotics	170	dehydrogenase (acetyl-transferring)	ec:1.2.4.1	2	MLOC_15697, MLOC_53922	map01130
Biosynthesis of antibiotics	170	diphosphate synthase	ec:2.5.1.10	3	MLOC_10729, MLOC_55580, MLOC_69078	map01130
Biosynthesis of antibiotics	170	transaminase	ec:2.6.1.57	1	MLOC_13742	map01130
Biosynthesis of antibiotics	170	dehydrogenase	ec:1.2.1.41	1	MLOC_57545	map01130
Biosynthesis of antibiotics	170	transaminase	ec:2.6.1.9	1	MLOC_13742	map01130
Biosynthesis of antibiotics	170	transaminase	ec:2.6.1.52	1	MLOC_17089	map01130
Biosynthesis of antibiotics	170	transaminase	ec:2.6.1.5	1	MLOC_13742	map01130
Biosynthesis of antibiotics	170	transaminase	ec:2.6.1.1	1	MLOC_13742	map01130
Biosynthesis of antibiotics	170	dehydrogenase	ec:1.8.1.4	2	MLOC_10877, MLOC_37338	map01130
Biosynthesis of antibiotics	170	reductase	ec:1.2.1.38	1	MLOC_15621	map01130
Biosynthesis of antibiotics	170	dehydrogenase	ec:1.2.1.31	1	MLOC_72011	map01130
Biosynthesis of antibiotics	170	transaminase	ec:2.6.1.45	1	MLOC_69030	map01130
Biosynthesis of antibiotics	170	transaminase	ec:2.6.1.42	3	MLOC_11663, MLOC_72702, MLOC_72925	map01130
Biosynthesis of antibiotics	170	kinase	ec:2.7.1.71	4	MLOC_57231, MLOC_63808, MLOC_12438, MLOC_44161	map01130
Biosynthesis of antibiotics	170	dehydrogenase (phosphorylating)	ec:1.2.1.12	2	MLOC_52515, MLOC_72170	map01130
Biosynthesis of antibiotics	170	synthase	ec:5.5.1.4	1	MLOC_60842	map01130
Biosynthesis of antibiotics	170	mutase	ec:5.4.2.3	1	MLOC_65534	map01130
Biosynthesis of antibiotics	170	(alpha-D-glucose-1,6-bisphosphate-dependent)	ec:5.4.2.2	1	MLOC_62030	map01130
Biosynthesis of antibiotics	170	transaminase (isomerizing)	ec:2.6.1.16	1	MLOC_59721	map01130
Biosynthesis of antibiotics	170	kinase	ec:2.7.1.40	3	MLOC_61818, MLOC_79331, MLOC_37559	map01130
Biosynthesis of antibiotics	170	dehydratase	ec:4.2.1.9	1	MLOC_16653	map01130
Biosynthesis of antibiotics	170	hydratase	ec:4.2.1.3	2	MLOC_36344, MLOC_65580	map01130
Biosynthesis of antibiotics	170	aldolase	ec:4.1.2.5	1	MLOC_67489	map01130
Biosynthesis of antibiotics	170	oxidase	ec:1.1.3.15	2	MLOC_16035, MLOC_75010	map01130
Oxidative phosphorylation	16	dehydrogenase	ec:1.6.99.3	5	MLOC_43814, MLOC_14852, MLOC_6145, MLOC_74965, MLOC_34159	map00190
Oxidative phosphorylation	16	reductase	ec:1.10.2.2	2	MLOC_70835, MLOC_21133	map00190
Oxidative phosphorylation	16	ATPase	ec:3.6.3.6	1	MLOC_9844	map00190
Oxidative phosphorylation	16	reductase (H+-translocating)	ec:1.6.5.3	2	MLOC_43814, MLOC_6145	map00190
Oxidative phosphorylation	16	diphosphatase	ec:3.6.1.1	7	MLOC_33482, MLOC_77595, MLOC_75794, MLOC_79153, MLOC_62200, MLOC_36965, MLOC_6480	map00190
Oxidative phosphorylation	16	oxidase	ec:1.9.3.1	1	MLOC_58877	map00190
Pentose phosphate pathway	35	deoxyribokinase	ec:2.7.1.15	3	MLOC_23254, MLOC_19829, MLOC_51348	map00030
Pentose phosphate pathway	35	phosphohexokinase	ec:2.7.1.11	5	MLOC_62788, MLOC_7060, MLOC_60124, MLOC_56733, MLOC_65749	map00030
Pentose phosphate pathway	35	diphosphokinase	ec:2.7.6.1	1	MLOC_15525	map00030
Pentose phosphate pathway	35	isomerase	ec:5.3.1.9	3	MLOC_61974, MLOC_1497, MLOC_40899	map00030
Pentose phosphate pathway	35	isomerase	ec:5.3.1.6	1	MLOC_17604	map00030
Pentose phosphate pathway	35	3-epimerase	ec:5.1.3.1	1	MLOC_70184	map00030
Pentose phosphate pathway	35	dihydroxyacetonetransferase	ec:2.2.1.2	1	MLOC_20070	map00030
Pentose phosphate pathway	35	glycolaldehydetransferase	ec:2.2.1.1	1	MLOC_20190	map00030
Pentose phosphate pathway	35	hexose diphosphatase	ec:3.1.3.11	5	MLOC_15267, MLOC_59924, MLOC_19670, MLOC_62317, MLOC_14208	map00030
Pentose phosphate pathway	35	dehydrogenase (NADP+)	ec:1.2.1.9	1	MLOC_77485	map00030
Pentose phosphate pathway	35	aldolase	ec:4.1.2.13	5	MLOC_39148, MLOC_73299, MLOC_14013, MLOC_58958, MLOC_8225	map00030
Pentose phosphate pathway	35	dehydrogenase (NADP+)	ec:1.1.1.49	2	MLOC_7841, MLOC_79070	map00030
Pentose phosphate pathway	35	dehydrogenase (NADP+-dependent, decarboxylating)	ec:1.1.1.44	5	MLOC_50930, MLOC_70839, MLOC_53922, MLOC_25686, MLOC_19058	map00030
Pentose phosphate pathway	35	(alpha-D-glucose-1,6-bisphosphate-dependent)	ec:5.4.2.2	1	MLOC_62030	map00030
Streptomycin biosynthesis	12	4,6-dehydratase	ec:4.2.1.46	4	MLOC_75026, MLOC_66511, MLOC_61200, MLOC_29530	map00521
Streptomycin biosynthesis	12	glucokinase (phosphorylating)	ec:2.7.1.2	1	MLOC_53317	map00521
Streptomycin biosynthesis	12	hexokinase type IV glucokinase	ec:2.7.1.1	6	MLOC_57896, MLOC_53317, MLOC_15972, MLOC_19829, MLOC_63523, MLOC_60790	map00521
Streptomycin biosynthesis	12	synthase	ec:5.5.1.4	1	MLOC_60842	map00521
Streptomycin biosynthesis	12	(alpha-D-glucose-1,6-bisphosphate-dependent)	ec:5.4.2.2	1	MLOC_62030	map00521
Methane metabolism	37	phosphohexokinase	ec:2.7.1.11	5	MLOC_62788, MLOC_7060, MLOC_60124, MLOC_56733, MLOC_65749	map00680
Methane metabolism	37	carboxylase	ec:4.1.1.31	2	MLOC_10405, MLOC_65944	map00680
Methane metabolism	37	hydratase	ec:4.2.1.11	2	MLOC_54750, MLOC_37167	map00680
Methane metabolism	37	hydroxymethyltransferase	ec:2.1.2.1	3	MLOC_80158, MLOC_54838, MLOC_59370	map00680
Methane metabolism	37	hexose diphosphatase	ec:3.1.3.11	5	MLOC_15267, MLOC_59924, MLOC_19670, MLOC_62317, MLOC_14208	map00680
Methane metabolism	37	ligase	ec:6.2.1.1	2	MLOC_77651, MLOC_61553	map00680
Methane metabolism	37	dehydrogenase	ec:1.1.1.95	2	MLOC_59315, MLOC_40241	map00680
Methane metabolism	37	phosphatase	ec:3.1.3.3	1	MLOC_57724	map00680
Methane metabolism	37	dehydrogenase	ec:1.1.1.284	1	MLOC_68001	map00680
Methane metabolism	37	dehydrogenase	ec:1.2.1.2	1	MLOC_75288	map00680
Methane metabolism	37	aldolase	ec:4.1.2.13	5	MLOC_39148, MLOC_73299, MLOC_14013, MLOC_58958, MLOC_8225	map00680
Methane metabolism	37	dehydrogenase	ec:1.1.1.37	6	MLOC_7780, MLOC_65883, MLOC_59050, MLOC_73672, MLOC_64140, MLOC_45165	map00680
Methane metabolism	37	transaminase	ec:2.6.1.52	1	MLOC_17089	map00680
Methane metabolism	37	transaminase	ec:2.6.1.45	1	MLOC_69030	map00680
Amino sugar and nucleotide sugar metabolism	45	decarboxylase	ec:4.1.1.35	1	MLOC_75026	map00520
Amino sugar and nucleotide sugar metabolism	45	4,6-dehydratase	ec:4.2.1.47	1	MLOC_73895	map00520
Amino sugar and nucleotide sugar metabolism	45	isomerase	ec:5.3.1.9	3	MLOC_61974, MLOC_1497, MLOC_40899	map00520
Amino sugar and nucleotide sugar metabolism	45	fructokinase (phosphorylating)	ec:2.7.1.4	4	MLOC_15972, MLOC_19829, MLOC_63523, MLOC_60790	map00520
Amino sugar and nucleotide sugar metabolism	45	glucokinase (phosphorylating)	ec:2.7.1.2	1	MLOC_53317	map00520
Amino sugar and nucleotide sugar metabolism	45	hexokinase type IV glucokinase	ec:2.7.1.1	6	MLOC_57896, MLOC_53317, MLOC_15972, MLOC_19829, MLOC_63523, MLOC_60790	map00520
Amino sugar and nucleotide sugar metabolism	45	4-epimerase	ec:5.1.3.5	3	MLOC_60662, MLOC_26495, MLOC_72010	map00520
Amino sugar and nucleotide sugar metabolism	45	4-epimerase	ec:5.1.3.2	3	MLOC_60662, MLOC_26495, MLOC_72010	map00520
Amino sugar and nucleotide sugar metabolism	45	end alpha-L-arabinofuranosidase	ec:3.2.1.55	4	MLOC_45846, MLOC_59159, MLOC_73385, MLOC_56099	map00520
Amino sugar and nucleotide sugar metabolism	45	hexosaminidase	ec:3.2.1.52	1	MLOC_45209	map00520
Amino sugar and nucleotide sugar metabolism	45	1,4-beta-xylosidase	ec:3.2.1.37	1	MLOC_60721	map00520
Amino sugar and nucleotide sugar metabolism	45	chitodextrinase	ec:3.2.1.14	9	MLOC_68184, MLOC_65311, MLOC_35512, MLOC_34632, MLOC_48766, MLOC_17429, MLOC_13056, MLOC_75969, MLOC_45209	map00520
Amino sugar and nucleotide sugar metabolism	45	uridylyltransferase	ec:2.7.7.9	1	MLOC_13920	map00520
Amino sugar and nucleotide sugar metabolism	45	uridylyltransferase	ec:2.7.7.64	1	MLOC_13920	map00520
Amino sugar and nucleotide sugar metabolism	45	reductase	ec:1.6.2.2	1	MLOC_55611	map00520
Amino sugar and nucleotide sugar metabolism	45	adenylyltransferase	ec:2.7.7.27	3	MLOC_57328, MLOC_62113, MLOC_36959	map00520
Amino sugar and nucleotide sugar metabolism	45	mutase	ec:5.4.99.30	3	MLOC_77094, MLOC_64204, MLOC_6065	map00520
Amino sugar and nucleotide sugar metabolism	45	4-alpha-galacturonosyltransferase	ec:2.4.1.43	3	MLOC_62261, MLOC_19633, MLOC_5185	map00520
Amino sugar and nucleotide sugar metabolism	45	6-dehydrogenase	ec:1.1.1.22	2	MLOC_70967, MLOC_5287	map00520
Amino sugar and nucleotide sugar metabolism	45	mannose phosphomutase	ec:5.4.2.8	1	MLOC_44533	map00520
Amino sugar and nucleotide sugar metabolism	45	mutase	ec:5.4.2.3	1	MLOC_65534	map00520
Amino sugar and nucleotide sugar metabolism	45	(alpha-D-glucose-1,6-bisphosphate-dependent)	ec:5.4.2.2	1	MLOC_62030	map00520
Amino sugar and nucleotide sugar metabolism	45	transaminase (isomerizing)	ec:2.6.1.16	1	MLOC_59721	map00520
Nitrogen metabolism	12	reductase	ec:1.7.99.4	1	MLOC_5716	map00910
Nitrogen metabolism	12	monooxygenase	ec:1.13.12.16	1	MLOC_7607	map00910
Nitrogen metabolism	12	dehydrogenase	ec:1.4.1.2	1	MLOC_78233	map00910
Nitrogen metabolism	12	reductase (NADPH)	ec:1.7.1.3	1	MLOC_5716	map00910
Nitrogen metabolism	12	reductase [NAD(P)H]	ec:1.7.1.2	1	MLOC_5716	map00910
Nitrogen metabolism	12	synthase (ferredoxin)	ec:1.4.7.1	1	MLOC_70866	map00910
Nitrogen metabolism	12	reductase	ec:1.7.7.1	1	MLOC_43860	map00910
Nitrogen metabolism	12	acetonitrilase	ec:3.5.5.1	2	MLOC_12498, MLOC_63646	map00910
Nitrogen metabolism	12	reductase (NO-forming)	ec:1.7.2.1	1	MLOC_43860	map00910
Nitrogen metabolism	12	ligase	ec:6.3.1.2	2	MLOC_54057, MLOC_11890	map00910
Nitrogen metabolism	12	dehydratase	ec:4.2.1.1	3	MLOC_78779, MLOC_43331, MLOC_69456	map00910
Glutathione metabolism	54	decarboxylase	ec:4.1.1.17	1	MLOC_60174	map00480
Glutathione metabolism	54	synthase	ec:6.3.2.3	2	MLOC_54057, MLOC_19025	map00480
Glutathione metabolism	54	ligase	ec:6.3.2.2	1	MLOC_79988	map00480
Glutathione metabolism	54	peroxidase	ec:1.11.1.9	2	MLOC_68517, MLOC_73559	map00480
Glutathione metabolism	54	thioredoxin peroxidase	ec:1.11.1.15	3	MLOC_74367, MLOC_57081, MLOC_23317	map00480
Glutathione metabolism	54	peroxidase	ec:1.11.1.11	4	MLOC_13927, MLOC_56459, MLOC_55199, MLOC_6127	map00480
Glutathione metabolism	54	dehydrogenase (ascorbate)	ec:1.8.5.1	1	MLOC_71781	map00480
Glutathione metabolism	54	reductase	ec:1.17.4.1	1	MLOC_15081	map00480
Glutathione metabolism	54	dehydrogenase (NADP+)	ec:1.1.1.49	2	MLOC_7841, MLOC_79070	map00480
Glutathione metabolism	54	dehydrogenase (NADP+-dependent, decarboxylating)	ec:1.1.1.44	5	MLOC_50930, MLOC_70839, MLOC_53922, MLOC_25686, MLOC_19058	map00480
Glutathione metabolism	54	dehydrogenase (NADP+)	ec:1.1.1.42	3	MLOC_3886, MLOC_69600, MLOC_51254	map00480
Glutathione metabolism	54	transferase	ec:2.5.1.18	27	MLOC_8209, MLOC_65259, MLOC_61106, MLOC_22823, MLOC_38769, MLOC_59473, MLOC_1690, MLOC_51, MLOC_36602, MLOC_74701, MLOC_18718, MLOC_72858, MLOC_30925, MLOC_44676, MLOC_7974, MLOC_68101, MLOC_57721, MLOC_39273, MLOC_38710, MLOC_69873, MLOC_13583, MLOC_70842, MLOC_21596, MLOC_54592, MLOC_5665, MLOC_10431, MLOC_41520	map00480
Glutathione metabolism	54	reductase	ec:1.8.1.7	2	MLOC_32914, MLOC_61193	map00480
Aminoacyl-tRNA biosynthesis	29	ligase	ec:6.1.1.9	2	MLOC_80572, MLOC_2875	map00970
Aminoacyl-tRNA biosynthesis	29	ligase	ec:6.1.1.7	3	MLOC_10851, MLOC_75685, MLOC_56053	map00970
Aminoacyl-tRNA biosynthesis	29	ligase	ec:6.1.1.6	2	MLOC_5767, MLOC_34534	map00970
Aminoacyl-tRNA biosynthesis	29	ligase	ec:6.1.1.5	1	MLOC_4966	map00970
Aminoacyl-tRNA biosynthesis	29	ligase	ec:6.1.1.4	1	MLOC_10851	map00970
Aminoacyl-tRNA biosynthesis	29	ligase	ec:6.1.1.3	2	MLOC_19434, MLOC_67722	map00970
Aminoacyl-tRNA biosynthesis	29	ligase	ec:6.1.1.2	1	MLOC_11841	map00970
Aminoacyl-tRNA biosynthesis	29	ligase	ec:6.1.1.1	2	MLOC_20962, MLOC_44530	map00970
Aminoacyl-tRNA biosynthesis	29	synthase (glutamine-hydrolysing)	ec:6.3.5.7	2	MLOC_5294, MLOC_4744	map00970
Aminoacyl-tRNA biosynthesis	29	ligase	ec:6.1.1.22	1	MLOC_11161	map00970
Aminoacyl-tRNA biosynthesis	29	ligase	ec:6.1.1.21	1	MLOC_79909	map00970
Aminoacyl-tRNA biosynthesis	29	ligase	ec:6.1.1.20	2	MLOC_20770, MLOC_64084	map00970
Aminoacyl-tRNA biosynthesis	29	ligase	ec:6.1.1.17	1	MLOC_49544	map00970
Aminoacyl-tRNA biosynthesis	29	ligase	ec:6.1.1.16	1	MLOC_74704	map00970
Aminoacyl-tRNA biosynthesis	29	ligase	ec:6.1.1.14	3	MLOC_80818, MLOC_77683, MLOC_34374	map00970
Aminoacyl-tRNA biosynthesis	29	ligase	ec:6.1.1.12	2	MLOC_25350, MLOC_29324	map00970
Aminoacyl-tRNA biosynthesis	29	ligase	ec:6.1.1.11	2	MLOC_55057, MLOC_25299	map00970
Aminoacyl-tRNA biosynthesis	29	ligase	ec:6.1.1.10	1	MLOC_74699	map00970
Tryptophan metabolism	22	oxidase	ec:1.4.3.2	1	MLOC_11629	map00380
Tryptophan metabolism	22	hydratase	ec:4.2.1.17	2	MLOC_13408, MLOC_72645	map00380
Tryptophan metabolism	22	equilase	ec:1.11.1.6	3	MLOC_76546, MLOC_11835, MLOC_78148	map00380
Tryptophan metabolism	22	kynurenine formamidase	ec:3.5.1.9	3	MLOC_16943, MLOC_10812, MLOC_73290	map00380
Tryptophan metabolism	22	acylamidase	ec:3.5.1.4	1	MLOC_44719	map00380
Tryptophan metabolism	22	oxidase	ec:1.2.3.7	2	MLOC_74782, MLOC_7695	map00380
Tryptophan metabolism	22	oxidase	ec:1.2.3.1	2	MLOC_74782, MLOC_7695	map00380
Tryptophan metabolism	22	dehydrogenase (NAD+)	ec:1.2.1.3	6	MLOC_75745, MLOC_10218, MLOC_12946, MLOC_61036, MLOC_34526, MLOC_63457	map00380
Tryptophan metabolism	22	acetonitrilase	ec:3.5.5.1	2	MLOC_12498, MLOC_63646	map00380
Tryptophan metabolism	22	monooxygenase	ec:1.14.14.1	2	MLOC_56495, MLOC_14895	map00380
Carbon fixation in photosynthetic organisms	43	phosphopentokinase	ec:2.7.1.19	2	MLOC_59001, MLOC_58999	map00710
Carbon fixation in photosynthetic organisms	43	carboxylase	ec:4.1.1.39	4	MLOC_21811, MLOC_64679, MLOC_34272, MLOC_61558	map00710
Carbon fixation in photosynthetic organisms	43	carboxylase	ec:4.1.1.31	2	MLOC_10405, MLOC_65944	map00710
Carbon fixation in photosynthetic organisms	43	isomerase	ec:5.3.1.6	1	MLOC_17604	map00710
Carbon fixation in photosynthetic organisms	43	isomerase	ec:5.3.1.1	3	MLOC_79334, MLOC_39313, MLOC_4948	map00710
Carbon fixation in photosynthetic organisms	43	phosphate dikinase	ec:2.7.9.1	1	MLOC_2531	map00710
Carbon fixation in photosynthetic organisms	43	3-epimerase	ec:5.1.3.1	1	MLOC_70184	map00710
Carbon fixation in photosynthetic organisms	43	glycolaldehydetransferase	ec:2.2.1.1	1	MLOC_20190	map00710
Carbon fixation in photosynthetic organisms	43	SBPase	ec:3.1.3.37	1	MLOC_59924	map00710
Carbon fixation in photosynthetic organisms	43	hexose diphosphatase	ec:3.1.3.11	5	MLOC_15267, MLOC_59924, MLOC_19670, MLOC_62317, MLOC_14208	map00710
Carbon fixation in photosynthetic organisms	43	kinase	ec:2.7.2.3	1	MLOC_76055	map00710
Carbon fixation in photosynthetic organisms	43	dehydrogenase (NADP+)	ec:1.1.1.82	1	MLOC_45165	map00710
Carbon fixation in photosynthetic organisms	43	aldolase	ec:4.1.2.13	5	MLOC_39148, MLOC_73299, MLOC_14013, MLOC_58958, MLOC_8225	map00710
Carbon fixation in photosynthetic organisms	43	dehydrogenase (oxaloacetate-decarboxylating) (NADP+)	ec:1.1.1.40	2	MLOC_11548, MLOC_35785	map00710
Carbon fixation in photosynthetic organisms	43	dehydrogenase (decarboxylating)	ec:1.1.1.39	5	MLOC_75667, MLOC_11548, MLOC_51144, MLOC_66066, MLOC_35785	map00710
Carbon fixation in photosynthetic organisms	43	dehydrogenase	ec:1.1.1.37	6	MLOC_7780, MLOC_65883, MLOC_59050, MLOC_73672, MLOC_64140, MLOC_45165	map00710
Carbon fixation in photosynthetic organisms	43	transaminase	ec:2.6.1.2	1	MLOC_7150	map00710
Carbon fixation in photosynthetic organisms	43	transaminase	ec:2.6.1.1	1	MLOC_13742	map00710
Carbon fixation in photosynthetic organisms	43	dehydrogenase (NADP+) (phosphorylating)	ec:1.2.1.13	2	MLOC_77485, MLOC_44511	map00710
Carbon fixation in photosynthetic organisms	43	dehydrogenase (phosphorylating)	ec:1.2.1.12	2	MLOC_52515, MLOC_72170	map00710
Geraniol degradation	3	hydratase	ec:4.2.1.17	2	MLOC_13408, MLOC_72645	map00281
Geraniol degradation	3	C-acyltransferase	ec:2.3.1.16	1	MLOC_37671	map00281
Valine, leucine and isoleucine degradation	18	oxidase	ec:1.4.3.2	1	MLOC_11629	map00280
Valine, leucine and isoleucine degradation	18	hydratase	ec:4.2.1.17	2	MLOC_13408, MLOC_72645	map00280
Valine, leucine and isoleucine degradation	18	oxidase	ec:1.2.3.1	2	MLOC_74782, MLOC_7695	map00280
Valine, leucine and isoleucine degradation	18	C-acyltransferase	ec:2.3.1.16	1	MLOC_37671	map00280
Valine, leucine and isoleucine degradation	18	dehydrogenase (NAD+)	ec:1.2.1.3	6	MLOC_75745, MLOC_10218, MLOC_12946, MLOC_61036, MLOC_34526, MLOC_63457	map00280
Valine, leucine and isoleucine degradation	18	dehydrogenase	ec:1.1.1.31	1	MLOC_19058	map00280
Valine, leucine and isoleucine degradation	18	dehydrogenase	ec:1.8.1.4	2	MLOC_10877, MLOC_37338	map00280
Valine, leucine and isoleucine degradation	18	transaminase	ec:2.6.1.42	3	MLOC_11663, MLOC_72702, MLOC_72925	map00280
Primary bile acid biosynthesis	1	hydratase	ec:4.2.1.107	1	MLOC_12748	map00120
Pantothenate and CoA biosynthesis	11	dehydrogenase (NAD+)	ec:1.3.1.1	1	MLOC_53310	map00770
Pantothenate and CoA biosynthesis	11	decarboxylase	ec:4.1.1.36	1	MLOC_70817	map00770
Pantothenate and CoA biosynthesis	11	synthase	ec:2.2.1.6	2	MLOC_15435, MLOC_55798	map00770
Pantothenate and CoA biosynthesis	11	adenylyltransferase	ec:2.7.7.3	1	MLOC_13704	map00770
Pantothenate and CoA biosynthesis	11	reductoisomerase (NADP+)	ec:1.1.1.86	1	MLOC_10676	map00770
Pantothenate and CoA biosynthesis	11	transaminase	ec:2.6.1.42	3	MLOC_11663, MLOC_72702, MLOC_72925	map00770
Pantothenate and CoA biosynthesis	11	kinase	ec:2.7.1.33	1	MLOC_61145	map00770
Pantothenate and CoA biosynthesis	11	dehydratase	ec:4.2.1.9	1	MLOC_16653	map00770
Pantothenate and CoA biosynthesis	11	kinase	ec:2.7.1.24	1	MLOC_13704	map00770
Other types of O-glycan biosynthesis	3	3-beta-glucuronosyltransferase	ec:2.4.1.135	2	MLOC_5777, MLOC_4722	map00514
Other types of O-glycan biosynthesis	3	mannosyltransferase	ec:2.4.1.109	1	MLOC_39772	map00514
Various types of N-glycan biosynthesis	3	hexosaminidase	ec:3.2.1.52	1	MLOC_45209	map00513
Various types of N-glycan biosynthesis	3	1,2-alpha-mannosidase	ec:3.2.1.113	2	MLOC_75116, MLOC_4568	map00513
Sesquiterpenoid and triterpenoid biosynthesis	2	monooxygenase	ec:1.14.13.132	1	MLOC_9845	map00909
Sesquiterpenoid and triterpenoid biosynthesis	2	dehydrogenase (NADP+)	ec:1.1.1.216	1	MLOC_5882	map00909
Citrate cycle (TCA cycle)	19	citrate synthase	ec:2.3.3.8	2	MLOC_67077, MLOC_62314	map00020
Citrate cycle (TCA cycle)	19	(Si)-synthase	ec:2.3.3.1	1	MLOC_66594	map00020
Citrate cycle (TCA cycle)	19	ligase (ADP-forming)	ec:6.2.1.5	2	MLOC_67077, MLOC_62314	map00020
Citrate cycle (TCA cycle)	19	succinyltransferase	ec:2.3.1.61	1	MLOC_4487	map00020
Citrate cycle (TCA cycle)	19	dehydrogenase (NADP+)	ec:1.1.1.42	3	MLOC_3886, MLOC_69600, MLOC_51254	map00020
Citrate cycle (TCA cycle)	19	dehydrogenase	ec:1.1.1.37	6	MLOC_7780, MLOC_65883, MLOC_59050, MLOC_73672, MLOC_64140, MLOC_45165	map00020
Citrate cycle (TCA cycle)	19	dehydrogenase (acetyl-transferring)	ec:1.2.4.1	2	MLOC_15697, MLOC_53922	map00020
Citrate cycle (TCA cycle)	19	dehydrogenase	ec:1.8.1.4	2	MLOC_10877, MLOC_37338	map00020
Citrate cycle (TCA cycle)	19	hydratase	ec:4.2.1.3	2	MLOC_36344, MLOC_65580	map00020
Other glycan degradation	12	hexosaminidase	ec:3.2.1.52	1	MLOC_45209	map00511
Other glycan degradation	12	alpha-fucosidase	ec:3.2.1.51	1	MLOC_26211	map00511
Other glycan degradation	12	psychosine hydrolase	ec:3.2.1.45	1	MLOC_38747	map00511
Other glycan degradation	12	mannanase	ec:3.2.1.25	3	MLOC_74852, MLOC_37740, MLOC_52484	map00511
Other glycan degradation	12	alpha-D-mannosidase	ec:3.2.1.24	3	MLOC_4498, MLOC_75116, MLOC_4568	map00511
Other glycan degradation	12	lactase (ambiguous)	ec:3.2.1.23	3	MLOC_37740, MLOC_56418, MLOC_71494	map00511
Other glycan degradation	12	aspartylglucosylamine deaspartylase	ec:3.5.1.26	1	MLOC_64169	map00511
One carbon pool by folate	7	S-aminomethyldihydrolipoylprotein:(6S)-tetrahydrofolate aminomethyltransferase (ammonia-forming)	ec:2.1.2.10	1	MLOC_67220	map00670
One carbon pool by folate	7	synthase	ec:2.1.1.45	1	MLOC_69499	map00670
One carbon pool by folate	7	hydroxymethyltransferase	ec:2.1.2.1	3	MLOC_80158, MLOC_54838, MLOC_59370	map00670
One carbon pool by folate	7	cyclo-ligase	ec:6.3.3.2	1	MLOC_57347	map00670
One carbon pool by folate	7	deformylase	ec:3.5.1.10	1	MLOC_65132	map00670
One carbon pool by folate	7	reductase	ec:1.5.1.3	1	MLOC_69499	map00670
Zeatin biosynthesis	3	dehydrogenase	ec:1.5.99.12	2	MLOC_11021, MLOC_16499	map00908
Zeatin biosynthesis	3	O-beta-D-glucosyltransferase	ec:2.4.1.215	1	MLOC_79717	map00908
N-Glycan biosynthesis	5	1,3-alpha-glucosidase	ec:3.2.1.84	1	MLOC_36871	map00510
N-Glycan biosynthesis	5	4-beta-N-acetylglucosaminyltransferase	ec:2.4.1.144	2	MLOC_60533, MLOC_78793	map00510
N-Glycan biosynthesis	5	1,2-alpha-mannosidase	ec:3.2.1.113	2	MLOC_75116, MLOC_4568	map00510
Carotenoid biosynthesis	6	acid 8'-hydroxylase	ec:1.14.13.93	2	MLOC_69371, MLOC_4786	map00906
Carotenoid biosynthesis	6	epoxidase	ec:1.14.13.90	1	MLOC_64943	map00906
Carotenoid biosynthesis	6	dioxygenase	ec:1.13.11.51	2	MLOC_57533, MLOC_18300	map00906
Carotenoid biosynthesis	6	synthase	ec:2.5.1.32	1	MLOC_69078	map00906
Diterpenoid biosynthesis	4	diphosphate synthase	ec:5.5.1.13	1	MLOC_5927	map00904
Diterpenoid biosynthesis	4	synthase	ec:4.2.3.35	1	MLOC_13618	map00904
Diterpenoid biosynthesis	4	synthase	ec:4.2.3.19	2	MLOC_13618, MLOC_14023	map00904
Diterpenoid biosynthesis	4	oxidase	ec:1.14.13.144	1	MLOC_48075	map00904
Limonene and pinene degradation	8	hydratase	ec:4.2.1.17	2	MLOC_13408, MLOC_72645	map00903
Limonene and pinene degradation	8	dehydrogenase (NAD+)	ec:1.2.1.3	6	MLOC_75745, MLOC_10218, MLOC_12946, MLOC_61036, MLOC_34526, MLOC_63457	map00903
beta-Alanine metabolism	12	dehydrogenase (NAD+)	ec:1.3.1.1	1	MLOC_53310	map00410
beta-Alanine metabolism	12	decarboxylase	ec:4.1.1.15	1	MLOC_63275	map00410
beta-Alanine metabolism	12	hydratase	ec:4.2.1.17	2	MLOC_13408, MLOC_72645	map00410
beta-Alanine metabolism	12	oxidase	ec:1.4.3.21	2	MLOC_4986, MLOC_70980	map00410
beta-Alanine metabolism	12	dehydrogenase [NAD(P)+]	ec:1.2.1.5	2	MLOC_12946, MLOC_61036	map00410
beta-Alanine metabolism	12	dehydrogenase (NAD+)	ec:1.2.1.3	6	MLOC_75745, MLOC_10218, MLOC_12946, MLOC_61036, MLOC_34526, MLOC_63457	map00410
Indole alkaloid biosynthesis	2	synthase	ec:4.3.3.2	2	MLOC_74422, MLOC_56576	map00901
Glucosinolate biosynthesis	3	transaminase	ec:2.6.1.42	3	MLOC_11663, MLOC_72702, MLOC_72925	map00966
Terpenoid backbone biosynthesis	13	synthase	ec:2.2.1.7	1	MLOC_69805	map00900
Terpenoid backbone biosynthesis	13	diphosphate reductase	ec:1.17.1.2	1	MLOC_62685	map00900
Terpenoid backbone biosynthesis	13	geranyl-diphosphate synthase	ec:2.5.1.1	1	MLOC_55580	map00900
Terpenoid backbone biosynthesis	13	synthase (ferredoxin)	ec:1.17.7.1	2	MLOC_62685, MLOC_68667	map00900
Terpenoid backbone biosynthesis	13	diphosphate synthase [geranylgeranyl-diphosphate specific]	ec:2.5.1.85	3	MLOC_12925, MLOC_70534, MLOC_70535	map00900
Terpenoid backbone biosynthesis	13	synthase [geranyl-diphosphate specific]	ec:2.5.1.84	3	MLOC_12925, MLOC_70534, MLOC_70535	map00900
Terpenoid backbone biosynthesis	13	reductase (NADPH)	ec:1.1.1.34	1	MLOC_63505	map00900
Terpenoid backbone biosynthesis	13	diphosphate synthase	ec:2.5.1.29	2	MLOC_52092, MLOC_74321	map00900
Terpenoid backbone biosynthesis	13	dehydrogenase (NADP+)	ec:1.1.1.216	1	MLOC_5882	map00900
Terpenoid backbone biosynthesis	13	diphosphate synthase	ec:2.5.1.10	3	MLOC_10729, MLOC_55580, MLOC_69078	map00900
D-Alanine metabolism	1	ligase	ec:6.3.2.4	1	MLOC_10392	map00473
D-Glutamine and D-glutamate metabolism	2	glutaminase I	ec:3.5.1.2	2	MLOC_7378, MLOC_6677	map00471
Lysine degradation	19	hydratase	ec:4.2.1.17	2	MLOC_13408, MLOC_72645	map00310
Lysine degradation	19	N-methyltransferase	ec:2.1.1.43	8	MLOC_35914, MLOC_5340, MLOC_57206, MLOC_54032, MLOC_11249, MLOC_51537, MLOC_59632, MLOC_20462	map00310
Lysine degradation	19	succinyltransferase	ec:2.3.1.61	1	MLOC_4487	map00310
Lysine degradation	19	dehydrogenase (NAD+)	ec:1.2.1.3	6	MLOC_75745, MLOC_10218, MLOC_12946, MLOC_61036, MLOC_34526, MLOC_63457	map00310
Lysine degradation	19	dehydrogenase (NADP+, L-lysine-forming)	ec:1.5.1.8	1	MLOC_44060	map00310
Lysine degradation	19	dehydrogenase	ec:1.2.1.31	1	MLOC_72011	map00310
Tropane, piperidine and pyridine alkaloid biosynthesis	4	oxidase	ec:1.4.3.21	2	MLOC_4986, MLOC_70980	map00960
Tropane, piperidine and pyridine alkaloid biosynthesis	4	transaminase	ec:2.6.1.57	1	MLOC_13742	map00960
Tropane, piperidine and pyridine alkaloid biosynthesis	4	transaminase	ec:2.6.1.9	1	MLOC_13742	map00960
Tropane, piperidine and pyridine alkaloid biosynthesis	4	transaminase	ec:2.6.1.5	1	MLOC_13742	map00960
Tropane, piperidine and pyridine alkaloid biosynthesis	4	transaminase	ec:2.6.1.1	1	MLOC_13742	map00960
Tropane, piperidine and pyridine alkaloid biosynthesis	4	reductase I	ec:1.1.1.206	1	MLOC_34842	map00960
Porphyrin and chlorophyll metabolism	36	decarboxylase	ec:4.1.1.37	2	MLOC_21220, MLOC_38099	map00860
Porphyrin and chlorophyll metabolism	36	synthase	ec:4.2.1.75	1	MLOC_59406	map00860
Porphyrin and chlorophyll metabolism	36	ferrochelatase	ec:4.99.1.4	1	MLOC_6069	map00860
Porphyrin and chlorophyll metabolism	36	cobaltochelatase	ec:4.99.1.3	1	MLOC_6069	map00860
Porphyrin and chlorophyll metabolism	36	ferro-protoporphyrin chelatase	ec:4.99.1.1	2	MLOC_6069, MLOC_59580	map00860
Porphyrin and chlorophyll metabolism	36	synthase	ec:4.2.1.24	2	MLOC_49894, MLOC_73742	map00860
Porphyrin and chlorophyll metabolism	36	C-methyltransferase	ec:2.1.1.107	1	MLOC_56451	map00860
Porphyrin and chlorophyll metabolism	36	2,1-aminomutase	ec:5.4.3.8	1	MLOC_76419	map00860
Porphyrin and chlorophyll metabolism	36	CLH	ec:3.1.1.14	1	MLOC_13839	map00860
Porphyrin and chlorophyll metabolism	36	beta-glucuronide glucuronohydrolase glucuronidase	ec:3.2.1.31	1	MLOC_15027	map00860
Porphyrin and chlorophyll metabolism	36	oxygenase (biliverdin-producing)	ec:1.14.99.3	1	MLOC_21909	map00860
Porphyrin and chlorophyll metabolism	36	protoporphyrin IX methyltransferase	ec:2.1.1.11	1	MLOC_80913	map00860
Porphyrin and chlorophyll metabolism	36	IX monomethyl ester (oxidative) cyclase	ec:1.14.13.81	1	MLOC_49468	map00860
Porphyrin and chlorophyll metabolism	36	oxygenase	ec:1.14.13.122	3	MLOC_69114, MLOC_77986, MLOC_71498	map00860
Porphyrin and chlorophyll metabolism	36	synthase	ec:2.5.1.61	1	MLOC_12220	map00860
Porphyrin and chlorophyll metabolism	36	1-naphthol glucuronyltransferase	ec:2.4.1.17	4	MLOC_5777, MLOC_55516, MLOC_4722, MLOC_12909	map00860
Porphyrin and chlorophyll metabolism	36	ligase	ec:6.1.1.17	1	MLOC_49544	map00860
Porphyrin and chlorophyll metabolism	36	reductase	ec:1.2.1.70	3	MLOC_37319, MLOC_39270, MLOC_16293	map00860
Porphyrin and chlorophyll metabolism	36	oxidase	ec:1.3.3.4	1	MLOC_81101	map00860
Porphyrin and chlorophyll metabolism	36	oxidase	ec:1.3.3.3	2	MLOC_54774, MLOC_44116	map00860
Porphyrin and chlorophyll metabolism	36	ceruloplasmin	ec:1.16.3.1	1	MLOC_69295	map00860
Porphyrin and chlorophyll metabolism	36	dehydrogenase	ec:1.3.1.76	1	MLOC_56451	map00860
Porphyrin and chlorophyll metabolism	36	chlorophyllide a 8-vinyl-reductase	ec:1.3.1.75	1	MLOC_52582	map00860
Porphyrin and chlorophyll metabolism	36	reductase	ec:1.3.1.33	3	MLOC_73304, MLOC_1579, MLOC_77986	map00860
Porphyrin and chlorophyll metabolism	36	chelatase	ec:6.6.1.1	3	MLOC_82117, MLOC_14582, MLOC_11877	map00860
Glycosphingolipid biosynthesis - ganglio series	4	hexosaminidase	ec:3.2.1.52	1	MLOC_45209	map00604
Glycosphingolipid biosynthesis - ganglio series	4	lactase (ambiguous)	ec:3.2.1.23	3	MLOC_37740, MLOC_56418, MLOC_71494	map00604
Glycosphingolipid biosynthesis - globo series	4	hexosaminidase	ec:3.2.1.52	1	MLOC_45209	map00603
Glycosphingolipid biosynthesis - globo series	4	melibiase	ec:3.2.1.22	1	MLOC_60815	map00603
Glycosphingolipid biosynthesis - globo series	4	2-alpha-L-fucosyltransferase	ec:2.4.1.69	2	MLOC_51160, MLOC_34919	map00603
Cysteine and methionine metabolism	31	decarboxylase	ec:4.1.1.50	1	MLOC_62478	map00270
Cysteine and methionine metabolism	31	oxidase	ec:1.4.3.2	1	MLOC_11629	map00270
Cysteine and methionine metabolism	31	dehydrogenase	ec:1.1.1.3	1	MLOC_38593	map00270
Cysteine and methionine metabolism	31	synthase	ec:3.1.3.77	1	MLOC_57378	map00270
Cysteine and methionine metabolism	31	synthase	ec:4.4.1.14	2	MLOC_64689, MLOC_22739	map00270
Cysteine and methionine metabolism	31	S-methyltransferase	ec:2.1.1.14	1	MLOC_76000	map00270
Cysteine and methionine metabolism	31	adenosyltransferase	ec:2.5.1.6	4	MLOC_39971, MLOC_23699, MLOC_61720, MLOC_70893	map00270
Cysteine and methionine metabolism	31	kinase	ec:2.7.2.4	2	MLOC_38593, MLOC_38862	map00270
Cysteine and methionine metabolism	31	O-acetyltransferase	ec:2.3.1.30	3	MLOC_74532, MLOC_59914, MLOC_36573	map00270
Cysteine and methionine metabolism	31	S-adenosylhomocysteine synthase	ec:3.3.1.1	2	MLOC_73371, MLOC_80737	map00270
Cysteine and methionine metabolism	31	dioxygenase [iron(II)-requiring]	ec:1.13.11.54	2	MLOC_51794, MLOC_6206	map00270
Cysteine and methionine metabolism	31	dehydrogenase	ec:1.1.1.37	6	MLOC_7780, MLOC_65883, MLOC_59050, MLOC_73672, MLOC_64140, MLOC_45165	map00270
Cysteine and methionine metabolism	31	synthase	ec:2.5.1.47	3	MLOC_73014, MLOC_65632, MLOC_56733	map00270
Cysteine and methionine metabolism	31	kinase	ec:2.7.1.100	1	MLOC_37710	map00270
Cysteine and methionine metabolism	31	transaminase	ec:2.6.1.57	1	MLOC_13742	map00270
Cysteine and methionine metabolism	31	transaminase	ec:2.6.1.5	1	MLOC_13742	map00270
Cysteine and methionine metabolism	31	transaminase	ec:2.6.1.1	1	MLOC_13742	map00270
Cysteine and methionine metabolism	31	oxidase	ec:1.14.17.4	1	MLOC_43332	map00270
Glycosphingolipid biosynthesis - lacto and neolacto series	2	2-alpha-L-fucosyltransferase	ec:2.4.1.69	2	MLOC_51160, MLOC_34919	map00601
Nicotinate and nicotinamide metabolism	12	oxidase	ec:1.4.3.16	1	MLOC_11629	map00760
Nicotinate and nicotinamide metabolism	12	diphosphorylase (carboxylating)	ec:2.4.2.19	2	MLOC_72184, MLOC_50897	map00760
Nicotinate and nicotinamide metabolism	12	adenylyltransferase	ec:2.7.7.1	1	MLOC_37948	map00760
Nicotinate and nicotinamide metabolism	12	oxidase	ec:1.2.3.1	2	MLOC_74782, MLOC_7695	map00760
Nicotinate and nicotinamide metabolism	12	adenylyltransferase	ec:2.7.7.18	1	MLOC_37948	map00760
Nicotinate and nicotinamide metabolism	12	nucleosidase	ec:3.2.2.3	2	MLOC_11064, MLOC_64562	map00760
Nicotinate and nicotinamide metabolism	12	nicotinamide deaminase	ec:3.5.1.19	1	MLOC_18821	map00760
Nicotinate and nicotinamide metabolism	12	uridine 5'-nucleotidase	ec:3.1.3.5	1	MLOC_39143	map00760
Nicotinate and nicotinamide metabolism	12	kinase	ec:2.7.1.23	2	MLOC_52165, MLOC_76839	map00760
Sphingolipid metabolism	10	psychosine hydrolase	ec:3.2.1.45	1	MLOC_38747	map00600
Sphingolipid metabolism	10	lactase (ambiguous)	ec:3.2.1.23	3	MLOC_37740, MLOC_56418, MLOC_71494	map00600
Sphingolipid metabolism	10	melibiase	ec:3.2.1.22	1	MLOC_60815	map00600
Sphingolipid metabolism	10	C-palmitoyltransferase	ec:2.3.1.50	2	MLOC_1385, MLOC_56054	map00600
Sphingolipid metabolism	10	glucosyltransferase	ec:2.4.1.80	1	MLOC_11875	map00600
Sphingolipid metabolism	10	acylsphingosine deacylase	ec:3.5.1.23	1	MLOC_52460	map00600
Sphingolipid metabolism	10	phosphatase	ec:3.1.3.4	1	MLOC_72673	map00600
C5-Branched dibasic acid metabolism	5	synthase	ec:2.2.1.6	2	MLOC_15435, MLOC_55798	map00660
C5-Branched dibasic acid metabolism	5	ligase (ADP-forming)	ec:6.2.1.5	2	MLOC_67077, MLOC_62314	map00660
C5-Branched dibasic acid metabolism	5	dehydrogenase	ec:1.1.1.85	1	MLOC_81818	map00660
Glycolysis / Gluconeogenesis	58	phosphohexokinase	ec:2.7.1.11	5	MLOC_62788, MLOC_7060, MLOC_60124, MLOC_56733, MLOC_65749	map00010
Glycolysis / Gluconeogenesis	58	1-epimerase	ec:5.1.3.15	1	MLOC_61135	map00010
Glycolysis / Gluconeogenesis	58	isomerase	ec:5.3.1.9	3	MLOC_61974, MLOC_1497, MLOC_40899	map00010
Glycolysis / Gluconeogenesis	58	isomerase	ec:5.3.1.1	3	MLOC_79334, MLOC_39313, MLOC_4948	map00010
Glycolysis / Gluconeogenesis	58	glucokinase (phosphorylating)	ec:2.7.1.2	1	MLOC_53317	map00010
Glycolysis / Gluconeogenesis	58	hexokinase type IV glucokinase	ec:2.7.1.1	6	MLOC_57896, MLOC_53317, MLOC_15972, MLOC_19829, MLOC_63523, MLOC_60790	map00010
Glycolysis / Gluconeogenesis	58	hydratase	ec:4.2.1.11	2	MLOC_54750, MLOC_37167	map00010
Glycolysis / Gluconeogenesis	58	1-epimerase	ec:5.1.3.3	1	MLOC_5638	map00010
Glycolysis / Gluconeogenesis	58	dehydrogenase (NADP+)	ec:1.1.1.2	1	MLOC_20288	map00010
Glycolysis / Gluconeogenesis	58	dehydrogenase	ec:1.1.1.1	2	MLOC_68001, MLOC_66620	map00010
Glycolysis / Gluconeogenesis	58	hexose diphosphatase	ec:3.1.3.11	5	MLOC_15267, MLOC_59924, MLOC_19670, MLOC_62317, MLOC_14208	map00010
Glycolysis / Gluconeogenesis	58	ligase	ec:6.2.1.1	2	MLOC_77651, MLOC_61553	map00010
Glycolysis / Gluconeogenesis	58	kinase	ec:2.7.2.3	1	MLOC_76055	map00010
Glycolysis / Gluconeogenesis	58	decarboxylase	ec:4.1.1.1	2	MLOC_15108, MLOC_38762	map00010
Glycolysis / Gluconeogenesis	58	dehydrogenase (NADP+)	ec:1.2.1.9	1	MLOC_77485	map00010
Glycolysis / Gluconeogenesis	58	dehydrogenase [NAD(P)+]	ec:1.2.1.5	2	MLOC_12946, MLOC_61036	map00010
Glycolysis / Gluconeogenesis	58	dehydrogenase (NAD+)	ec:1.2.1.3	6	MLOC_75745, MLOC_10218, MLOC_12946, MLOC_61036, MLOC_34526, MLOC_63457	map00010
Glycolysis / Gluconeogenesis	58	aldolase	ec:4.1.2.13	5	MLOC_39148, MLOC_73299, MLOC_14013, MLOC_58958, MLOC_8225	map00010
Glycolysis / Gluconeogenesis	58	dehydrogenase (acetyl-transferring)	ec:1.2.4.1	2	MLOC_15697, MLOC_53922	map00010
Glycolysis / Gluconeogenesis	58	dehydrogenase	ec:1.8.1.4	2	MLOC_10877, MLOC_37338	map00010
Glycolysis / Gluconeogenesis	58	dehydrogenase (phosphorylating)	ec:1.2.1.12	2	MLOC_52515, MLOC_72170	map00010
Glycolysis / Gluconeogenesis	58	(alpha-D-glucose-1,6-bisphosphate-dependent)	ec:5.4.2.2	1	MLOC_62030	map00010
Glycolysis / Gluconeogenesis	58	phosphodismutase	ec:2.7.1.41	2	MLOC_31926, MLOC_7761	map00010
Glycolysis / Gluconeogenesis	58	kinase	ec:2.7.1.40	3	MLOC_61818, MLOC_79331, MLOC_37559	map00010
Ether lipid metabolism	10	D	ec:3.1.4.4	3	MLOC_5823, MLOC_56293, MLOC_4380	map00565
Ether lipid metabolism	10	esterase	ec:3.1.1.47	1	MLOC_13839	map00565
Ether lipid metabolism	10	phosphatase	ec:3.1.3.4	1	MLOC_72673	map00565
Ether lipid metabolism	10	A2	ec:3.1.1.4	5	MLOC_81876, MLOC_74432, MLOC_71053, MLOC_6428, MLOC_24486	map00565
Starch and sucrose metabolism	115	decarboxylase	ec:4.1.1.35	1	MLOC_75026	map00500
Starch and sucrose metabolism	115	phosphorylase	ec:2.4.1.1	4	MLOC_4869, MLOC_5853, MLOC_7408, MLOC_71287	map00500
Starch and sucrose metabolism	115	isomerase	ec:5.3.1.9	3	MLOC_61974, MLOC_1497, MLOC_40899	map00500
Starch and sucrose metabolism	115	fructokinase (phosphorylating)	ec:2.7.1.4	4	MLOC_15972, MLOC_19829, MLOC_63523, MLOC_60790	map00500
Starch and sucrose metabolism	115	glucokinase (phosphorylating)	ec:2.7.1.2	1	MLOC_53317	map00500
Starch and sucrose metabolism	115	hexokinase type IV glucokinase	ec:2.7.1.1	6	MLOC_57896, MLOC_53317, MLOC_15972, MLOC_19829, MLOC_63523, MLOC_60790	map00500
Starch and sucrose metabolism	115	endo-1,4-beta-D-glucanase	ec:3.2.1.4	5	MLOC_34376, MLOC_63741, MLOC_57794, MLOC_66298, MLOC_7950	map00500
Starch and sucrose metabolism	115	saccharogen amylase	ec:3.2.1.2	5	MLOC_58488, MLOC_72691, MLOC_13880, MLOC_73385, MLOC_44584	map00500
Starch and sucrose metabolism	115	glycogenase	ec:3.2.1.1	2	MLOC_19824, MLOC_55142	map00500
Starch and sucrose metabolism	115	pectin demethoxylase	ec:3.1.1.11	7	MLOC_64460, MLOC_39502, MLOC_39585, MLOC_67324, MLOC_71177, MLOC_57043, MLOC_54267	map00500
Starch and sucrose metabolism	115	alpha-glucosidase	ec:3.2.1.48	16	MLOC_60935, MLOC_59714, MLOC_20933, MLOC_80162, MLOC_57850, MLOC_72784, MLOC_79590, MLOC_57254, MLOC_80687, MLOC_64782, MLOC_59070, MLOC_66445, MLOC_35957, MLOC_7525, MLOC_58270, MLOC_56803	map00500
Starch and sucrose metabolism	115	endo-1,3-beta-D-glucosidase	ec:3.2.1.39	7	MLOC_44074, MLOC_80849, MLOC_13908, MLOC_73077, MLOC_12571, MLOC_37740, MLOC_20723	map00500
Starch and sucrose metabolism	115	1,4-beta-xylosidase	ec:3.2.1.37	1	MLOC_60721	map00500
Starch and sucrose metabolism	115	beta-glucuronide glucuronohydrolase glucuronidase	ec:3.2.1.31	1	MLOC_15027	map00500
Starch and sucrose metabolism	115	invertase	ec:3.2.1.26	16	MLOC_60935, MLOC_59714, MLOC_20933, MLOC_80162, MLOC_57850, MLOC_72784, MLOC_79590, MLOC_57254, MLOC_80687, MLOC_64782, MLOC_59070, MLOC_66445, MLOC_35957, MLOC_7525, MLOC_58270, MLOC_56803	map00500
Starch and sucrose metabolism	115	gentiobiase	ec:3.2.1.21	12	MLOC_13058, MLOC_44074, MLOC_37976, MLOC_64031, MLOC_80849, MLOC_13908, MLOC_73077, MLOC_12571, MLOC_37740, MLOC_20723, MLOC_7890, MLOC_79756	map00500
Starch and sucrose metabolism	115	pectin depolymerase	ec:3.2.1.15	5	MLOC_4738, MLOC_75889, MLOC_18353, MLOC_1552, MLOC_61812	map00500
Starch and sucrose metabolism	115	uridylyltransferase	ec:2.7.7.9	1	MLOC_13920	map00500
Starch and sucrose metabolism	115	phosphatase	ec:3.1.3.24	2	MLOC_19854, MLOC_6173	map00500
Starch and sucrose metabolism	115	trehalose 6-phosphatase	ec:3.1.3.12	4	MLOC_52798, MLOC_11773, MLOC_49094, MLOC_53783	map00500
Starch and sucrose metabolism	115	adenylyltransferase	ec:2.7.7.27	3	MLOC_57328, MLOC_62113, MLOC_36959	map00500
Starch and sucrose metabolism	115	4-alpha-galacturonosyltransferase	ec:2.4.1.43	3	MLOC_62261, MLOC_19633, MLOC_5185	map00500
Starch and sucrose metabolism	115	synthase	ec:2.4.1.34	3	MLOC_52559, MLOC_37087, MLOC_54721	map00500
Starch and sucrose metabolism	115	diphosphatase	ec:3.6.1.21	1	MLOC_43949	map00500
Starch and sucrose metabolism	115	disproportionating enzyme	ec:2.4.1.25	2	MLOC_37549, MLOC_69929	map00500
Starch and sucrose metabolism	115	synthase (glycosyl-transferring)	ec:2.4.1.21	5	MLOC_43814, MLOC_43630, MLOC_54759, MLOC_15538, MLOC_70501	map00500
Starch and sucrose metabolism	115	branching enzyme	ec:2.4.1.18	2	MLOC_63722, MLOC_43405	map00500
Starch and sucrose metabolism	115	1-naphthol glucuronyltransferase	ec:2.4.1.17	4	MLOC_5777, MLOC_55516, MLOC_4722, MLOC_12909	map00500
Starch and sucrose metabolism	115	synthase (UDP-forming)	ec:2.4.1.15	1	MLOC_11773	map00500
Starch and sucrose metabolism	115	synthase	ec:2.4.1.14	1	MLOC_63746	map00500
Starch and sucrose metabolism	115	synthase	ec:2.4.1.13	3	MLOC_59358.4, MLOC_75014, MLOC_11770	map00500
Starch and sucrose metabolism	115	synthase (UDP-forming)	ec:2.4.1.12	7	MLOC_7825, MLOC_13463, MLOC_53007, MLOC_43749, MLOC_68431, MLOC_65914, MLOC_55081	map00500
Starch and sucrose metabolism	115	sucrose 6-fructosyltransferase	ec:2.4.1.10	1	MLOC_67531	map00500
Starch and sucrose metabolism	115	6-dehydrogenase	ec:1.1.1.22	2	MLOC_70967, MLOC_5287	map00500
Starch and sucrose metabolism	115	(alpha-D-glucose-1,6-bisphosphate-dependent)	ec:5.4.2.2	1	MLOC_62030	map00500
Starch and sucrose metabolism	115	phosphodismutase	ec:2.7.1.41	2	MLOC_31926, MLOC_7761	map00500
Glycerophospholipid metabolism	24	phosphodiesterase	ec:3.1.4.46	3	MLOC_69788, MLOC_53738, MLOC_6476	map00564
Glycerophospholipid metabolism	24	decarboxylase	ec:4.1.1.65	2	MLOC_60852, MLOC_38501	map00564
Glycerophospholipid metabolism	24	D	ec:3.1.4.4	3	MLOC_5823, MLOC_56293, MLOC_4380	map00564
Glycerophospholipid metabolism	24	3-phosphatidyltransferase	ec:2.7.8.11	1	MLOC_34590	map00564
Glycerophospholipid metabolism	24	N-methyltransferase	ec:2.1.1.103	2	MLOC_66415, MLOC_16363	map00564
Glycerophospholipid metabolism	24	A1	ec:3.1.1.32	1	MLOC_61617	map00564
Glycerophospholipid metabolism	24	dehydrogenase (NAD+)	ec:1.1.1.8	1	MLOC_53822	map00564
Glycerophospholipid metabolism	24	cytidylyltransferase	ec:2.7.7.41	1	MLOC_80354	map00564
Glycerophospholipid metabolism	24	cytidylyltransferase	ec:2.7.7.15	1	MLOC_19066	map00564
Glycerophospholipid metabolism	24	O-acyltransferase	ec:2.3.1.51	2	MLOC_6428, MLOC_24486	map00564
Glycerophospholipid metabolism	24	dehydrogenase [NAD(P)+]	ec:1.1.1.94	1	MLOC_53822	map00564
Glycerophospholipid metabolism	24	phosphatase	ec:3.1.3.4	1	MLOC_72673	map00564
Glycerophospholipid metabolism	24	1-O-acyltransferase	ec:2.3.1.15	1	MLOC_56005	map00564
Glycerophospholipid metabolism	24	diphosphatase	ec:3.6.1.16	1	MLOC_39787	map00564
Glycerophospholipid metabolism	24	kinase (ATP)	ec:2.7.1.107	1	MLOC_58803	map00564
Glycerophospholipid metabolism	24	A2	ec:3.1.1.4	5	MLOC_81876, MLOC_74432, MLOC_71053, MLOC_6428, MLOC_24486	map00564
Cutin, suberine and wax biosynthesis	7	O-acyltransferase	ec:2.3.1.20	5	MLOC_12630, MLOC_67467, MLOC_8076, MLOC_74286, MLOC_15432	map00073
Cutin, suberine and wax biosynthesis	7	seed peroxygenase	ec:1.11.2.3	2	MLOC_57234, MLOC_52930	map00073
Fatty acid degradation	14	hydratase	ec:4.2.1.17	2	MLOC_13408, MLOC_72645	map00071
Fatty acid degradation	14	1-monooxygenase	ec:1.14.15.3	1	MLOC_14895	map00071
Fatty acid degradation	14	dehydrogenase	ec:1.1.1.1	2	MLOC_68001, MLOC_66620	map00071
Fatty acid degradation	14	C-acyltransferase	ec:2.3.1.16	1	MLOC_37671	map00071
Fatty acid degradation	14	dehydrogenase (NAD+)	ec:1.2.1.3	6	MLOC_75745, MLOC_10218, MLOC_12946, MLOC_61036, MLOC_34526, MLOC_63457	map00071
Fatty acid degradation	14	oxidase	ec:1.3.3.6	1	MLOC_34826	map00071
Fatty acid degradation	14	monooxygenase	ec:1.14.14.1	2	MLOC_56495, MLOC_14895	map00071
Inositol phosphate metabolism	13	phospholipase C	ec:3.1.4.11	4	MLOC_11225, MLOC_58308, MLOC_21503, MLOC_63155	map00562
Inositol phosphate metabolism	13	3-phosphatidyltransferase	ec:2.7.8.11	1	MLOC_34590	map00562
Inositol phosphate metabolism	13	isomerase	ec:5.3.1.1	3	MLOC_79334, MLOC_39313, MLOC_4948	map00562
Inositol phosphate metabolism	13	5/6-kinase	ec:2.7.1.159	2	MLOC_4801, MLOC_71914	map00562
Inositol phosphate metabolism	13	multikinase	ec:2.7.1.151	1	MLOC_6407	map00562
Inositol phosphate metabolism	13	5-kinase	ec:2.7.1.140	1	MLOC_6407	map00562
Inositol phosphate metabolism	13	1-kinase	ec:2.7.1.134	2	MLOC_4801, MLOC_71914	map00562
Inositol phosphate metabolism	13	3-kinase	ec:2.7.1.127	1	MLOC_6407	map00562
Inositol phosphate metabolism	13	synthase	ec:5.5.1.4	1	MLOC_60842	map00562
Inositol phosphate metabolism	13	5-kinase	ec:2.7.1.68	1	MLOC_15384	map00562
Glycerolipid metabolism	21	galactolipid lipase	ec:3.1.1.26	1	MLOC_12688	map00561
Glycerolipid metabolism	21	dehydrogenase (NADP+)	ec:1.1.1.2	1	MLOC_20288	map00561
Glycerolipid metabolism	21	melibiase	ec:3.2.1.22	1	MLOC_60815	map00561
Glycerolipid metabolism	21	O-acyltransferase	ec:2.3.1.51	2	MLOC_6428, MLOC_24486	map00561
Glycerolipid metabolism	21	O-acyltransferase	ec:2.3.1.20	5	MLOC_12630, MLOC_67467, MLOC_8076, MLOC_74286, MLOC_15432	map00561
Glycerolipid metabolism	21	phosphatase	ec:3.1.3.4	1	MLOC_72673	map00561
Glycerolipid metabolism	21	1-O-acyltransferase	ec:2.3.1.15	1	MLOC_56005	map00561
Glycerolipid metabolism	21	dehydrogenase (NAD+)	ec:1.2.1.3	6	MLOC_75745, MLOC_10218, MLOC_12946, MLOC_61036, MLOC_34526, MLOC_63457	map00561
Glycerolipid metabolism	21	kinase (ATP)	ec:2.7.1.107	1	MLOC_58803	map00561
Glycerolipid metabolism	21	reductase	ec:1.1.1.21	1	MLOC_20288	map00561
Glycerolipid metabolism	21	lipase	ec:3.1.1.3	1	MLOC_80586	map00561
Glycerolipid metabolism	21	kinase	ec:2.7.1.30	1	MLOC_20784	map00561
Benzoxazinoid biosynthesis	1	lyase	ec:4.1.2.8	1	MLOC_71386	map00402
Novobiocin biosynthesis	1	transaminase	ec:2.6.1.57	1	MLOC_13742	map00401
Novobiocin biosynthesis	1	transaminase	ec:2.6.1.9	1	MLOC_13742	map00401
Novobiocin biosynthesis	1	transaminase	ec:2.6.1.5	1	MLOC_13742	map00401
Novobiocin biosynthesis	1	transaminase	ec:2.6.1.1	1	MLOC_13742	map00401
Phenylalanine, tyrosine and tryptophan biosynthesis	25	synthase	ec:4.1.1.48	2	MLOC_71113, MLOC_16765	map00400
Phenylalanine, tyrosine and tryptophan biosynthesis	25	isomerase	ec:5.3.1.24	3	MLOC_71113, MLOC_8174, MLOC_16765	map00400
Phenylalanine, tyrosine and tryptophan biosynthesis	25	dehydratase	ec:4.2.1.51	1	MLOC_56414	map00400
Phenylalanine, tyrosine and tryptophan biosynthesis	25	oxidase	ec:1.4.3.2	1	MLOC_11629	map00400
Phenylalanine, tyrosine and tryptophan biosynthesis	25	synthase	ec:4.2.1.20	7	MLOC_71386, MLOC_12252, MLOC_45437, MLOC_59863, MLOC_81530, MLOC_61188, MLOC_67865	map00400
Phenylalanine, tyrosine and tryptophan biosynthesis	25	dehydratase	ec:4.2.1.10	1	MLOC_15295	map00400
Phenylalanine, tyrosine and tryptophan biosynthesis	25	synthase	ec:4.1.3.27	2	MLOC_61502, MLOC_36605	map00400
Phenylalanine, tyrosine and tryptophan biosynthesis	25	phosphoribosyltransferase	ec:2.4.2.18	1	MLOC_67678	map00400
Phenylalanine, tyrosine and tryptophan biosynthesis	25	dehydrogenase	ec:1.1.1.282	1	MLOC_15295	map00400
Phenylalanine, tyrosine and tryptophan biosynthesis	25	synthase	ec:4.2.3.5	1	MLOC_66898	map00400
Phenylalanine, tyrosine and tryptophan biosynthesis	25	synthase	ec:2.5.1.54	2	MLOC_56839, MLOC_17364	map00400
Phenylalanine, tyrosine and tryptophan biosynthesis	25	dehydrogenase	ec:1.1.1.25	1	MLOC_15295	map00400
Phenylalanine, tyrosine and tryptophan biosynthesis	25	1-carboxyvinyltransferase	ec:2.5.1.19	1	MLOC_56626	map00400
Phenylalanine, tyrosine and tryptophan biosynthesis	25	transaminase	ec:2.6.1.57	1	MLOC_13742	map00400
Phenylalanine, tyrosine and tryptophan biosynthesis	25	transaminase	ec:2.6.1.9	1	MLOC_13742	map00400
Phenylalanine, tyrosine and tryptophan biosynthesis	25	transaminase	ec:2.6.1.5	1	MLOC_13742	map00400
Phenylalanine, tyrosine and tryptophan biosynthesis	25	transaminase	ec:2.6.1.1	1	MLOC_13742	map00400
Phenylalanine, tyrosine and tryptophan biosynthesis	25	kinase	ec:2.7.1.71	4	MLOC_57231, MLOC_63808, MLOC_12438, MLOC_44161	map00400
Cyanoamino acid metabolism	20	asparaginase II	ec:3.5.1.1	2	MLOC_47637, MLOC_395	map00460
Cyanoamino acid metabolism	20	gentiobiase	ec:3.2.1.21	12	MLOC_13058, MLOC_44074, MLOC_37976, MLOC_64031, MLOC_80849, MLOC_13908, MLOC_73077, MLOC_12571, MLOC_37740, MLOC_20723, MLOC_7890, MLOC_79756	map00460
Cyanoamino acid metabolism	20	hydroxymethyltransferase	ec:2.1.2.1	3	MLOC_80158, MLOC_54838, MLOC_59370	map00460
Cyanoamino acid metabolism	20	beta-glucosidase	ec:3.2.1.118	1	MLOC_37740	map00460
Cyanoamino acid metabolism	20	beta-glucosidase	ec:3.2.1.117	1	MLOC_37740	map00460
Cyanoamino acid metabolism	20	oxime monooxygenase	ec:1.14.13.68	1	MLOC_71196	map00460
Cyanoamino acid metabolism	20	nitrilase	ec:3.5.5.4	2	MLOC_12498, MLOC_63646	map00460
Cyanoamino acid metabolism	20	acetonitrilase	ec:3.5.5.1	2	MLOC_12498, MLOC_63646	map00460
Lysine biosynthesis	7	decarboxylase	ec:4.1.1.20	1	MLOC_49603	map00300
Lysine biosynthesis	7	dehydrogenase	ec:1.1.1.3	1	MLOC_38593	map00300
Lysine biosynthesis	7	reductase	ec:1.17.1.8	1	MLOC_80281	map00300
Lysine biosynthesis	7	kinase	ec:2.7.2.4	2	MLOC_38593, MLOC_38862	map00300
Lysine biosynthesis	7	aminotransferase	ec:2.6.1.83	1	MLOC_78015	map00300
Lysine biosynthesis	7	transaminase	ec:2.6.1.57	1	MLOC_13742	map00300
Lysine biosynthesis	7	dehydrogenase	ec:1.2.1.31	1	MLOC_72011	map00300
Isoquinoline alkaloid biosynthesis	4	oxidase	ec:1.4.3.2	1	MLOC_11629	map00950
Isoquinoline alkaloid biosynthesis	4	oxidase	ec:1.4.3.21	2	MLOC_4986, MLOC_70980	map00950
Isoquinoline alkaloid biosynthesis	4	transaminase	ec:2.6.1.57	1	MLOC_13742	map00950
Isoquinoline alkaloid biosynthesis	4	transaminase	ec:2.6.1.5	1	MLOC_13742	map00950
Isoquinoline alkaloid biosynthesis	4	transaminase	ec:2.6.1.1	1	MLOC_13742	map00950
Benzoate degradation	3	hydratase	ec:4.2.1.17	2	MLOC_13408, MLOC_72645	map00362
Benzoate degradation	3	C-acyltransferase	ec:2.3.1.16	1	MLOC_37671	map00362
Phenylalanine metabolism	79	oxidase	ec:1.4.3.2	1	MLOC_11629	map00360
Phenylalanine metabolism	79	hydratase	ec:4.2.1.17	2	MLOC_13408, MLOC_72645	map00360
Phenylalanine metabolism	79	oxidase	ec:1.4.3.21	2	MLOC_4986, MLOC_70980	map00360
Phenylalanine metabolism	79	O-methyltransferase	ec:2.1.1.104	1	MLOC_81070	map00360
Phenylalanine metabolism	79	ammonia-lyase	ec:4.3.1.25	9	MLOC_477, MLOC_19798, MLOC_67169, MLOC_22224, MLOC_56386, MLOC_62322, MLOC_79728, MLOC_64900, MLOC_4684	map00360
Phenylalanine metabolism	79	ammonia-lyase	ec:4.3.1.24	9	MLOC_477, MLOC_19798, MLOC_67169, MLOC_22224, MLOC_56386, MLOC_62322, MLOC_79728, MLOC_64900, MLOC_4684	map00360
Phenylalanine metabolism	79	lactoperoxidase	ec:1.11.1.7	54	MLOC_67628, MLOC_19201, MLOC_80154, MLOC_79167, MLOC_3954, MLOC_65225, MLOC_79176, MLOC_65226, MLOC_55663, MLOC_37675, MLOC_64485, MLOC_13927, MLOC_79981, MLOC_68517, MLOC_74910, MLOC_74909, MLOC_72076, MLOC_65477, MLOC_54087, MLOC_69338, MLOC_78195, MLOC_72727, MLOC_59891, MLOC_34540, MLOC_7266, MLOC_51084, MLOC_81844, MLOC_56459, MLOC_76546, MLOC_55429, MLOC_1396, MLOC_60042, MLOC_10911, MLOC_1…	map00360
Phenylalanine metabolism	79	acylamidase	ec:3.5.1.4	1	MLOC_44719	map00360
Phenylalanine metabolism	79	dehydrogenase [NAD(P)+]	ec:1.2.1.5	2	MLOC_12946, MLOC_61036	map00360
Phenylalanine metabolism	79	dioxygenase	ec:1.13.11.27	1	MLOC_55337	map00360
Phenylalanine metabolism	79	transaminase	ec:2.6.1.57	1	MLOC_13742	map00360
Phenylalanine metabolism	79	transaminase	ec:2.6.1.9	1	MLOC_13742	map00360
Phenylalanine metabolism	79	transaminase	ec:2.6.1.5	1	MLOC_13742	map00360
Phenylalanine metabolism	79	transaminase	ec:2.6.1.1	1	MLOC_13742	map00360
Phenylalanine metabolism	79	4-monooxygenase	ec:1.14.13.11	2	MLOC_68100, MLOC_14829	map00360
Phenylalanine metabolism	79	ligase	ec:6.2.1.12	3	MLOC_59078, MLOC_55027, MLOC_58764	map00360
T cell receptor signaling pathway	30	phosphatase	ec:3.1.3.16	29	MLOC_59728, MLOC_14968, MLOC_12383, MLOC_13302, MLOC_37315, MLOC_13118, MLOC_56095, MLOC_20976, MLOC_64374, MLOC_19725, MLOC_66259, MLOC_8131, MLOC_34233, MLOC_55971, MLOC_56081, MLOC_62996, MLOC_67251, MLOC_7084, MLOC_75827, MLOC_44365, MLOC_70024, MLOC_51105, MLOC_61599, MLOC_36911, MLOC_81336, MLOC_13768, MLOC_2930, MLOC_13779, MLOC_59969	map04660
T cell receptor signaling pathway	30	protein-tyrosine kinase	ec:2.7.10.2	1	MLOC_71992	map04660
Monobactam biosynthesis	7	reductase	ec:1.17.1.8	1	MLOC_80281	map00261
Monobactam biosynthesis	7	adenylyltransferase	ec:2.7.7.4	4	MLOC_38928, MLOC_15256, MLOC_3679, MLOC_23105	map00261
Monobactam biosynthesis	7	kinase	ec:2.7.2.4	2	MLOC_38593, MLOC_38862	map00261
Glycine, serine and threonine metabolism	29	S-aminomethyldihydrolipoylprotein:(6S)-tetrahydrofolate aminomethyltransferase (ammonia-forming)	ec:2.1.2.10	1	MLOC_67220	map00260
Glycine, serine and threonine metabolism	29	synthase	ec:4.2.1.20	7	MLOC_71386, MLOC_12252, MLOC_45437, MLOC_59863, MLOC_81530, MLOC_61188, MLOC_67865	map00260
Glycine, serine and threonine metabolism	29	oxidase	ec:1.4.3.21	2	MLOC_4986, MLOC_70980	map00260
Glycine, serine and threonine metabolism	29	ammonia-lyase	ec:4.3.1.19	1	MLOC_10389	map00260
Glycine, serine and threonine metabolism	29	dehydrogenase	ec:1.1.1.3	1	MLOC_38593	map00260
Glycine, serine and threonine metabolism	29	dehydrogenase	ec:1.1.1.1	2	MLOC_68001, MLOC_66620	map00260
Glycine, serine and threonine metabolism	29	hydroxymethyltransferase	ec:2.1.2.1	3	MLOC_80158, MLOC_54838, MLOC_59370	map00260
Glycine, serine and threonine metabolism	29	dehydrogenase (aminomethyl-transferring)	ec:1.4.4.2	1	MLOC_36667	map00260
Glycine, serine and threonine metabolism	29	kinase	ec:2.7.2.4	2	MLOC_38593, MLOC_38862	map00260
Glycine, serine and threonine metabolism	29	dehydrogenase	ec:1.1.1.95	2	MLOC_59315, MLOC_40241	map00260
Glycine, serine and threonine metabolism	29	phosphatase	ec:3.1.3.3	1	MLOC_57724	map00260
Glycine, serine and threonine metabolism	29	synthase	ec:4.2.3.1	1	MLOC_57388	map00260
Glycine, serine and threonine metabolism	29	transaminase	ec:2.6.1.52	1	MLOC_17089	map00260
Glycine, serine and threonine metabolism	29	dehydrogenase	ec:1.8.1.4	2	MLOC_10877, MLOC_37338	map00260
Glycine, serine and threonine metabolism	29	transaminase	ec:2.6.1.45	1	MLOC_69030	map00260
Glycine, serine and threonine metabolism	29	transaminase	ec:2.6.1.44	1	MLOC_57145	map00260
Glycine, serine and threonine metabolism	29	aldolase	ec:4.1.2.5	1	MLOC_67489	map00260
Steroid biosynthesis	4	synthase	ec:5.4.99.8	1	MLOC_11760	map00100
Steroid biosynthesis	4	C-methyltransferase	ec:2.1.1.143	1	MLOC_75615	map00100
Steroid biosynthesis	4	monooxygenase	ec:1.14.13.132	1	MLOC_9845	map00100
Steroid biosynthesis	4	Delta-isomerase	ec:5.3.3.5	1	MLOC_64646	map00100
Phosphatidylinositol signaling system	11	phospholipase C	ec:3.1.4.11	4	MLOC_11225, MLOC_58308, MLOC_21503, MLOC_63155	map04070
Phosphatidylinositol signaling system	11	3-phosphatidyltransferase	ec:2.7.8.11	1	MLOC_34590	map04070
Phosphatidylinositol signaling system	11	cytidylyltransferase	ec:2.7.7.41	1	MLOC_80354	map04070
Phosphatidylinositol signaling system	11	5/6-kinase	ec:2.7.1.159	2	MLOC_4801, MLOC_71914	map04070
Phosphatidylinositol signaling system	11	5-kinase	ec:2.7.1.140	1	MLOC_6407	map04070
Phosphatidylinositol signaling system	11	3-kinase	ec:2.7.1.127	1	MLOC_6407	map04070
Phosphatidylinositol signaling system	11	kinase (ATP)	ec:2.7.1.107	1	MLOC_58803	map04070
Phosphatidylinositol signaling system	11	5-kinase	ec:2.7.1.68	1	MLOC_15384	map04070
Vitamin B6 metabolism	5	5'-phosphate synthase (glutamine hydrolysing)	ec:4.3.3.6	1	MLOC_66756	map00750
Vitamin B6 metabolism	5	oxidase	ec:1.2.3.1	2	MLOC_74782, MLOC_7695	map00750
Vitamin B6 metabolism	5	synthase	ec:4.2.3.1	1	MLOC_57388	map00750
Vitamin B6 metabolism	5	transaminase	ec:2.6.1.52	1	MLOC_17089	map00750
Butanoate metabolism	6	decarboxylase	ec:4.1.1.15	1	MLOC_63275	map00650
Butanoate metabolism	6	hydratase	ec:4.2.1.17	2	MLOC_13408, MLOC_72645	map00650
Butanoate metabolism	6	synthase	ec:2.2.1.6	2	MLOC_15435, MLOC_55798	map00650
Butanoate metabolism	6	reductase (NAD+)	ec:1.3.1.44	1	MLOC_59964	map00650
Fatty acid elongation	5	hydratase	ec:4.2.1.17	2	MLOC_13408, MLOC_72645	map00062
Fatty acid elongation	5	C-acyltransferase	ec:2.3.1.16	1	MLOC_37671	map00062
Fatty acid elongation	5	hydrolase	ec:3.1.2.22	1	MLOC_46045	map00062
Fatty acid elongation	5	reductase (NADPH)	ec:1.3.1.38	1	MLOC_59964	map00062
Fatty acid biosynthesis	9	dehydratase	ec:4.2.1.59	1	MLOC_11562	map00061
Fatty acid biosynthesis	9	carboxylase	ec:6.4.1.2	1	MLOC_73196	map00061
Fatty acid biosynthesis	9	synthase	ec:2.3.1.86	1	MLOC_2815	map00061
Fatty acid biosynthesis	9	synthase	ec:2.3.1.85	4	MLOC_72696, MLOC_59964, MLOC_54795, MLOC_64254	map00061
Fatty acid biosynthesis	9	synthase I	ec:2.3.1.41	2	MLOC_72696, MLOC_64254	map00061
Fatty acid biosynthesis	9	desaturase	ec:1.14.19.2	2	MLOC_72240, MLOC_72214	map00061
Fatty acid biosynthesis	9	hydrolase	ec:3.1.2.14	1	MLOC_54795	map00061
Peptidoglycan biosynthesis	1	ligase	ec:6.3.2.4	1	MLOC_10392	map00550
Stilbenoid, diarylheptanoid and gingerol biosynthesis	3	O-methyltransferase	ec:2.1.1.104	1	MLOC_81070	map00945
Stilbenoid, diarylheptanoid and gingerol biosynthesis	3	4-monooxygenase	ec:1.14.13.11	2	MLOC_68100, MLOC_14829	map00945
Biosynthesis of terpenoids and steroids	1	synthase	ec:2.5.1.32	1	MLOC_69078	map01062
Flavone and flavonol biosynthesis	1	beta-glucuronide glucuronohydrolase glucuronidase	ec:3.2.1.31	1	MLOC_15027	map00944
Flavonoid biosynthesis	15	O-methyltransferase	ec:2.1.1.104	1	MLOC_81070	map00941
Flavonoid biosynthesis	15	synthase	ec:2.3.1.74	4	MLOC_3110, MLOC_64305, MLOC_7936, MLOC_74116	map00941
Flavonoid biosynthesis	15	synthase	ec:1.14.11.23	1	MLOC_79641	map00941
Flavonoid biosynthesis	15	oxygenase	ec:1.14.11.19	1	MLOC_45236	map00941
Flavonoid biosynthesis	15	3-dioxygenase	ec:1.14.11.9	1	MLOC_64248	map00941
Flavonoid biosynthesis	15	4-monooxygenase	ec:1.14.13.11	2	MLOC_68100, MLOC_14829	map00941
Flavonoid biosynthesis	15	isomerase	ec:5.5.1.6	5	MLOC_57430, MLOC_68184, MLOC_65311, MLOC_5324, MLOC_80571	map00941
Selenocompound metabolism	10	adenylyltransferase	ec:2.7.7.4	4	MLOC_38928, MLOC_15256, MLOC_3679, MLOC_23105	map00450
Selenocompound metabolism	10	S-methyltransferase	ec:2.1.1.14	1	MLOC_76000	map00450
Selenocompound metabolism	10	S-methyltransferase	ec:2.1.1.12	1	MLOC_58054	map00450
Selenocompound metabolism	10	ligase	ec:6.1.1.10	1	MLOC_74699	map00450
Selenocompound metabolism	10	reductase	ec:1.8.1.9	3	MLOC_14409, MLOC_22588, MLOC_45673	map00450
Phenylpropanoid biosynthesis	88	O-methyltransferase	ec:2.1.1.104	1	MLOC_81070	map00940
Phenylpropanoid biosynthesis	88	ammonia-lyase	ec:4.3.1.25	9	MLOC_477, MLOC_19798, MLOC_67169, MLOC_22224, MLOC_56386, MLOC_62322, MLOC_79728, MLOC_64900, MLOC_4684	map00940
Phenylpropanoid biosynthesis	88	ammonia-lyase	ec:4.3.1.24	9	MLOC_477, MLOC_19798, MLOC_67169, MLOC_22224, MLOC_56386, MLOC_62322, MLOC_79728, MLOC_64900, MLOC_4684	map00940
Phenylpropanoid biosynthesis	88	lactoperoxidase	ec:1.11.1.7	54	MLOC_67628, MLOC_19201, MLOC_80154, MLOC_79167, MLOC_3954, MLOC_65225, MLOC_79176, MLOC_65226, MLOC_55663, MLOC_37675, MLOC_64485, MLOC_13927, MLOC_79981, MLOC_68517, MLOC_74910, MLOC_74909, MLOC_72076, MLOC_65477, MLOC_54087, MLOC_69338, MLOC_78195, MLOC_72727, MLOC_59891, MLOC_34540, MLOC_7266, MLOC_51084, MLOC_81844, MLOC_56459, MLOC_76546, MLOC_55429, MLOC_1396, MLOC_60042, MLOC_10911, MLOC_1…	map00940
Phenylpropanoid biosynthesis	88	dehydrogenase	ec:1.1.1.195	6	MLOC_48245, MLOC_65081, MLOC_71136, MLOC_43485, MLOC_3734, MLOC_80447	map00940
Phenylpropanoid biosynthesis	88	gentiobiase	ec:3.2.1.21	12	MLOC_13058, MLOC_44074, MLOC_37976, MLOC_64031, MLOC_80849, MLOC_13908, MLOC_73077, MLOC_12571, MLOC_37740, MLOC_20723, MLOC_7890, MLOC_79756	map00940
Phenylpropanoid biosynthesis	88	reductase	ec:1.2.1.44	1	MLOC_52149	map00940
Phenylpropanoid biosynthesis	88	4-monooxygenase	ec:1.14.13.11	2	MLOC_68100, MLOC_14829	map00940
Phenylpropanoid biosynthesis	88	ligase	ec:6.2.1.12	3	MLOC_59078, MLOC_55027, MLOC_58764	map00940
Tyrosine metabolism	12	oxidase	ec:1.4.3.2	1	MLOC_11629	map00350
Tyrosine metabolism	12	oxidase	ec:1.4.3.21	2	MLOC_4986, MLOC_70980	map00350
Tyrosine metabolism	12	dehydrogenase	ec:1.1.1.1	2	MLOC_68001, MLOC_66620	map00350
Tyrosine metabolism	12	oxidase	ec:1.2.3.1	2	MLOC_74782, MLOC_7695	map00350
Tyrosine metabolism	12	1,2-dioxygenase	ec:1.13.11.5	1	MLOC_56481	map00350
Tyrosine metabolism	12	dehydrogenase [NAD(P)+]	ec:1.2.1.5	2	MLOC_12946, MLOC_61036	map00350
Tyrosine metabolism	12	dioxygenase	ec:1.13.11.27	1	MLOC_55337	map00350
Tyrosine metabolism	12	transaminase	ec:2.6.1.57	1	MLOC_13742	map00350
Tyrosine metabolism	12	transaminase	ec:2.6.1.9	1	MLOC_13742	map00350
Tyrosine metabolism	12	transaminase	ec:2.6.1.5	1	MLOC_13742	map00350
Tyrosine metabolism	12	transaminase	ec:2.6.1.1	1	MLOC_13742	map00350
Aflatoxin biosynthesis	1	carboxylase	ec:6.4.1.2	1	MLOC_73196	map00254
Tetracycline biosynthesis	1	carboxylase	ec:6.4.1.2	1	MLOC_73196	map00253
Alanine, aspartate and glutamate metabolism	21	synthase	ec:6.3.4.5	1	MLOC_11947	map00250
Alanine, aspartate and glutamate metabolism	21	synthase	ec:6.3.4.4	1	MLOC_15467	map00250
Alanine, aspartate and glutamate metabolism	21	decarboxylase	ec:4.1.1.15	1	MLOC_63275	map00250
Alanine, aspartate and glutamate metabolism	21	oxidase	ec:1.4.3.2	1	MLOC_11629	map00250
Alanine, aspartate and glutamate metabolism	21	oxidase	ec:1.4.3.16	1	MLOC_11629	map00250
Alanine, aspartate and glutamate metabolism	21	glutaminase I	ec:3.5.1.2	2	MLOC_7378, MLOC_6677	map00250
Alanine, aspartate and glutamate metabolism	21	asparaginase II	ec:3.5.1.1	2	MLOC_47637, MLOC_395	map00250
Alanine, aspartate and glutamate metabolism	21	synthase (glutamine-hydrolysing)	ec:6.3.5.5	2	MLOC_5725, MLOC_75322	map00250
Alanine, aspartate and glutamate metabolism	21	synthase (glutamine-hydrolysing)	ec:6.3.5.4	2	MLOC_72774, MLOC_51571	map00250
Alanine, aspartate and glutamate metabolism	21	dehydrogenase	ec:1.4.1.2	1	MLOC_78233	map00250
Alanine, aspartate and glutamate metabolism	21	lyase	ec:4.3.2.1	1	MLOC_7062	map00250
Alanine, aspartate and glutamate metabolism	21	carbamoyltransferase	ec:2.1.3.2	1	MLOC_54648	map00250
Alanine, aspartate and glutamate metabolism	21	transaminase	ec:2.6.1.2	1	MLOC_7150	map00250
Alanine, aspartate and glutamate metabolism	21	transaminase	ec:2.6.1.1	1	MLOC_13742	map00250
Alanine, aspartate and glutamate metabolism	21	transaminase	ec:2.6.1.44	1	MLOC_57145	map00250
Alanine, aspartate and glutamate metabolism	21	ligase	ec:6.3.1.2	2	MLOC_54057, MLOC_11890	map00250
Alanine, aspartate and glutamate metabolism	21	transaminase (isomerizing)	ec:2.6.1.16	1	MLOC_59721	map00250
Alanine, aspartate and glutamate metabolism	21	transaminase	ec:2.6.1.12	1	MLOC_7150	map00250
Riboflavin metabolism	4	reductase	ec:1.1.1.193	1	MLOC_53310	map00740
Riboflavin metabolism	4	deaminase	ec:3.5.4.26	1	MLOC_53310	map00740
Riboflavin metabolism	4	cyclohydrolase II	ec:3.5.4.25	2	MLOC_62417, MLOC_59642	map00740
Riboflavin metabolism	4	synthase	ec:4.1.99.12	2	MLOC_62417, MLOC_59642	map00740
Riboflavin metabolism	4	kinase	ec:2.7.1.26	1	MLOC_63871	map00740
Styrene degradation	4	acylamidase	ec:3.5.1.4	1	MLOC_44719	map00643
Styrene degradation	4	1,2-dioxygenase	ec:1.13.11.5	1	MLOC_56481	map00643
Styrene degradation	4	acetonitrilase	ec:3.5.5.1	2	MLOC_12498, MLOC_63646	map00643
Ethylbenzene degradation	1	C-acyltransferase	ec:2.3.1.16	1	MLOC_37671	map00642
Propanoate metabolism	7	hydratase	ec:4.2.1.17	2	MLOC_13408, MLOC_72645	map00640
Propanoate metabolism	7	carboxylase	ec:6.4.1.2	1	MLOC_73196	map00640
Propanoate metabolism	7	ligase (ADP-forming)	ec:6.2.1.5	2	MLOC_67077, MLOC_62314	map00640
Propanoate metabolism	7	ligase	ec:6.2.1.1	2	MLOC_77651, MLOC_61553	map00640
Ascorbate and aldarate metabolism	22	peroxidase	ec:1.11.1.11	4	MLOC_13927, MLOC_56459, MLOC_55199, MLOC_6127	map00053
Ascorbate and aldarate metabolism	22	dehydrogenase (ascorbate)	ec:1.8.5.1	1	MLOC_71781	map00053
Ascorbate and aldarate metabolism	22	1-dehydrogenase	ec:1.1.1.122	1	MLOC_38115	map00053
Ascorbate and aldarate metabolism	22	uridylyltransferase	ec:2.7.7.64	1	MLOC_13920	map00053
Ascorbate and aldarate metabolism	22	reductase (NADH)	ec:1.6.5.4	2	MLOC_70707, MLOC_66210	map00053
Ascorbate and aldarate metabolism	22	aldolase	ec:4.1.2.20	1	MLOC_47482	map00053
Ascorbate and aldarate metabolism	22	dehydrogenase (NAD+)	ec:1.2.1.3	6	MLOC_75745, MLOC_10218, MLOC_12946, MLOC_61036, MLOC_34526, MLOC_63457	map00053
Ascorbate and aldarate metabolism	22	1-naphthol glucuronyltransferase	ec:2.4.1.17	4	MLOC_5777, MLOC_55516, MLOC_4722, MLOC_12909	map00053
Ascorbate and aldarate metabolism	22	6-dehydrogenase	ec:1.1.1.22	2	MLOC_70967, MLOC_5287	map00053
Galactose metabolism	39	phosphohexokinase	ec:2.7.1.11	5	MLOC_62788, MLOC_7060, MLOC_60124, MLOC_56733, MLOC_65749	map00052
Galactose metabolism	39	glucokinase (phosphorylating)	ec:2.7.1.2	1	MLOC_53317	map00052
Galactose metabolism	39	hexokinase type IV glucokinase	ec:2.7.1.1	6	MLOC_57896, MLOC_53317, MLOC_15972, MLOC_19829, MLOC_63523, MLOC_60790	map00052
Galactose metabolism	39	1-epimerase	ec:5.1.3.3	1	MLOC_5638	map00052
Galactose metabolism	39	4-epimerase	ec:5.1.3.2	3	MLOC_60662, MLOC_26495, MLOC_72010	map00052
Galactose metabolism	39	invertase	ec:3.2.1.26	16	MLOC_60935, MLOC_59714, MLOC_20933, MLOC_80162, MLOC_57850, MLOC_72784, MLOC_79590, MLOC_57254, MLOC_80687, MLOC_64782, MLOC_59070, MLOC_66445, MLOC_35957, MLOC_7525, MLOC_58270, MLOC_56803	map00052
Galactose metabolism	39	lactase (ambiguous)	ec:3.2.1.23	3	MLOC_37740, MLOC_56418, MLOC_71494	map00052
Galactose metabolism	39	melibiase	ec:3.2.1.22	1	MLOC_60815	map00052
Galactose metabolism	39	uridylyltransferase	ec:2.7.7.9	1	MLOC_13920	map00052
Galactose metabolism	39	uridylyltransferase	ec:2.7.7.64	1	MLOC_13920	map00052
Galactose metabolism	39	galactosyltransferase	ec:2.4.1.82	2	MLOC_60815, MLOC_69246	map00052
Galactose metabolism	39	reductase	ec:1.1.1.21	1	MLOC_20288	map00052
Galactose metabolism	39	(alpha-D-glucose-1,6-bisphosphate-dependent)	ec:5.4.2.2	1	MLOC_62030	map00052
Fructose and mannose metabolism	34	phosphohexokinase	ec:2.7.1.11	5	MLOC_62788, MLOC_7060, MLOC_60124, MLOC_56733, MLOC_65749	map00051
Fructose and mannose metabolism	34	4,6-dehydratase	ec:4.2.1.47	1	MLOC_73895	map00051
Fructose and mannose metabolism	34	isomerase	ec:5.3.1.6	1	MLOC_17604	map00051
Fructose and mannose metabolism	34	isomerase	ec:5.3.1.5	1	MLOC_55107	map00051
Fructose and mannose metabolism	34	isomerase	ec:5.3.1.1	3	MLOC_79334, MLOC_39313, MLOC_4948	map00051
Fructose and mannose metabolism	34	fructokinase (phosphorylating)	ec:2.7.1.4	4	MLOC_15972, MLOC_19829, MLOC_63523, MLOC_60790	map00051
Fructose and mannose metabolism	34	hexokinase type IV glucokinase	ec:2.7.1.1	6	MLOC_57896, MLOC_53317, MLOC_15972, MLOC_19829, MLOC_63523, MLOC_60790	map00051
Fructose and mannose metabolism	34	endo-1,4-beta-mannosidase	ec:3.2.1.78	2	MLOC_74852, MLOC_52484	map00051
Fructose and mannose metabolism	34	2-phosphatase	ec:3.1.3.46	2	MLOC_36414, MLOC_62317	map00051
Fructose and mannose metabolism	34	1-dehydrogenase	ec:1.1.1.122	1	MLOC_38115	map00051
Fructose and mannose metabolism	34	hexose diphosphatase	ec:3.1.3.11	5	MLOC_15267, MLOC_59924, MLOC_19670, MLOC_62317, MLOC_14208	map00051
Fructose and mannose metabolism	34	aldolase	ec:4.1.2.13	5	MLOC_39148, MLOC_73299, MLOC_14013, MLOC_58958, MLOC_8225	map00051
Fructose and mannose metabolism	34	diphosphatase	ec:3.6.1.21	1	MLOC_43949	map00051
Fructose and mannose metabolism	34	phosphofructokinase 2	ec:2.7.1.105	1	MLOC_36414	map00051
Fructose and mannose metabolism	34	reductase	ec:1.1.1.21	1	MLOC_20288	map00051
Fructose and mannose metabolism	34	1-phosphotransferase	ec:2.7.1.90	3	MLOC_7060, MLOC_60124, MLOC_65749	map00051
Fructose and mannose metabolism	34	mannose phosphomutase	ec:5.4.2.8	1	MLOC_44533	map00051
Biosynthesis of vancomycin group antibiotics	4	4,6-dehydratase	ec:4.2.1.46	4	MLOC_75026, MLOC_66511, MLOC_61200, MLOC_29530	map01055
Lipopolysaccharide biosynthesis	1	synthase	ec:2.5.1.55	1	MLOC_44325	map00540
Biosynthesis of ansamycins	1	glycolaldehydetransferase	ec:2.2.1.1	1	MLOC_20190	map01051
Phosphonate and phosphinate metabolism	1	cytidylyltransferase	ec:2.7.7.15	1	MLOC_19066	map00440
Caprolactam degradation	3	hydratase	ec:4.2.1.17	2	MLOC_13408, MLOC_72645	map00930
Caprolactam degradation	3	dehydrogenase (NADP+)	ec:1.1.1.2	1	MLOC_20288	map00930
Histidine metabolism	8	phosphoribosyltransferase	ec:2.4.2.17	1	MLOC_76049	map00340
Histidine metabolism	8	dehydrogenase [NAD(P)+]	ec:1.2.1.5	2	MLOC_12946, MLOC_61036	map00340
Histidine metabolism	8	dehydrogenase (NAD+)	ec:1.2.1.3	6	MLOC_75745, MLOC_10218, MLOC_12946, MLOC_61036, MLOC_34526, MLOC_63457	map00340
Histidine metabolism	8	transaminase	ec:2.6.1.9	1	MLOC_13742	map00340
Retinol metabolism	11	15,15'-monooxygenase	ec:1.14.99.36	1	MLOC_61512	map00830
Retinol metabolism	11	1-monooxygenase	ec:1.14.15.3	1	MLOC_14895	map00830
Retinol metabolism	11	dehydrogenase	ec:1.1.1.1	2	MLOC_68001, MLOC_66620	map00830
Retinol metabolism	11	oxidase	ec:1.2.3.1	2	MLOC_74782, MLOC_7695	map00830
Retinol metabolism	11	1-naphthol glucuronyltransferase	ec:2.4.1.17	4	MLOC_5777, MLOC_55516, MLOC_4722, MLOC_12909	map00830
Retinol metabolism	11	monooxygenase	ec:1.14.14.1	2	MLOC_56495, MLOC_14895	map00830
mTOR signaling pathway	6	protein kinase	ec:2.7.11.24	6	MLOC_60926, MLOC_5653, MLOC_11730, MLOC_17814, MLOC_71588, MLOC_31474	map04150
Pyrimidine metabolism	56	synthase (glutamine hydrolysing)	ec:6.3.4.2	1	MLOC_3255	map00240
Pyrimidine metabolism	56	dehydrogenase (NAD+)	ec:1.3.1.1	1	MLOC_53310	map00240
Pyrimidine metabolism	56	synthase	ec:4.2.1.70	1	MLOC_53028	map00240
Pyrimidine metabolism	56	decarboxylase	ec:4.1.1.23	2	MLOC_14891, MLOC_6793	map00240
Pyrimidine metabolism	56	kinase	ec:2.7.4.9	1	MLOC_54487	map00240
Pyrimidine metabolism	56	kinase	ec:2.7.4.6	3	MLOC_43889, MLOC_37421, MLOC_20045	map00240
Pyrimidine metabolism	56	phosphoribosyltransferase	ec:2.4.2.10	2	MLOC_14891, MLOC_6793	map00240
Pyrimidine metabolism	56	synthase (glutamine-hydrolysing)	ec:6.3.5.5	2	MLOC_5725, MLOC_75322	map00240
Pyrimidine metabolism	56	synthase	ec:2.1.1.45	1	MLOC_69499	map00240
Pyrimidine metabolism	56	nucleotidyltransferase	ec:2.7.7.8	1	MLOC_21941	map00240
Pyrimidine metabolism	56	DNA polymerase	ec:2.7.7.7	3	MLOC_10890, MLOC_50296, MLOC_15360	map00240
Pyrimidine metabolism	56	RNA polymerase	ec:2.7.7.6	25	MLOC_81901, MLOC_54361, MLOC_12452, MLOC_61094, MLOC_69883, MLOC_50296, MLOC_15360, MLOC_52622, MLOC_60620, MLOC_68908, MLOC_23699, MLOC_5852, MLOC_66040, MLOC_4294, MLOC_4725, MLOC_61052, MLOC_20836, MLOC_31420, MLOC_15664, MLOC_54009, MLOC_9478, MLOC_9538, MLOC_24862, MLOC_48367, MLOC_60339	map00240
Pyrimidine metabolism	56	reductase	ec:1.17.4.1	1	MLOC_15081	map00240
Pyrimidine metabolism	56	nucleosidase	ec:3.2.2.8	2	MLOC_11064, MLOC_64562	map00240
Pyrimidine metabolism	56	nucleosidase	ec:3.2.2.3	2	MLOC_11064, MLOC_64562	map00240
Pyrimidine metabolism	56	uridine 5'-nucleotidase	ec:3.1.3.5	1	MLOC_39143	map00240
Pyrimidine metabolism	56	carbamoylaspartic dehydrase	ec:3.5.2.3	1	MLOC_2480	map00240
Pyrimidine metabolism	56	kinase	ec:2.7.4.22	2	MLOC_28975, MLOC_78933	map00240
Pyrimidine metabolism	56	kinase	ec:2.7.4.14	2	MLOC_78953, MLOC_13599	map00240
Pyrimidine metabolism	56	carbamoyltransferase	ec:2.1.3.2	1	MLOC_54648	map00240
Pyrimidine metabolism	56	reductase	ec:1.8.1.9	3	MLOC_14409, MLOC_22588, MLOC_45673	map00240
Pyrimidine metabolism	56	kinase	ec:2.7.1.48	4	MLOC_78953, MLOC_53811, MLOC_37443, MLOC_37996	map00240
Pyrimidine metabolism	56	kinase	ec:2.7.1.21	1	MLOC_63902	map00240
Thiamine metabolism	186	kinase	ec:2.7.4.7	1	MLOC_59029	map00730
Thiamine metabolism	186	synthase	ec:2.2.1.7	1	MLOC_69805	map00730
Thiamine metabolism	186	diphosphorylase	ec:2.5.1.3	1	MLOC_59029	map00730
Thiamine metabolism	186	desulfurase	ec:2.8.1.7	3	MLOC_11291, MLOC_39568, MLOC_47215	map00730
Thiamine metabolism	186	phosphatase	ec:3.6.1.15	181	MLOC_26623, MLOC_61636, MLOC_66323, MLOC_65784, MLOC_66404, MLOC_37216, MLOC_7115, MLOC_68088, MLOC_52235, MLOC_2499, MLOC_19838, MLOC_37338, MLOC_69347, MLOC_59328, MLOC_10168, MLOC_62210, MLOC_57003, MLOC_37854, MLOC_66337, MLOC_58493, MLOC_74648, MLOC_7079, MLOC_69619, MLOC_57640, MLOC_46309, MLOC_81966, MLOC_37257, MLOC_17219, MLOC_52698, MLOC_36705, MLOC_1375, MLOC_51308, MLOC_10989, MLOC_27…	map00730
Thiamine metabolism	186	kinase	ec:2.7.1.49	1	MLOC_59029	map00730
Steroid hormone biosynthesis	11	dehydrogenase	ec:1.1.1.145	5	MLOC_71382, MLOC_57736, MLOC_69248, MLOC_57004, MLOC_9000	map00140
Steroid hormone biosynthesis	11	1-naphthol glucuronyltransferase	ec:2.4.1.17	4	MLOC_5777, MLOC_55516, MLOC_4722, MLOC_12909	map00140
Steroid hormone biosynthesis	11	monooxygenase	ec:1.14.14.1	2	MLOC_56495, MLOC_14895	map00140
Folate biosynthesis	5	cyclohydrolase I	ec:3.5.4.16	1	MLOC_57452	map00790
Folate biosynthesis	5	aldolase	ec:4.1.2.25	1	MLOC_38832	map00790
Folate biosynthesis	5	synthase	ec:2.6.1.85	2	MLOC_25507, MLOC_8567	map00790
Folate biosynthesis	5	reductase	ec:1.5.1.3	1	MLOC_69499	map00790
Glyoxylate and dicarboxylate metabolism	33	carboxylase	ec:4.1.1.39	4	MLOC_21811, MLOC_64679, MLOC_34272, MLOC_61558	map00630
Glyoxylate and dicarboxylate metabolism	33	equilase	ec:1.11.1.6	3	MLOC_76546, MLOC_11835, MLOC_78148	map00630
Glyoxylate and dicarboxylate metabolism	33	kynurenine formamidase	ec:3.5.1.9	3	MLOC_16943, MLOC_10812, MLOC_73290	map00630
Glyoxylate and dicarboxylate metabolism	33	hydroxymethyltransferase	ec:2.1.2.1	3	MLOC_80158, MLOC_54838, MLOC_59370	map00630
Glyoxylate and dicarboxylate metabolism	33	oxidase	ec:1.2.3.4	2	MLOC_75098, MLOC_68972	map00630
Glyoxylate and dicarboxylate metabolism	33	(Si)-synthase	ec:2.3.3.1	1	MLOC_66594	map00630
Glyoxylate and dicarboxylate metabolism	33	ligase	ec:6.2.1.8	1	MLOC_58362	map00630
Glyoxylate and dicarboxylate metabolism	33	deformylase	ec:3.5.1.10	1	MLOC_65132	map00630
Glyoxylate and dicarboxylate metabolism	33	synthase (ferredoxin)	ec:1.4.7.1	1	MLOC_70866	map00630
Glyoxylate and dicarboxylate metabolism	33	dehydrogenase	ec:1.2.1.2	1	MLOC_75288	map00630
Glyoxylate and dicarboxylate metabolism	33	dehydrogenase	ec:1.1.1.37	6	MLOC_7780, MLOC_65883, MLOC_59050, MLOC_73672, MLOC_64140, MLOC_45165	map00630
Glyoxylate and dicarboxylate metabolism	33	transaminase	ec:2.6.1.45	1	MLOC_69030	map00630
Glyoxylate and dicarboxylate metabolism	33	ligase	ec:6.3.1.2	2	MLOC_54057, MLOC_11890	map00630
Glyoxylate and dicarboxylate metabolism	33	hydratase	ec:4.2.1.3	2	MLOC_36344, MLOC_65580	map00630
Glyoxylate and dicarboxylate metabolism	33	oxidase	ec:1.1.3.15	2	MLOC_16035, MLOC_75010	map00630
Glycosaminoglycan biosynthesis - heparan sulfate / heparin	3	3-beta-glucuronosyltransferase	ec:2.4.1.135	2	MLOC_5777, MLOC_4722	map00534
Glycosaminoglycan biosynthesis - heparan sulfate / heparin	3	4-alpha-N-acetylglucosaminyltransferase	ec:2.4.1.224	1	MLOC_76376	map00534
Glycosaminoglycan biosynthesis - heparan sulfate / heparin	3	4-alpha-N-acetylglucosaminyltransferase	ec:2.4.1.223	1	MLOC_76376	map00534
Glycosaminoglycan biosynthesis - chondroitin sulfate / dermatan sulfate	2	3-beta-glucuronosyltransferase	ec:2.4.1.135	2	MLOC_5777, MLOC_4722	map00532
Pentose and glucuronate interconversions	30	isomerase	ec:5.3.1.5	1	MLOC_55107	map00040
Pentose and glucuronate interconversions	30	3-epimerase	ec:5.1.3.1	1	MLOC_70184	map00040
Pentose and glucuronate interconversions	30	pectin demethoxylase	ec:3.1.1.11	7	MLOC_64460, MLOC_39502, MLOC_39585, MLOC_67324, MLOC_71177, MLOC_57043, MLOC_54267	map00040
Pentose and glucuronate interconversions	30	lyase	ec:4.2.2.2	1	MLOC_44247	map00040
Pentose and glucuronate interconversions	30	dehydrogenase (NADP+)	ec:1.1.1.2	1	MLOC_20288	map00040
Pentose and glucuronate interconversions	30	beta-glucuronide glucuronohydrolase glucuronidase	ec:3.2.1.31	1	MLOC_15027	map00040
Pentose and glucuronate interconversions	30	pectin depolymerase	ec:3.2.1.15	5	MLOC_4738, MLOC_75889, MLOC_18353, MLOC_1552, MLOC_61812	map00040
Pentose and glucuronate interconversions	30	uridylyltransferase	ec:2.7.7.9	1	MLOC_13920	map00040
Pentose and glucuronate interconversions	30	uridylyltransferase	ec:2.7.7.64	1	MLOC_13920	map00040
Pentose and glucuronate interconversions	30	dehydrogenase (NAD+)	ec:1.2.1.3	6	MLOC_75745, MLOC_10218, MLOC_12946, MLOC_61036, MLOC_34526, MLOC_63457	map00040
Pentose and glucuronate interconversions	30	1-naphthol glucuronyltransferase	ec:2.4.1.17	4	MLOC_5777, MLOC_55516, MLOC_4722, MLOC_12909	map00040
Pentose and glucuronate interconversions	30	6-dehydrogenase	ec:1.1.1.22	2	MLOC_70967, MLOC_5287	map00040
Pentose and glucuronate interconversions	30	reductase	ec:1.1.1.21	1	MLOC_20288	map00040
Glycosaminoglycan degradation	5	hexosaminidase	ec:3.2.1.52	1	MLOC_45209	map00531
Glycosaminoglycan degradation	5	beta-glucuronide glucuronohydrolase glucuronidase	ec:3.2.1.31	1	MLOC_15027	map00531
Glycosaminoglycan degradation	5	lactase (ambiguous)	ec:3.2.1.23	3	MLOC_37740, MLOC_56418, MLOC_71494	map00531
DEGs: differentially expressed genes.
DEGs in Pathway: total number of mapped DEGs in a certain pathway.
DEGs of Enzyme: number of DEGs ecoding a certain enzyme.
