# Supplementary material for: Identification of Mild Freezing Shock Response Pathways in Barley Based on Transcriptome Profiling
Source: Front Plant Sci. 2016 Feb 8;7:106. doi: 10.3389/fpls.2016.00106 (PMC4744895; doi:10.3389/fpls.2016.00106)
Supplement: Table S5 — Expression values of differentially expressed genes (DEGs) in low temperature signaling pathways. [file Table5.XLSX]

## Sheet: Table S5
Table S5. Expression values of differentially expressed genes (DEGs) in low temperature signaling pathways.
Pathway	Gene_by_annotation	ID	Barley_ID	Gene_family	Barley_gene_name	Barley_gene_locus	Nure_C_FPKM	Nure_T_FPKM	Tremois_C_FPKM	Tremois_T_FPKM	FPKMs_change
Ca2+ signaling	CAM7	AT3G43810	MLOC_19924	CAM	CAM	4:245732696-245734620	86.8127	38.0479	67.2191	69.2893	Nure_D
	CAM7	AT3G43810	MLOC_36991	CAM	CAM	1:385071273-385073482	80.7082	106.889	58.1225	116.756	Tremois_U
	CAM7	AT3G43810	MLOC_36992	CAM		1:385074235-385075218	18.2079	2.96246	19.1107	2.89758	Nure_D|Tremois_D
	CAM7	AT3G43810	MLOC_58454	CAM	CAM	3:283490333-283493888	75.2207	152.253	46.6091	170.685	Nure_U|Tremois_U
	CAM9	AT3G51920	MLOC_65903	CAM		2:107440120-107441861	105.015	34.0867	100.956	58.7046	Nure_D
	CML37	AT5G42380	MLOC_74162	CML		7:585738579-585739458	0	8.32439	0	5.06407	Nure_U|Tremois_U
	CML37	AT5G42380	MLOC_64120	CML		7:585636864-585637652	0.131515	0.210504	0	11.6947	Tremois_U
	CML39	AT1G76640	MLOC_10787	CML		3:547098646-547099430	0.241149	254.07	0	962.405	Nure_U|Tremois_U
	CML26	AT1G73630	MLOC_13902	CML		7:546182242-546183054	39.7571	15.3383	16.8552	12.8602	Nure_D
	CML49	AT3G10300	MLOC_20537	CML		5:105088105-105097713	34.9163	156.697	40.1249	116.316	Nure_U|Tremois_U
	CML30	AT3G29000	MLOC_21464	CML		5:416253311-416254528	8.59204	64.0025	2.60794	140.376	Nure_U|Tremois_U
	CML38	AT1G76650	MLOC_25632	CML		3:546652002-546652764	0.811268	17.8466	0	98.6113	Nure_U|Tremois_U
	CML21	AT4G26470	MLOC_3858	CML		6:229155428-229159303	40.4434	4.17845	32.7002	3.42359	Nure_D|Tremois_D
	CML48	AT2G27480	MLOC_4130	CML		7:52450890-52452172	2.44968	7.76925	0.408665	11.4112	Tremois_U
	CML11	AT3G22930	MLOC_58752	CML		5:53986990-53987863	1.71117	219.113	0.951882	125.186	Nure_U|Tremois_U
	CML11	AT3G22930	MLOC_45157	CML		5:54296500-54297520	0.704276	67.9863	0.602974	44.5984	Nure_U|Tremois_U
	CML42	AT4G20780	MLOC_51461	CML		4:271420256-271420696	11.3243	134.662	6.96878	175.656	Nure_U|Tremois_U
	CML15	AT1G18530	MLOC_5421	CML		1:456628050-456629137	11.1749	33.6463	5.33007	56.7872	Nure_U|Tremois_U
	CML42	AT4G20780	MLOC_55919	CML		5:480999804-481006965	2.76665	3.6444	0	4.2572	Tremois_U
	CML45	AT5G39670	MLOC_70788	CML		1:461372274-461373074	1.1107	0.572518	0.130295	186.454	Tremois_U
	CML45	AT5G39670	MLOC_5613	CML		1:444591056-444591731	0.823132	0.531738	0	15.268	Tremois_U
	CML13	AT1G12310	MLOC_56500	CML		7:307174322-307176621	34.3848	11.9675	35.1132	19.7896	Nure_D
	CML22	AT3G24110	MLOC_61579	CML		1:61725062-61726548	8.21341	2.87126	11.6496	1.80782	Tremois_D
	CML36	AT3G10190	MLOC_65272	CML		5:120890824-120891948	6.91671	3.77439	2.222	53.714	Tremois_U
	CML25	AT1G24620	MLOC_69777	CML		1:311345700-311346922	23.8639	433.892	4.08644	221.443	Nure_U|Tremois_U
	CML43	AT5G44460	MLOC_70272	CML		5:523584161-523585460	0.598249	1.98203	0.100741	12.7055	Tremois_U
	CML4	AT3G59440	MLOC_71936	CML		7:52541915-52542637	9.56927	39.5391	11.0763	27.4002	Nure_U
	CML6	AT4G03290	MLOC_62796	CML		4:254382636-254383690	252.171	1010.46	266.619	458.741	Nure_U
	ATCBL3	AT4G26570	MLOC_16711	CBL		5:60651242-60656960	105.326	51.8743	98.8088	56.6009	Nure_D
	CBL10	AT4G33000	MLOC_60474	CBL		3:425767482-425770521	44.9911	21.7639	31.1376	17.214	Nure_D
	CMTA4	AT1G67310	MLOC_44450	CAMTA		3:516653054-516657256	11.4404	14.1039	8.97926	31.3964	Tremois_U
	CMTA4	AT1G67310	MLOC_58709	CAMTA		2:435024558-435032311	3.83335	10.6165	2.90922	13.7059	Tremois_U
	CIPK10	AT5G58380	MLOC_1658	CIPK		1:397278150-397281015	2.6249	0.146984	2.69062	0.221447	Nure_D|Tremois_D
	CIPK10	AT5G58380	MLOC_10262	CIPK		2:39994830-39998165	165.095	16.4446	147.069	23.1517	Nure_D|Tremois_D
	CIPK11	AT2G30360	MLOC_12021	CIPK		2:608943365-608944912	1.51576	0	6.98059	0.182079	Tremois_D
	CIPK3	AT2G26980	MLOC_26370	CIPK		7HL:4263152-4263662	19.1782	3.28158	14.4333	9.54673	Nure_D
	CIPK3	AT2G26980	MLOC_75484	CIPK		4:199206283-199209762	64.8613	16.2083	61.3349	13.5021	Nure_D|Tremois_D
	CIPK21	AT5G57630	MLOC_30788	CIPK		6:158182344-158190477	13.0298	2.9449	14.9726	2.78279	Nure_D|Tremois_D
	CIPK6	AT4G30960	MLOC_55382	CIPK		5:405637043-405639706	36.5073	11.1893	34.8923	10.5393	Nure_D|Tremois_D
	CIPK1	AT3G17510	MLOC_6100	CIPK		1:88066270-88070497	25.3946	103.742	24.5548	51.5916	Nure_U|Tremois_U
	CIPK23	AT1G30270	MLOC_61362	CIPK		2:509216473-509220607	63.8289	439.711	26.8783	333.449	Nure_U|Tremois_U
	CIPK9	AT1G01140	MLOC_62498	CIPK		4:524156343-524160577	223.321	738.41	121.546	504.427	Nure_U|Tremois_U
	CIPK26	AT5G21326	MLOC_63556	CIPK		4:242715249-242719079	172.293	93.1658	188.764	75.1288	Tremois_D
	CIPK5	AT5G10930	MLOC_67101	CIPK		5:409069981-409072355	8.22869	27.0712	4.97605	35.9772	Tremois_U
	CIPK4	AT4G14580	MLOC_81006	CIPK		5:52087510-52089551	2.30735	0	0.990996	0.0706481	Nure_D
	CIPK20	AT5G45820	MLOC_9827	CIPK		3:143585453-143590274	145.676	7.0959	120.61	18.768	Nure_D|Tremois_D
	CDPK6	AT4G23650	MLOC_32468	CDPK		1H:5249645-5252977	14.6868	29.5741	8.65648	35.9341	Tremois_U
	ATCDPK2	AT1G35670	MLOC_38029	CDPK		4:265459715-265461542	6.2363	75.0205	4.91103	57.5572	Nure_U|Tremois_U
PtdOH signaling	ATPLDDELTA	AT4G35790	MLOC_4380	PLD		5:479932558-479941350	9.98952	33.2305	7.55638	71.3765	Nure_U|Tremois_U
	PLDALPHA1	AT3G15730	MLOC_56293	PLD	PLD	3:99623666-99628170	60.8819	110.833	60.928	122.097	Tremois_U
	PLDALPHA2	AT1G52570	MLOC_5823	PLD		1:151010576-151014017	2.4802	0.17552	1.40407	0.454797	Nure_D
	ATGPAT6	AT2G38110	MLOC_33386	GPAT		6:15206462-15208890	15.7716	2.00342	14.3355	3.00837	Nure_D|Tremois_D
	ATGPAT3	AT4G01950	MLOC_37813	GPAT		3:128948952-128954076	3.27494	0.818304	3.29748	1.31356	Nure_D
	ATGPAT5	AT3G11430	MLOC_75580	GPAT		1H:6355491-6358243	0.081985	14.5912	0	2.60465	Nure_U|Tremois_U
	ATLPLAT1	AT1G12640	MLOC_69398	LPAAT		6HL:34468-41530	34.9586	18.6385	40.4845	17.9989	Tremois_D
	LPAT5	AT3G18850	MLOC_73341	LPAAT		1:371157108-371160614	18.7031	35.6812	15.1641	45.6869	Tremois_U
	LPP3	AT3G02600	MLOC_55287	PAP		3:17262491-17266859	0	0.362924	0	6.21417	Tremois_U
	LPP3	AT3G02600	MLOC_5726	PAP		1:439776961-439783002	26.496	106.724	20.8447	104.29	Nure_U|Tremois_U
	LPP3	AT3G02600	MLOC_7947	PAP		3:418626243-418630352	0.503664	7.35507	0.121292	2.61893	Nure_U|Tremois_U
	LPP3	AT3G02600	MLOC_72673	PAP		7:332629284-332631651	3.03737	0.117794	0	3.48176	Nure_D|Tremois_U
	F1O17.1	AT1G74320	MLOC_18751	EK		1:430526536-430530975	21.0442	11.2334	5.30018	23.4464	Tremois_U
	EMB1187	AT2G26830	MLOC_3963	EK		5:385685924-385690017	74.6444	34.1572	73.97	20.524	Nure_D|Tremois_D
	PEAMT	AT3G18000	MLOC_15214	PEAMT		6:471266526-471269353	346.673	171.495	649.452	108.539	Nure_D|Tremois_D
	PEAMT	AT3G18000	MLOC_66415	PEAMT		1:428691456-428697328	1620.36	189.257	1475.99	28.6816	Nure_D|Tremois_D
	ATCCT1	AT2G32260	MLOC_19066	CTP		6:167771192-167775142	111.967	39.7444	112.592	55.0196	Nure_D|Tremois_D
	AAPT1	AT1G13560	MLOC_19179	EPT		6:24822597-24828210	57.8422	29.6817	88.4353	29.9676	Tremois_D
	CDS2	AT4G22340	MLOC_80354	CDS		3:439949861-439954168	69.5146	20.6043	95.1606	19.0824	Nure_D|Tremois_D
	ATPIS1	AT1G68000	MLOC_34590	PIS		2:585012675-585016175	19.2031	37.2887	15.3794	47.0239	Tremois_U
	PLC6	AT2G40116	MLOC_11225	PLC		2:19443572-19447298	23.0635	23.5808	16.6049	41.2728	Tremois_U
	ATPLC4	AT5G58700	MLOC_58308	PLC		4:400110922-400115916	27.9731	43.6355	56.6487	27.7787	Tremois_D
	DGK5	AT2G20900	MLOC_58803	DGK		2:606903836-606908998	27.104	121.449	14.4838	170.207	Nure_U|Tremois_U
CBFs pathway	ICE1	AT3G26744	MLOC_46407		ICE2	3:525115191-525117963	6.34445	5.67939	1.81508	10.4076	Tremois_U
	CIR1	AT5G37260	MLOC_57684	MYB		7:599252387-599256031	69.6256	41.5249	87.2406	40.5211	Tremois_D
	CIR1	AT5G37260	MLOC_62877	MYB		2:579793972-579796824	0.51214	105.727	0.470987	77.1669	Nure_U|Tremois_U
	MYB15	AT3G23250	MLOC_34646	MYB		6:331841901-331842891	0.274857	3.10242	0	0.523219	Nure_U
	MYB15	AT3G23250	MLOC_43806	MYB		6:304529575-304530479	0	3.10062	0	0.947756	Nure_U
	MYB15	AT3G23250	MLOC_73037	MYB		2:549610729-549612641	13.3179	55.9294	11.0232	18.5483	Nure_U
	CBF1	AT4G25490	MLOC_75886	HvCBF1	HvCBF1	6:403335411-403336639	0.531707	0.824589	0.104736	5.81192	Tremois_U
	CBF2	AT4G25470	MLOC_54227	HvCBF4	HvCBF4B	5:464284242-464285325	56.1912	13.7378	2.32168	12.5144	Nure_D|Tremois_U
	CBF2	AT4G25470	MLOC_59224	HvCBF4	HvCBF14	5:464354308-464355466	4.1042	183.673	5.77876	104.775	Nure_U|Tremois_U
	CBF3	AT4G25480	MLOC_41994	HvCBF4	HvCBF9	5:464369127-464369807	5.2299	296.3	2.80153	201.357	Nure_U|Tremois_U
	CBF3	AT4G25480	MLOC_63682	HvCBF3	HvCBF6	5:464483625-464485184	0.755299	5.68703	0.359854	2.90019	Nure_U|Tremois_U
	ZAT10	AT1G27730	MLOC_54674	ZAT		5:76282572-76284102	1.04662	27.2637	0.579535	31.0314	Nure_U|Tremois_U
	ZAT10	AT1G27730	MLOC_65033	ZAT		5HL:865298-866973	19.7967	144.913	18.118	185.169	Nure_U|Tremois_U
	ZAT10	AT1G27730	MLOC_70662	ZAT		7:88662442-88663597	0.21114	6.89559	0	4.22176	Nure_U|Tremois_U
	ZAT12	AT5G59820	MLOC_19822	ZAT		5:531738918-531739551	0	52.2806	0	11.6304	Nure_U|Tremois_U
	ZAT12	AT5G59820	MLOC_63032	ZAT		5:530667632-530668582	0.840681	85.2783	0	316.891	Nure_U|Tremois_U
	ZAT12	AT5G59820	MLOC_76196	ZAT		5:530192797-530193347	0	5.0406	0	7.11902	Nure_U|Tremois_U
	LOS2	AT2G36530	MLOC_37167			7:22263803-22267905	7.70257	0.959407	0.128452	1.32411	Nure_D
	COR47	AT1G20440	MLOC_14884	COR	DHN8	6:363744288-363745621	233.48	3638.87	301.84	2110.66	Nure_U|Tremois_U
	COR27	AT5G42900	MLOC_70331	COR		4:504292483-504295764	0	12.4728	0.068831	10.4824	Nure_U|Tremois_U
ABA pathway	ABA1	AT5G67030	MLOC_64943			2:436899478-436905175	645.346	303.829	602.733	135.504	Nure_D|Tremois_D
	NPQ1	AT1G08550	MLOC_61961			2:438033266-438036037	114.829	60.4236	186.37	29.8838	Tremois_D
	NCED4	AT4G19170	MLOC_61512	NCED		6:437745638-437748257	462.985	32.228	366.9	4.45221	Nure_D|Tremois_D
	NCED6	AT3G24220	MLOC_14726	NCED		3:542885856-542891769	2.45971	12.2164	3.62896	15.9547	Nure_U|Tremois_U
	NCED9	AT1G78390	MLOC_18300	NCED		5:489531621-489533945	1.02385	6.69904	1.17813	10.1437	Nure_U|Tremois_U
	CYP707A3	AT5G45340	MLOC_4786	CYP707A	HVCYP707A1	6:437771783-437774758	16.0859	173.782	13.211	20.0716	Nure_U
	CYP707A4	AT3G19270	MLOC_69371	CYP707A		5HL:87975-91096	14.6515	11.6311	27.9216	3.89595	Tremois_D
	CBF4	AT5G51990	MLOC_4956	HvCBF3	HvCBF3	5:464543141-464544367	0	10.207	0	21.8525	Nure_U|Tremois_U
	PYR1	AT4G17870	MLOC_74443	PYR		1:130319680-130321196	9.22197	1.36512	7.952	3.04845	Nure_D
	PYL5	AT5G05440	MLOC_65591	PYL		3:499895577-499896722	0.526046	15.4805	0	7.00784	Nure_U|Tremois_U
	PYL5	AT5G05440	MLOC_71349	PYL		4:334853607-334855065	23.3222	49.2213	14.8222	26.6839	Nure_U
	HAI2	AT1G07430	MLOC_56081	PP2C		4:400304395-400306591	28.3932	78.9067	27.5966	56.7053	Nure_U|Tremois_U
	HAI3	AT2G29380	MLOC_8131	PP2C		3:489661913-489664208	25.7133	24.6764	22.7281	55.3727	Tremois_U
	ATHB7	AT2G46680	MLOC_66350			6:365036668-365037879	0.0921004	4.3746	0.109766	1.07922	Nure_U
	ATHB7	AT2G46680	MLOC_69710			5:469826019-469827831	23.4862	3.51059	25.1263	9.03012	Nure_D
	ATHB7	AT2G46680	MLOC_70350			2:554027249-554030016	38.5535	241.831	21.0345	188.259	Nure_U|Tremois_U
	OST1	AT4G33950	MLOC_11726	SnRK2	HVPKABA1	2:588840185-588843121	13.0914	63.4592	1.72333	47.6431	Nure_U|Tremois_U
	OST1	AT4G33950	MLOC_3013	SnRK2		5:107214163-107216814	35.6229	69.1235	29.201	65.5199	Tremois_U
	OST1	AT4G33950	MLOC_69212	SnRK2		2:114317780-114322394	32.9569	91.0198	26.4787	40.4216	Nure_U
	SNRK2-5	AT5G63650	MLOC_62759	SnRK2		2:479989993-479994791	16.3889	82.1404	8.34391	89.392	Nure_U|Tremois_U
	ABF3	AT4G34000	MLOC_20326	ABF	ABF2	7:96037094-96041602	1.74722	0.29683	2.84428	0.421837	Tremois_D
	ABF3	AT4G34000	MLOC_66546	ABF	HvABI5	5:421391153-421394996	31.6503	15.3059	57.4211	16.6612	Tremois_D
	AREB3	AT3G56850	MLOC_10399	AREB		2:579954835-579955861	20.8135	2.93598	24.1657	2.32603	Nure_D|Tremois_D
Jasmonate pathway	PLA2	EC:3.1.1.4	MLOC_81876	phospholipase A2		2:600305902-600309626	756.209	193.051	579.801	244.62	Nure_D|Tremois_D
	PLA2	EC:3.1.1.4	MLOC_74432	phospholipase A2		2:616585935-616588593	2.99488	4.37119	0.538141	45.2655	Tremois_U
	PLA2	EC:3.1.1.4	MLOC_71053	phospholipase A2		4:16460675-16462427	0.319266	11.816	0.119562	12.6134	Nure_U|Tremois_U
	PLA2	EC:3.1.1.4	MLOC_6428	phospholipase A2		5:460802592-460805624	70.6485	164.343	64.4826	112.911	Nure_U
	PLA2	EC:3.1.1.4	MLOC_24486	phospholipase A2		5HS:243884-246105	30.0086	65.5179	45.539	49.445	Nure_U
	PLA1	EC:3.1.1.32	MLOC_61617	phospholipase A1		3:425730900-425732730	73.6337	32.8789	111.331	28.3428	Nure_D|Tremois_D
	LOX	EC:1.13.11.12	MLOC_64972	linoleate 13S-lipoxygenase	LOX2.1	5:3531571-3535793	275.528	789.709	199.138	86.1387	Nure_U|Tremois_D
	LOX	EC:1.13.11.12	MLOC_51884	linoleate 13S-lipoxygenase	LOX2.3	6:201083495-201092485	2.02304	9.28042	0.157888	2.67503	Nure_U|Tremois_U
	LOX	EC:1.13.11.12	MLOC_51885	linoleate 13S-lipoxygenase		6:201083495-201092485	5.12232	32.2595	1.26721	8.30032	Nure_U|Tremois_U
	LOX	EC:1.13.11.12	MLOC_67243	linoleate 13S-lipoxygenase		7:196714258-196719115	33.6358	70.4645	22.8674	187.906	Nure_U|Tremois_U
	AOS	EC:4.2.1.92	MLOC_21933	allene oxide synthase		4:440967481-440969760	1.35483	266.02	0.306742	62.6071	Nure_U|Tremois_U
	AOS	EC:4.2.1.92	MLOC_8106	allene oxide synthase		4:453566811-453568531	1.55579	72.0215	0.775161	16.4136	Nure_U|Tremois_U
	AOS	EC:4.2.1.92	MLOC_39679	allene oxide synthase		5:504809709-504810841	2.90743	18.4161	1.8295	16.2228	Nure_U|Tremois_U
	AOC	EC:5.3.99.6	MLOC_68391	allene-oxide cyclase		6:504498266-504499798	15.4129	80.8278	10.0188	112.348	Nure_U|Tremois_U
	OPR	EC:1.3.1.42	MLOC_71784	12-oxophytodienoate reductase		1:2949553-2953525	9.21163	2.16662	5.45858	13.9387	Nure_D
	OPR	EC:1.3.1.42	MLOC_45125	12-oxophytodienoate reductase		2:8401887-8403456	12.4514	28.7852	2.45587	177.772	Tremois_U
	OPR	EC:1.3.1.42	MLOC_63626	12-oxophytodienoate reductase		7:93351771-93352701	21.2145	145.143	36.9271	130.585	Nure_U|Tremois_U
	OPR	EC:1.3.1.42	MLOC_69262	12-oxophytodienoate reductase		7:524848757-524852243	16.6215	78.6126	9.06802	84.404	Nure_U|Tremois_U
	OPCL1	EC:6.2.1.-	MLOC_64857	OPC-8:0 CoA ligase 1		4:518783672-518788730	6.947	38.1269	5.87494	56.072	Nure_U|Tremois_U
	ACOX	EC:1.3.3.6	MLOC_34826	acyl-CoA oxidase		7:3242413-3245514	79.4887	114.996	82.3048	204.837	Tremois_U
	MFP2	EC:4.2.1.17	MLOC_13408	enoyl-CoA hydratase		3:437731985-437734514	11.6004	12.6312	14.8793	36.9817	Tremois_U
	MFP2	EC:4.2.1.17	MLOC_72645	enoyl-CoA hydratase		4:255640346-255642963	38.6925	38.3125	27.9304	64.7599	Tremois_U
	KAT	EC:2.3.1.16	MLOC_37671	ketoacyl-CoA acyltransferase		6:529912951-529916268	58.473	61.6401	41.8642	84.686	Tremois_U
	JAZ11	AT3G43440	MLOC_45755	JAZ		7:122687904-122688349	2.9858	699.688	1.78745	133.351	Nure_U|Tremois_U
	JAZ11	AT3G43440	MLOC_61774	JAZ		7:121757476-121758439	0.261836	34.7577	0.465445	2.15876	Nure_U
	JAZ12	AT5G20900	MLOC_11970	JAZ		7:121715444-121716191	0.200146	411.644	0.491304	53.9163	Nure_U|Tremois_U
	JAZ12	AT5G20900	MLOC_59388	JAZ		4:503706065-503707049	0.815495	2.66154	0.496756	6.50636	Tremois_U
	JAZ2	AT1G74950	MLOC_59389	JAZ		4:503702014-503703673	9.49692	62.7084	5.78218	58.9446	Nure_U|Tremois_U
	JAZ2	AT1G74950	MLOC_9995	JAZ		5:83604485-83606728	10.2568	560.2	2.11235	124.194	Nure_U|Tremois_U
	JAZ3	AT3G17860	MLOC_10653	JAZ		2:600626925-600632370	52.4495	141.663	50.2841	80.817	Nure_U
	JAZ3	AT3G17860	MLOC_37630	JAZ		5:360531046-360533495	143.795	372.186	120.308	254.551	Nure_U|Tremois_U
Amylohydrolysis pathway	SBE	EC:2.4.1.18	MLOC_63722	starch branching enzyme		2:481886349-481891453	14.4834	52.7715	20.3552	23.3974	Nure_U
	SBE	EC:2.4.1.18	MLOC_43405	starch branching enzyme		7:454379003-454386084	0.447328	4.03173	0.04901	2.55069	Nure_U|Tremois_U
	PHS	EC:2.4.1.1	MLOC_4869	alpha-glucan phosphorylase		3:490065318-490067057	239.529	27.6016	263.789	21.6146	Nure_D|Tremois_D
	PHS	EC:2.4.1.1	MLOC_5853	alpha-glucan phosphorylase		3:502089772-502091669	3.07168	2.38176	1.42659	5.87635	Tremois_U
	PHS	EC:2.4.1.1	MLOC_7408	alpha-glucan phosphorylase		5:32054234-32058011	5.82173	0.861343	7.33113	0.902026	Nure_D|Tremois_D
	PHS	EC:2.4.1.1	MLOC_71287	alpha-glucan phosphorylase		5:507416475-507423662	9.27043	72.7529	18.2869	38.7047	Nure_U|Tremois_U
	UGP	EC:2.7.7.9	MLOC_13920	UDP-glucose pyrophosphorylase		5:480409343-480410978	162.618	57.0574	180.141	68.8199	Nure_D|Tremois_D
	TPS	EC:2.4.1.15	MLOC_11773	trehalose 6-phosphate synthase		5:83037585-83043332	0.102191	3.58525	0.54873	2.72396	Nure_U|Tremois_U
	TPP	EC:3.1.3.12	MLOC_52798	trehalose 6-phosphate phosphatase		1H:19251748-19252309	8.76407	10.837	12.1658	49.7893	Tremois_U
	TPP	EC:3.1.3.12	MLOC_49094	trehalose 6-phosphate phosphatase		5:360464831-360466620	40.1416	607.039	18.8301	554.067	Nure_U|Tremois_U
	TPP	EC:3.1.3.12	MLOC_53783	trehalose 6-phosphate phosphatase		6:412631521-412635498	43.9651	14.3431	85.668	12.0588	Nure_D|Tremois_D
	CESA	EC:2.4.1.12	MLOC_7825	cellulose synthase		2:387075628-387078645	0.359897	0	3.40742	0	Tremois_D
	CESA	EC:2.4.1.12	MLOC_13463	cellulose synthase		2:397333011-397336831	162.597	7.89458	51.9826	11.7411	Nure_D|Tremois_D
	CESA	EC:2.4.1.12	MLOC_53007	cellulose synthase		2:475926251-475929751	81.6303	24.9404	69.9953	22.3427	Nure_D|Tremois_D
	CESA	EC:2.4.1.12	MLOC_43749	cellulose synthase		3:432034196-432036174	18.9299	4.92212	22.0296	5.38033	Tremois_D
	CESA	EC:2.4.1.12	MLOC_68431	cellulose synthase		5:403357464-403362707	11.3948	2.84666	14.058	5.86491	Nure_D
	CESA	EC:2.4.1.12	MLOC_65914	cellulose synthase		5:442140818-442147489	90.668	37.6076	57.5047	34.3854	Nure_D
	CESA	EC:2.4.1.12	MLOC_55081	cellulose synthase		6:27023603-27025777	63.3336	163.691	82.0951	175.419	Nure_U|Tremois_U
	GH	EC:3.2.1.4	MLOC_34376	4-beta-D-glucan 4-glucanohydrolase		2:544603815-544607837	13.8175	40.3986	15.4103	35.9884	Nure_U|Tremois_U
	GH	EC:3.2.1.4	MLOC_63741	4-beta-D-glucan 4-glucanohydrolase		4:44047488-44053535	27.9471	4.01227	42.0576	4.38971	Nure_D|Tremois_D
	GH	EC:3.2.1.4	MLOC_57794	4-beta-D-glucan 4-glucanohydrolase		6:70066303-70067508	2.424	0	0.587846	1.41948	Nure_D
	GH	EC:3.2.1.4	MLOC_66298	4-beta-D-glucan 4-glucanohydrolase		6:485031179-485034894	10.706	112.135	5.80731	79.5043	Nure_U|Tremois_U
	GH	EC:3.2.1.4	MLOC_7950	4-beta-D-glucan 4-glucanohydrolase		7:118501151-118503383	2.22754	144.467	2.42035	116.923	Nure_U|Tremois_U
	BGLU	EC:3.2.1.21	MLOC_13058	beta-glucosidase		1:311234042-311237807	7.2627	0.786703	1.02118	2.10827	Nure_D
	BGLU	EC:3.2.1.21	MLOC_44074	beta-glucosidase		1:371093976-371098243	89.1387	572.035	70.6767	432.661	Nure_U|Tremois_U
	BGLU	EC:3.2.1.21	MLOC_37976	beta-glucosidase		3:524152026-524155986	54.8966	49.3397	65.0851	28.2833	Tremois_D
	BGLU	EC:3.2.1.21	MLOC_64031	beta-glucosidase		3:528175522-528179739	20.7277	405.485	11.1076	93.985	Nure_U|Tremois_U
	BGLU	EC:3.2.1.21	MLOC_80849	beta-glucosidase		3:538450313-538451793	3.06048	29.1998	1.56776	33.9654	Nure_U|Tremois_U
	BGLU	EC:3.2.1.21	MLOC_13908	beta-glucosidase		3:538096841-538098495	3.74534	22.5231	0.203831	36.6	Nure_U|Tremois_U
	BGLU	EC:3.2.1.21	MLOC_73077	beta-glucosidase		3:541402343-541403864	7.22067	4.67351	0	11.7538	Tremois_U
	BGLU	EC:3.2.1.21	MLOC_12571	beta-glucosidase		3:550809024-550813890	0	1.9329	11.9076	0	Tremois_D
	BGLU	EC:3.2.1.21	MLOC_37740	beta-glucosidase		4:14834867-14838508	33.5929	23.8301	35.2737	8.11347	Tremois_D
	BGLU	EC:3.2.1.21	MLOC_20723	beta-glucosidase		4:248706127-248709772	11.1802	19.5404	4.2618	36.944	Tremois_U
	BGLU	EC:3.2.1.21	MLOC_7890	beta-glucosidase		5:449518193-449523156	86.1351	150.779	15.8796	237.205	Tremois_U
	BGLU	EC:3.2.1.21	MLOC_79756	beta-glucosidase		7:251354660-251359753	0.889425	3.83783	1.30058	2.93029	Nure_U
	SUS	EC:2.4.1.13	MLOC_59358	sucrose synthase		2:115030729-115036770	7.89127	0.588946	0.0715052	6.44308	Nure_D|Tremois_U
	SUS	EC:2.4.1.13	MLOC_75014	sucrose synthase		6:538667038-538679011	3.3594	0.490778	0.666643	0.526665	Nure_D
	SUS	EC:2.4.1.13	MLOC_11770	sucrose synthase		7:75976521-75983386	56.0583	264.462	21.9892	247.758	Nure_U|Tremois_U
	SPS	EC:2.4.1.14	MLOC_63746	sucrose-phosphate synthase		4:133794707-133800364	109.297	64.7351	193.216	51.2456	Tremois_D
	SPP	EC:3.1.3.24	MLOC_19854	sucrose-phosphate phosphatase		1:62907461-62910951	3.34803	0.725003	4.87207	0.975287	Nure_D|Tremois_D
	SPP	EC:3.1.3.24	MLOC_6173	sucrose-phosphate phosphatase		5:2235466-2241709	198.732	180.965	263.145	126.337	Tremois_D
	LSC	EC:2.4.1.10	MLOC_67531	levansucrase		7:2679054-2682823	132.35	14.1254	61.2879	16.7024	Nure_D|Tremois_D
	INV	EC:3.2.1.26	MLOC_60935	invertase		2:479845579-479853168	130.46	86.8171	168.21	66.7758	Tremois_D
	INV	EC:3.2.1.26	MLOC_59714	invertase		2:498130094-498132681	7.57938	17.6611	5.04394	23.1734	Tremois_U
	INV	EC:3.2.1.26	MLOC_20933	invertase		2:552820531-552824717	16.6833	2.55655	22.6111	2.62634	Nure_D|Tremois_D
	INV	EC:3.2.1.26	MLOC_80162	invertase		2:588630216-588632843	0	0	0.0618754	3.27416	Tremois_U
	INV	EC:3.2.1.26	MLOC_57850	invertase		2:588694453-588698992	13.4638	99.8774	16.4417	50.5557	Nure_U|Tremois_U
	INV	EC:3.2.1.26	MLOC_72784	invertase		2:609209226-609215681	1.9422	4.32068	3.50352	0.384856	Tremois_D
	INV	EC:3.2.1.26	MLOC_79590	invertase		2:611582131-611583027	4.74517	8.33395	6.4572	1.30714	Tremois_D
	INV	EC:3.2.1.26	MLOC_57254	invertase		3:556960300-556965085	7.73997	0.929973	2.03194	1.88989	Nure_D
	INV	EC:3.2.1.26	MLOC_80687	invertase		4:199840538-199845428	5.57811	12.1815	3.90316	41.0133	Tremois_U
	INV	EC:3.2.1.26	MLOC_64782	invertase		4:533817511-533821347	45.1667	186.584	23.9363	276.108	Nure_U|Tremois_U
	INV	EC:3.2.1.26	MLOC_59070	invertase		5:551969899-551974886	25.8699	4.2363	10.2242	4.14953	Nure_D
	INV	EC:3.2.1.26	MLOC_66445	invertase		6:8497679-8500609	3.56734	155.458	10.3573	89.3728	Nure_U|Tremois_U
	INV	EC:3.2.1.26	MLOC_35957	invertase		6:17121828-17123137	16.5802	28.8963	17.839	44.6033	Tremois_U
	INV	EC:3.2.1.26	MLOC_7525	invertase		6:248289294-248294300	19.6063	33.8958	19.6227	43.4727	Tremois_U
	INV	EC:3.2.1.26	MLOC_58270	invertase		7:2040564-2044543	81.5872	69.9649	29.4	74.5421	Tremois_U
	INV	EC:3.2.1.26	MLOC_56803	invertase		7:3151423-3156223	6.47728	28.9292	6.50347	14.3311	Nure_U
	HK	EC:2.7.1.1	MLOC_57896	hexokinase		1:154863472-154867487	2.50071	22.2013	0.575232	26.3524	Nure_U|Tremois_U
	HK	EC:2.7.1.1	MLOC_53317	hexokinase		1:416523147-416531647	31.7716	44.3393	27.9724	77.0323	Tremois_U
	PFK	EC:2.7.1.4	MLOC_15972	phosphofructokinase		3:490030603-490035999	0.182966	3.10655	0.130968	1.10884	Nure_U
	PFK	EC:2.7.1.4	MLOC_19829	phosphofructokinase		3:510953697-510955787	48.3857	65.5188	11.9527	96.0928	Tremois_U
	PFK	EC:2.7.1.4	MLOC_63523	phosphofructokinase		5:534991882-534992694	2.89628	13.5172	4.28856	18.695	Nure_U|Tremois_U
	PFK	EC:2.7.1.4	MLOC_60790	phosphofructokinase		7:249449295-249450022	79.803	89.926	52.6571	174.581	Tremois_U
	GPI	EC:5.3.1.9	MLOC_61974	glucose-6-phosphate isomerase		1:12884297-12889488	80.1842	62.2722	121.559	44.2651	Tremois_D
	GPI	EC:5.3.1.9	MLOC_1497	glucose-6-phosphate isomerase		5:424491254-424497191	14.0082	35.7587	17.7926	36.747	Nure_U
	GPI	EC:5.3.1.9	MLOC_40899	glucose-6-phosphate isomerase		morex_contig_2566456:157-392	279.986	240.627	381.402	160.434	Tremois_D
	PGM	EC:5.4.2.2	MLOC_62030	phosphoglucomutase		4:23046398-23053626	176.173	83.3921	227.366	82.8528	Nure_D|Tremois_D
DEGs: differentially expressed genes.
Barley_gene_locus: physical location of DEG on the chromosome.
Nure_C_FPKM: FPKM of Nure in control.
Nure_T_FPKM: FPKM of Nure in treatment.
Tremois_C_FPKM: FPKM of Tremois in control.
Tremois_T_FPKM: FPKM of Tremois in treatment.
FPKMs_change: change of FPKM after freezing shock treatment, U stands for up-regulation, D stands for down-regulation, up/down-regulation is defined by the criterion: “fold-change > 2 and number-change > 20” or “fold-change > 4 and number-change > 2”.
